# Supplementary material for: Transcriptomic Analysis Reveals Possible Influences of ABA on Secondary Metabolism of Pigments, Flavonoids and Antioxidants in Tomato Fruit during Ripening
Source: PLoS One. 2015 Jun 8;10(6):e0129598. doi: 10.1371/journal.pone.0129598 (PMC4460000; doi:10.1371/journal.pone.0129598)
Supplement: S1 Table — (XLS) [file pone.0129598.s005.xls]

## Sheet: Table S1
Table S1 Statistics of RNA-seq alignment
	CK	ABA	NDGA	Sum
Raw bases (bp)	4542841400	5393141000	5003465600	14939448000
Raw reads	45428414	53931410	50034656	149394480
Clean bases (bp)	4350371000	5189381000	4834811600	14374563600
Clean reads	43503710	51893810	48348116	143745636
Mapped reads	32913010	38206706	36413225	107532941
Unique mapped reads	31441214	36538064	34726949	102706227
Multi-position mapped reads	1471796	1668642	1686276	4826714
Paired-end (PE) Mapped reads	14949233	17512421	16768843	49230497
Total Mapped (%)	0.7566	0.7362	0.7531	0.7481
Unique Mapped (%)	0.7227	0.7041	0.7183	0.7145
