# Supplementary material for: Transcriptomic Analysis Reveals Possible Influences of ABA on Secondary Metabolism of Pigments, Flavonoids and Antioxidants in Tomato Fruit during Ripening
Source: PLoS One. 2015 Jun 8;10(6):e0129598. doi: 10.1371/journal.pone.0129598 (PMC4460000; doi:10.1371/journal.pone.0129598)
Supplement: S2 Table — (XLSX) [file pone.0129598.s006.xlsx]

## Sheet: Supplemental Table S2
Table S2 The genes and transcripts generated in tomato transcriptome
chr00	Cufflinks	exon	16437	17275	.	+	.	gene_id "XLOC_000001"; transcript_id "TCONS_00000001"; exon_number "1"; gene_name "Solyc00g005000.2"; oId "PAC:27282026"; nearest_ref "PAC:27282026"; class_code "="; tss_id "TSS1"; p_id "P1";
chr00	Cufflinks	exon	17336	18189	.	+	.	gene_id "XLOC_000001"; transcript_id "TCONS_00000001"; exon_number "2"; gene_name "Solyc00g005000.2"; oId "PAC:27282026"; nearest_ref "PAC:27282026"; class_code "="; tss_id "TSS1"; p_id "P1";
chr00	Cufflinks	exon	68062	68211	.	+	.	gene_id "XLOC_000002"; transcript_id "TCONS_00000002"; exon_number "1"; gene_name "Solyc00g005020.1"; oId "PAC:27282060"; nearest_ref "PAC:27282060"; class_code "="; tss_id "TSS2"; p_id "P2";
chr00	Cufflinks	exon	68344	68568	.	+	.	gene_id "XLOC_000002"; transcript_id "TCONS_00000002"; exon_number "2"; gene_name "Solyc00g005020.1"; oId "PAC:27282060"; nearest_ref "PAC:27282060"; class_code "="; tss_id "TSS2"; p_id "P2";
chr00	Cufflinks	exon	68654	68764	.	+	.	gene_id "XLOC_000002"; transcript_id "TCONS_00000002"; exon_number "3"; gene_name "Solyc00g005020.1"; oId "PAC:27282060"; nearest_ref "PAC:27282060"; class_code "="; tss_id "TSS2"; p_id "P2";
chr00	Cufflinks	exon	548226	548704	.	+	.	gene_id "XLOC_000003"; transcript_id "TCONS_00000003"; exon_number "1"; gene_name "Solyc00g005040.2"; oId "CUFF.2.1"; nearest_ref "PAC:27282722"; class_code "j"; tss_id "TSS3";
chr00	Cufflinks	exon	549227	549320	.	+	.	gene_id "XLOC_000003"; transcript_id "TCONS_00000003"; exon_number "2"; gene_name "Solyc00g005040.2"; oId "CUFF.2.1"; nearest_ref "PAC:27282722"; class_code "j"; tss_id "TSS3";
chr00	Cufflinks	exon	551034	551132	.	+	.	gene_id "XLOC_000003"; transcript_id "TCONS_00000003"; exon_number "3"; gene_name "Solyc00g005040.2"; oId "CUFF.2.1"; nearest_ref "PAC:27282722"; class_code "j"; tss_id "TSS3";
chr00	Cufflinks	exon	551218	551250	.	+	.	gene_id "XLOC_000003"; transcript_id "TCONS_00000003"; exon_number "4"; gene_name "Solyc00g005040.2"; oId "CUFF.2.1"; nearest_ref "PAC:27282722"; class_code "j"; tss_id "TSS3";
chr00	Cufflinks	exon	551343	551576	.	+	.	gene_id "XLOC_000003"; transcript_id "TCONS_00000003"; exon_number "5"; gene_name "Solyc00g005040.2"; oId "CUFF.2.1"; nearest_ref "PAC:27282722"; class_code "j"; tss_id "TSS3";
chr00	Cufflinks	exon	550920	550945	.	+	.	gene_id "XLOC_000003"; transcript_id "TCONS_00000004"; exon_number "1"; gene_name "Solyc00g005040.2"; oId "PAC:27282722"; nearest_ref "PAC:27282722"; class_code "="; tss_id "TSS4"; p_id "P3";
chr00	Cufflinks	exon	551034	551132	.	+	.	gene_id "XLOC_000003"; transcript_id "TCONS_00000004"; exon_number "2"; gene_name "Solyc00g005040.2"; oId "PAC:27282722"; nearest_ref "PAC:27282722"; class_code "="; tss_id "TSS4"; p_id "P3";
chr00	Cufflinks	exon	551218	551250	.	+	.	gene_id "XLOC_000003"; transcript_id "TCONS_00000004"; exon_number "3"; gene_name "Solyc00g005040.2"; oId "PAC:27282722"; nearest_ref "PAC:27282722"; class_code "="; tss_id "TSS4"; p_id "P3";
chr00	Cufflinks	exon	551343	551576	.	+	.	gene_id "XLOC_000003"; transcript_id "TCONS_00000004"; exon_number "4"; gene_name "Solyc00g005040.2"; oId "PAC:27282722"; nearest_ref "PAC:27282722"; class_code "="; tss_id "TSS4"; p_id "P3";
chr00	Cufflinks	exon	1115784	1115960	.	+	.	gene_id "XLOC_000004"; transcript_id "TCONS_00000005"; exon_number "1"; gene_name "Solyc00g005100.1"; oId "PAC:27282362"; nearest_ref "PAC:27282362"; class_code "="; tss_id "TSS5"; p_id "P4";
chr00	Cufflinks	exon	1117221	1117712	.	+	.	gene_id "XLOC_000004"; transcript_id "TCONS_00000005"; exon_number "2"; gene_name "Solyc00g005100.1"; oId "PAC:27282362"; nearest_ref "PAC:27282362"; class_code "="; tss_id "TSS5"; p_id "P4";
chr00	Cufflinks	exon	1157691	1158274	.	+	.	gene_id "XLOC_000005"; transcript_id "TCONS_00000006"; exon_number "1"; oId "CUFF.8.1"; class_code "u"; tss_id "TSS6";
chr00	Cufflinks	exon	1158416	1158686	.	+	.	gene_id "XLOC_000006"; transcript_id "TCONS_00000007"; exon_number "1"; oId "CUFF.9.1"; class_code "u"; tss_id "TSS7";
chr00	Cufflinks	exon	1204073	1204210	.	+	.	gene_id "XLOC_000007"; transcript_id "TCONS_00000008"; exon_number "1"; gene_name "Solyc00g005150.1"; oId "PAC:27282178"; nearest_ref "PAC:27282178"; class_code "="; tss_id "TSS8"; p_id "P5";
chr00	Cufflinks	exon	1204277	1204601	.	+	.	gene_id "XLOC_000007"; transcript_id "TCONS_00000008"; exon_number "2"; gene_name "Solyc00g005150.1"; oId "PAC:27282178"; nearest_ref "PAC:27282178"; class_code "="; tss_id "TSS8"; p_id "P5";
chr00	Cufflinks	exon	1204663	1205342	.	+	.	gene_id "XLOC_000007"; transcript_id "TCONS_00000008"; exon_number "3"; gene_name "Solyc00g005150.1"; oId "PAC:27282178"; nearest_ref "PAC:27282178"; class_code "="; tss_id "TSS8"; p_id "P5";
chr00	Cufflinks	exon	1735071	1735153	.	+	.	gene_id "XLOC_000008"; transcript_id "TCONS_00000009"; exon_number "1"; gene_name "Solyc00g005180.1"; oId "PAC:27282363"; nearest_ref "PAC:27282363"; class_code "="; tss_id "TSS9"; p_id "P6";
chr00	Cufflinks	exon	1735274	1735289	.	+	.	gene_id "XLOC_000008"; transcript_id "TCONS_00000009"; exon_number "2"; gene_name "Solyc00g005180.1"; oId "PAC:27282363"; nearest_ref "PAC:27282363"; class_code "="; tss_id "TSS9"; p_id "P6";
chr00	Cufflinks	exon	2190961	2191151	.	+	.	gene_id "XLOC_000009"; transcript_id "TCONS_00000010"; exon_number "1"; gene_name "Solyc00g005280.1"; oId "PAC:27282358"; nearest_ref "PAC:27282358"; class_code "="; tss_id "TSS10"; p_id "P7";
chr00	Cufflinks	exon	2191244	2191463	.	+	.	gene_id "XLOC_000009"; transcript_id "TCONS_00000010"; exon_number "2"; gene_name "Solyc00g005280.1"; oId "PAC:27282358"; nearest_ref "PAC:27282358"; class_code "="; tss_id "TSS10"; p_id "P7";
chr00	Cufflinks	exon	2244285	2244374	.	+	.	gene_id "XLOC_000010"; transcript_id "TCONS_00000011"; exon_number "1"; gene_name "Solyc00g005420.1"; oId "PAC:27282440"; nearest_ref "PAC:27282440"; class_code "="; tss_id "TSS11"; p_id "P8";
chr00	Cufflinks	exon	2244512	2244817	.	+	.	gene_id "XLOC_000010"; transcript_id "TCONS_00000011"; exon_number "2"; gene_name "Solyc00g005420.1"; oId "PAC:27282440"; nearest_ref "PAC:27282440"; class_code "="; tss_id "TSS11"; p_id "P8";
chr00	Cufflinks	exon	2466347	2466610	.	+	.	gene_id "XLOC_000011"; transcript_id "TCONS_00000012"; exon_number "1"; gene_name "Solyc00g005450.1"; oId "PAC:27282665"; nearest_ref "PAC:27282665"; class_code "="; tss_id "TSS12"; p_id "P9";
chr00	Cufflinks	exon	2612588	2612656	.	+	.	gene_id "XLOC_000012"; transcript_id "TCONS_00000013"; exon_number "1"; gene_name "Solyc00g005480.1"; oId "PAC:27282474"; nearest_ref "PAC:27282474"; class_code "="; tss_id "TSS13"; p_id "P10";
chr00	Cufflinks	exon	2612803	2612886	.	+	.	gene_id "XLOC_000012"; transcript_id "TCONS_00000013"; exon_number "2"; gene_name "Solyc00g005480.1"; oId "PAC:27282474"; nearest_ref "PAC:27282474"; class_code "="; tss_id "TSS13"; p_id "P10";
chr00	Cufflinks	exon	2613991	2614203	.	+	.	gene_id "XLOC_000012"; transcript_id "TCONS_00000013"; exon_number "3"; gene_name "Solyc00g005480.1"; oId "PAC:27282474"; nearest_ref "PAC:27282474"; class_code "="; tss_id "TSS13"; p_id "P10";
chr00	Cufflinks	exon	2763974	2764456	.	+	.	gene_id "XLOC_000013"; transcript_id "TCONS_00000014"; exon_number "1"; gene_name "Solyc00g005490.1"; oId "PAC:27282296"; nearest_ref "PAC:27282296"; class_code "="; tss_id "TSS14"; p_id "P11";
chr00	Cufflinks	exon	3434263	3434373	.	+	.	gene_id "XLOC_000014"; transcript_id "TCONS_00000015"; exon_number "1"; gene_name "Solyc00g005860.1"; oId "PAC:27282154"; nearest_ref "PAC:27282154"; class_code "="; tss_id "TSS15"; p_id "P12";
chr00	Cufflinks	exon	3434462	3434662	.	+	.	gene_id "XLOC_000014"; transcript_id "TCONS_00000015"; exon_number "2"; gene_name "Solyc00g005860.1"; oId "PAC:27282154"; nearest_ref "PAC:27282154"; class_code "="; tss_id "TSS15"; p_id "P12";
chr00	Cufflinks	exon	3916175	3916177	.	+	.	gene_id "XLOC_000015"; transcript_id "TCONS_00000016"; exon_number "1"; gene_name "Solyc00g005980.1"; oId "PAC:27282002"; nearest_ref "PAC:27282002"; class_code "="; tss_id "TSS16"; p_id "P13";
chr00	Cufflinks	exon	3916256	3916960	.	+	.	gene_id "XLOC_000015"; transcript_id "TCONS_00000016"; exon_number "2"; gene_name "Solyc00g005980.1"; oId "PAC:27282002"; nearest_ref "PAC:27282002"; class_code "="; tss_id "TSS16"; p_id "P13";
chr00	Cufflinks	exon	3944223	3944801	.	+	.	gene_id "XLOC_000016"; transcript_id "TCONS_00000017"; exon_number "1"; gene_name "Solyc00g006010.1"; oId "PAC:27282807"; nearest_ref "PAC:27282807"; class_code "="; tss_id "TSS17"; p_id "P14";
chr00	Cufflinks	exon	3945103	3945420	.	+	.	gene_id "XLOC_000017"; transcript_id "TCONS_00000018"; exon_number "1"; gene_name "Solyc00g006020.1"; oId "PAC:27282085"; nearest_ref "PAC:27282085"; class_code "="; tss_id "TSS18"; p_id "P15";
chr00	Cufflinks	exon	3973451	3973620	.	+	.	gene_id "XLOC_000018"; transcript_id "TCONS_00000019"; exon_number "1"; gene_name "Solyc00g006050.1"; oId "PAC:27282081"; nearest_ref "PAC:27282081"; class_code "="; tss_id "TSS19"; p_id "P16";
chr00	Cufflinks	exon	3973916	3974270	.	+	.	gene_id "XLOC_000018"; transcript_id "TCONS_00000019"; exon_number "2"; gene_name "Solyc00g006050.1"; oId "PAC:27282081"; nearest_ref "PAC:27282081"; class_code "="; tss_id "TSS19"; p_id "P16";
chr00	Cufflinks	exon	4009712	4010071	.	+	.	gene_id "XLOC_000019"; transcript_id "TCONS_00000020"; exon_number "1"; gene_name "Solyc00g006090.1"; oId "PAC:27282733"; nearest_ref "PAC:27282733"; class_code "="; tss_id "TSS20"; p_id "P17";
chr00	Cufflinks	exon	4010164	4010286	.	+	.	gene_id "XLOC_000019"; transcript_id "TCONS_00000020"; exon_number "2"; gene_name "Solyc00g006090.1"; oId "PAC:27282733"; nearest_ref "PAC:27282733"; class_code "="; tss_id "TSS20"; p_id "P17";
chr00	Cufflinks	exon	4010419	4010700	.	+	.	gene_id "XLOC_000019"; transcript_id "TCONS_00000020"; exon_number "3"; gene_name "Solyc00g006090.1"; oId "PAC:27282733"; nearest_ref "PAC:27282733"; class_code "="; tss_id "TSS20"; p_id "P17";
chr00	Cufflinks	exon	4101282	4101893	.	+	.	gene_id "XLOC_000020"; transcript_id "TCONS_00000021"; exon_number "1"; gene_name "Solyc00g006170.1"; oId "PAC:27282244"; nearest_ref "PAC:27282244"; class_code "="; tss_id "TSS21"; p_id "P18";
chr00	Cufflinks	exon	4147269	4147568	.	+	.	gene_id "XLOC_000021"; transcript_id "TCONS_00000022"; exon_number "1"; gene_name "Solyc00g006250.1"; oId "PAC:27282402"; nearest_ref "PAC:27282402"; class_code "="; tss_id "TSS22"; p_id "P19";
chr00	Cufflinks	exon	4196743	4196839	.	+	.	gene_id "XLOC_000022"; transcript_id "TCONS_00000023"; exon_number "1"; gene_name "Solyc00g006470.1"; oId "PAC:27282792"; nearest_ref "PAC:27282792"; class_code "="; tss_id "TSS23"; p_id "P20";
chr00	Cufflinks	exon	4196882	4197112	.	+	.	gene_id "XLOC_000022"; transcript_id "TCONS_00000023"; exon_number "2"; gene_name "Solyc00g006470.1"; oId "PAC:27282792"; nearest_ref "PAC:27282792"; class_code "="; tss_id "TSS23"; p_id "P20";
chr00	Cufflinks	exon	4197176	4197231	.	+	.	gene_id "XLOC_000022"; transcript_id "TCONS_00000023"; exon_number "3"; gene_name "Solyc00g006470.1"; oId "PAC:27282792"; nearest_ref "PAC:27282792"; class_code "="; tss_id "TSS23"; p_id "P20";
chr00	Cufflinks	exon	4197327	4197420	.	+	.	gene_id "XLOC_000022"; transcript_id "TCONS_00000023"; exon_number "4"; gene_name "Solyc00g006470.1"; oId "PAC:27282792"; nearest_ref "PAC:27282792"; class_code "="; tss_id "TSS23"; p_id "P20";
chr00	Cufflinks	exon	4198461	4198543	.	+	.	gene_id "XLOC_000022"; transcript_id "TCONS_00000023"; exon_number "5"; gene_name "Solyc00g006470.1"; oId "PAC:27282792"; nearest_ref "PAC:27282792"; class_code "="; tss_id "TSS23"; p_id "P20";
chr00	Cufflinks	exon	4234303	4234638	.	+	.	gene_id "XLOC_000023"; transcript_id "TCONS_00000024"; exon_number "1"; gene_name "Solyc00g006480.1"; oId "PAC:27282326"; nearest_ref "PAC:27282326"; class_code "="; tss_id "TSS24"; p_id "P21";
chr00	Cufflinks	exon	4234824	4235159	.	+	.	gene_id "XLOC_000023"; transcript_id "TCONS_00000024"; exon_number "2"; gene_name "Solyc00g006480.1"; oId "PAC:27282326"; nearest_ref "PAC:27282326"; class_code "="; tss_id "TSS24"; p_id "P21";
chr00	Cufflinks	exon	4263133	4263648	.	+	.	gene_id "XLOC_000024"; transcript_id "TCONS_00000025"; exon_number "1"; oId "CUFF.18.1"; class_code "u"; tss_id "TSS25";
chr00	Cufflinks	exon	4263791	4264434	.	+	.	gene_id "XLOC_000025"; transcript_id "TCONS_00000026"; exon_number "1"; oId "CUFF.19.1"; class_code "u"; tss_id "TSS26";
chr00	Cufflinks	exon	4264527	4265159	.	+	.	gene_id "XLOC_000026"; transcript_id "TCONS_00000027"; exon_number "1"; oId "CUFF.20.1"; class_code "u"; tss_id "TSS27";
chr00	Cufflinks	exon	4265381	4265953	.	+	.	gene_id "XLOC_000027"; transcript_id "TCONS_00000028"; exon_number "1"; oId "CUFF.21.1"; class_code "u"; tss_id "TSS28";
chr00	Cufflinks	exon	4296957	4297237	.	+	.	gene_id "XLOC_000028"; transcript_id "TCONS_00000029"; exon_number "1"; gene_name "Solyc00g006490.2"; oId "CUFF.23.1"; nearest_ref "PAC:27282735"; class_code "j"; tss_id "TSS29";
chr00	Cufflinks	exon	4298692	4298795	.	+	.	gene_id "XLOC_000028"; transcript_id "TCONS_00000029"; exon_number "2"; gene_name "Solyc00g006490.2"; oId "CUFF.23.1"; nearest_ref "PAC:27282735"; class_code "j"; tss_id "TSS29";
chr00	Cufflinks	exon	4299002	4299088	.	+	.	gene_id "XLOC_000028"; transcript_id "TCONS_00000029"; exon_number "3"; gene_name "Solyc00g006490.2"; oId "CUFF.23.1"; nearest_ref "PAC:27282735"; class_code "j"; tss_id "TSS29";
chr00	Cufflinks	exon	4299222	4299297	.	+	.	gene_id "XLOC_000028"; transcript_id "TCONS_00000029"; exon_number "4"; gene_name "Solyc00g006490.2"; oId "CUFF.23.1"; nearest_ref "PAC:27282735"; class_code "j"; tss_id "TSS29";
chr00	Cufflinks	exon	4299434	4299508	.	+	.	gene_id "XLOC_000028"; transcript_id "TCONS_00000029"; exon_number "5"; gene_name "Solyc00g006490.2"; oId "CUFF.23.1"; nearest_ref "PAC:27282735"; class_code "j"; tss_id "TSS29";
chr00	Cufflinks	exon	4299624	4299677	.	+	.	gene_id "XLOC_000028"; transcript_id "TCONS_00000029"; exon_number "6"; gene_name "Solyc00g006490.2"; oId "CUFF.23.1"; nearest_ref "PAC:27282735"; class_code "j"; tss_id "TSS29";
chr00	Cufflinks	exon	4303659	4303718	.	+	.	gene_id "XLOC_000028"; transcript_id "TCONS_00000029"; exon_number "7"; gene_name "Solyc00g006490.2"; oId "CUFF.23.1"; nearest_ref "PAC:27282735"; class_code "j"; tss_id "TSS29";
chr00	Cufflinks	exon	4303840	4303956	.	+	.	gene_id "XLOC_000028"; transcript_id "TCONS_00000029"; exon_number "8"; gene_name "Solyc00g006490.2"; oId "CUFF.23.1"; nearest_ref "PAC:27282735"; class_code "j"; tss_id "TSS29";
chr00	Cufflinks	exon	4305221	4305315	.	+	.	gene_id "XLOC_000028"; transcript_id "TCONS_00000029"; exon_number "9"; gene_name "Solyc00g006490.2"; oId "CUFF.23.1"; nearest_ref "PAC:27282735"; class_code "j"; tss_id "TSS29";
chr00	Cufflinks	exon	4305427	4305632	.	+	.	gene_id "XLOC_000028"; transcript_id "TCONS_00000029"; exon_number "10"; gene_name "Solyc00g006490.2"; oId "CUFF.23.1"; nearest_ref "PAC:27282735"; class_code "j"; tss_id "TSS29";
chr00	Cufflinks	exon	4306714	4306811	.	+	.	gene_id "XLOC_000028"; transcript_id "TCONS_00000029"; exon_number "11"; gene_name "Solyc00g006490.2"; oId "CUFF.23.1"; nearest_ref "PAC:27282735"; class_code "j"; tss_id "TSS29";
chr00	Cufflinks	exon	4310197	4310300	.	+	.	gene_id "XLOC_000028"; transcript_id "TCONS_00000029"; exon_number "12"; gene_name "Solyc00g006490.2"; oId "CUFF.23.1"; nearest_ref "PAC:27282735"; class_code "j"; tss_id "TSS29";
chr00	Cufflinks	exon	4310432	4310597	.	+	.	gene_id "XLOC_000028"; transcript_id "TCONS_00000029"; exon_number "13"; gene_name "Solyc00g006490.2"; oId "CUFF.23.1"; nearest_ref "PAC:27282735"; class_code "j"; tss_id "TSS29";
chr00	Cufflinks	exon	4310789	4310893	.	+	.	gene_id "XLOC_000028"; transcript_id "TCONS_00000029"; exon_number "14"; gene_name "Solyc00g006490.2"; oId "CUFF.23.1"; nearest_ref "PAC:27282735"; class_code "j"; tss_id "TSS29";
chr00	Cufflinks	exon	4313387	4313437	.	+	.	gene_id "XLOC_000028"; transcript_id "TCONS_00000029"; exon_number "15"; gene_name "Solyc00g006490.2"; oId "CUFF.23.1"; nearest_ref "PAC:27282735"; class_code "j"; tss_id "TSS29";
chr00	Cufflinks	exon	4314333	4314474	.	+	.	gene_id "XLOC_000028"; transcript_id "TCONS_00000029"; exon_number "16"; gene_name "Solyc00g006490.2"; oId "CUFF.23.1"; nearest_ref "PAC:27282735"; class_code "j"; tss_id "TSS29";
chr00	Cufflinks	exon	4314705	4314734	.	+	.	gene_id "XLOC_000028"; transcript_id "TCONS_00000029"; exon_number "17"; gene_name "Solyc00g006490.2"; oId "CUFF.23.1"; nearest_ref "PAC:27282735"; class_code "j"; tss_id "TSS29";
chr00	Cufflinks	exon	4314857	4314927	.	+	.	gene_id "XLOC_000028"; transcript_id "TCONS_00000029"; exon_number "18"; gene_name "Solyc00g006490.2"; oId "CUFF.23.1"; nearest_ref "PAC:27282735"; class_code "j"; tss_id "TSS29";
chr00	Cufflinks	exon	4315315	4316385	.	+	.	gene_id "XLOC_000028"; transcript_id "TCONS_00000029"; exon_number "19"; gene_name "Solyc00g006490.2"; oId "CUFF.23.1"; nearest_ref "PAC:27282735"; class_code "j"; tss_id "TSS29";
chr00	Cufflinks	exon	4297087	4297237	.	+	.	gene_id "XLOC_000028"; transcript_id "TCONS_00000030"; exon_number "1"; gene_name "Solyc00g006490.2"; oId "CUFF.23.2"; nearest_ref "PAC:27282735"; class_code "j"; tss_id "TSS30";
chr00	Cufflinks	exon	4298692	4298795	.	+	.	gene_id "XLOC_000028"; transcript_id "TCONS_00000030"; exon_number "2"; gene_name "Solyc00g006490.2"; oId "CUFF.23.2"; nearest_ref "PAC:27282735"; class_code "j"; tss_id "TSS30";
chr00	Cufflinks	exon	4299002	4299088	.	+	.	gene_id "XLOC_000028"; transcript_id "TCONS_00000030"; exon_number "3"; gene_name "Solyc00g006490.2"; oId "CUFF.23.2"; nearest_ref "PAC:27282735"; class_code "j"; tss_id "TSS30";
chr00	Cufflinks	exon	4299222	4299297	.	+	.	gene_id "XLOC_000028"; transcript_id "TCONS_00000030"; exon_number "4"; gene_name "Solyc00g006490.2"; oId "CUFF.23.2"; nearest_ref "PAC:27282735"; class_code "j"; tss_id "TSS30";
chr00	Cufflinks	exon	4299376	4299508	.	+	.	gene_id "XLOC_000028"; transcript_id "TCONS_00000030"; exon_number "5"; gene_name "Solyc00g006490.2"; oId "CUFF.23.2"; nearest_ref "PAC:27282735"; class_code "j"; tss_id "TSS30";
chr00	Cufflinks	exon	4299624	4299677	.	+	.	gene_id "XLOC_000028"; transcript_id "TCONS_00000030"; exon_number "6"; gene_name "Solyc00g006490.2"; oId "CUFF.23.2"; nearest_ref "PAC:27282735"; class_code "j"; tss_id "TSS30";
chr00	Cufflinks	exon	4303659	4303718	.	+	.	gene_id "XLOC_000028"; transcript_id "TCONS_00000030"; exon_number "7"; gene_name "Solyc00g006490.2"; oId "CUFF.23.2"; nearest_ref "PAC:27282735"; class_code "j"; tss_id "TSS30";
chr00	Cufflinks	exon	4303840	4303956	.	+	.	gene_id "XLOC_000028"; transcript_id "TCONS_00000030"; exon_number "8"; gene_name "Solyc00g006490.2"; oId "CUFF.23.2"; nearest_ref "PAC:27282735"; class_code "j"; tss_id "TSS30";
chr00	Cufflinks	exon	4305221	4305315	.	+	.	gene_id "XLOC_000028"; transcript_id "TCONS_00000030"; exon_number "9"; gene_name "Solyc00g006490.2"; oId "CUFF.23.2"; nearest_ref "PAC:27282735"; class_code "j"; tss_id "TSS30";
chr00	Cufflinks	exon	4305427	4305632	.	+	.	gene_id "XLOC_000028"; transcript_id "TCONS_00000030"; exon_number "10"; gene_name "Solyc00g006490.2"; oId "CUFF.23.2"; nearest_ref "PAC:27282735"; class_code "j"; tss_id "TSS30";
chr00	Cufflinks	exon	4306714	4306811	.	+	.	gene_id "XLOC_000028"; transcript_id "TCONS_00000030"; exon_number "11"; gene_name "Solyc00g006490.2"; oId "CUFF.23.2"; nearest_ref "PAC:27282735"; class_code "j"; tss_id "TSS30";
chr00	Cufflinks	exon	4310197	4310300	.	+	.	gene_id "XLOC_000028"; transcript_id "TCONS_00000030"; exon_number "12"; gene_name "Solyc00g006490.2"; oId "CUFF.23.2"; nearest_ref "PAC:27282735"; class_code "j"; tss_id "TSS30";
chr00	Cufflinks	exon	4310432	4310597	.	+	.	gene_id "XLOC_000028"; transcript_id "TCONS_00000030"; exon_number "13"; gene_name "Solyc00g006490.2"; oId "CUFF.23.2"; nearest_ref "PAC:27282735"; class_code "j"; tss_id "TSS30";
chr00	Cufflinks	exon	4310789	4310911	.	+	.	gene_id "XLOC_000028"; transcript_id "TCONS_00000030"; exon_number "14"; gene_name "Solyc00g006490.2"; oId "CUFF.23.2"; nearest_ref "PAC:27282735"; class_code "j"; tss_id "TSS30";
chr00	Cufflinks	exon	4313355	4313437	.	+	.	gene_id "XLOC_000028"; transcript_id "TCONS_00000030"; exon_number "15"; gene_name "Solyc00g006490.2"; oId "CUFF.23.2"; nearest_ref "PAC:27282735"; class_code "j"; tss_id "TSS30";
chr00	Cufflinks	exon	4314333	4314474	.	+	.	gene_id "XLOC_000028"; transcript_id "TCONS_00000030"; exon_number "16"; gene_name "Solyc00g006490.2"; oId "CUFF.23.2"; nearest_ref "PAC:27282735"; class_code "j"; tss_id "TSS30";
chr00	Cufflinks	exon	4314705	4314734	.	+	.	gene_id "XLOC_000028"; transcript_id "TCONS_00000030"; exon_number "17"; gene_name "Solyc00g006490.2"; oId "CUFF.23.2"; nearest_ref "PAC:27282735"; class_code "j"; tss_id "TSS30";
chr00	Cufflinks	exon	4314857	4314927	.	+	.	gene_id "XLOC_000028"; transcript_id "TCONS_00000030"; exon_number "18"; gene_name "Solyc00g006490.2"; oId "CUFF.23.2"; nearest_ref "PAC:27282735"; class_code "j"; tss_id "TSS30";
chr00	Cufflinks	exon	4315312	4316385	.	+	.	gene_id "XLOC_000028"; transcript_id "TCONS_00000030"; exon_number "19"; gene_name "Solyc00g006490.2"; oId "CUFF.23.2"; nearest_ref "PAC:27282735"; class_code "j"; tss_id "TSS30";
chr00	Cufflinks	exon	4297199	4297237	.	+	.	gene_id "XLOC_000028"; transcript_id "TCONS_00000031"; exon_number "1"; gene_name "Solyc00g006490.2"; oId "PAC:27282735"; nearest_ref "PAC:27282735"; class_code "="; tss_id "TSS31"; p_id "P22";
chr00	Cufflinks	exon	4298692	4298795	.	+	.	gene_id "XLOC_000028"; transcript_id "TCONS_00000031"; exon_number "2"; gene_name "Solyc00g006490.2"; oId "PAC:27282735"; nearest_ref "PAC:27282735"; class_code "="; tss_id "TSS31"; p_id "P22";
chr00	Cufflinks	exon	4299002	4299088	.	+	.	gene_id "XLOC_000028"; transcript_id "TCONS_00000031"; exon_number "3"; gene_name "Solyc00g006490.2"; oId "PAC:27282735"; nearest_ref "PAC:27282735"; class_code "="; tss_id "TSS31"; p_id "P22";
chr00	Cufflinks	exon	4299222	4299297	.	+	.	gene_id "XLOC_000028"; transcript_id "TCONS_00000031"; exon_number "4"; gene_name "Solyc00g006490.2"; oId "PAC:27282735"; nearest_ref "PAC:27282735"; class_code "="; tss_id "TSS31"; p_id "P22";
chr00	Cufflinks	exon	4299434	4299508	.	+	.	gene_id "XLOC_000028"; transcript_id "TCONS_00000031"; exon_number "5"; gene_name "Solyc00g006490.2"; oId "PAC:27282735"; nearest_ref "PAC:27282735"; class_code "="; tss_id "TSS31"; p_id "P22";
chr00	Cufflinks	exon	4299624	4299677	.	+	.	gene_id "XLOC_000028"; transcript_id "TCONS_00000031"; exon_number "6"; gene_name "Solyc00g006490.2"; oId "PAC:27282735"; nearest_ref "PAC:27282735"; class_code "="; tss_id "TSS31"; p_id "P22";
chr00	Cufflinks	exon	4303659	4303718	.	+	.	gene_id "XLOC_000028"; transcript_id "TCONS_00000031"; exon_number "7"; gene_name "Solyc00g006490.2"; oId "PAC:27282735"; nearest_ref "PAC:27282735"; class_code "="; tss_id "TSS31"; p_id "P22";
chr00	Cufflinks	exon	4303840	4303956	.	+	.	gene_id "XLOC_000028"; transcript_id "TCONS_00000031"; exon_number "8"; gene_name "Solyc00g006490.2"; oId "PAC:27282735"; nearest_ref "PAC:27282735"; class_code "="; tss_id "TSS31"; p_id "P22";
chr00	Cufflinks	exon	4305221	4305315	.	+	.	gene_id "XLOC_000028"; transcript_id "TCONS_00000031"; exon_number "9"; gene_name "Solyc00g006490.2"; oId "PAC:27282735"; nearest_ref "PAC:27282735"; class_code "="; tss_id "TSS31"; p_id "P22";
chr00	Cufflinks	exon	4305427	4305632	.	+	.	gene_id "XLOC_000028"; transcript_id "TCONS_00000031"; exon_number "10"; gene_name "Solyc00g006490.2"; oId "PAC:27282735"; nearest_ref "PAC:27282735"; class_code "="; tss_id "TSS31"; p_id "P22";
chr00	Cufflinks	exon	4306714	4306811	.	+	.	gene_id "XLOC_000028"; transcript_id "TCONS_00000031"; exon_number "11"; gene_name "Solyc00g006490.2"; oId "PAC:27282735"; nearest_ref "PAC:27282735"; class_code "="; tss_id "TSS31"; p_id "P22";
chr00	Cufflinks	exon	4310197	4310300	.	+	.	gene_id "XLOC_000028"; transcript_id "TCONS_00000031"; exon_number "12"; gene_name "Solyc00g006490.2"; oId "PAC:27282735"; nearest_ref "PAC:27282735"; class_code "="; tss_id "TSS31"; p_id "P22";
chr00	Cufflinks	exon	4310432	4310597	.	+	.	gene_id "XLOC_000028"; transcript_id "TCONS_00000031"; exon_number "13"; gene_name "Solyc00g006490.2"; oId "PAC:27282735"; nearest_ref "PAC:27282735"; class_code "="; tss_id "TSS31"; p_id "P22";
chr00	Cufflinks	exon	4310789	4310911	.	+	.	gene_id "XLOC_000028"; transcript_id "TCONS_00000031"; exon_number "14"; gene_name "Solyc00g006490.2"; oId "PAC:27282735"; nearest_ref "PAC:27282735"; class_code "="; tss_id "TSS31"; p_id "P22";
chr00	Cufflinks	exon	4313355	4313437	.	+	.	gene_id "XLOC_000028"; transcript_id "TCONS_00000031"; exon_number "15"; gene_name "Solyc00g006490.2"; oId "PAC:27282735"; nearest_ref "PAC:27282735"; class_code "="; tss_id "TSS31"; p_id "P22";
chr00	Cufflinks	exon	4314333	4314474	.	+	.	gene_id "XLOC_000028"; transcript_id "TCONS_00000031"; exon_number "16"; gene_name "Solyc00g006490.2"; oId "PAC:27282735"; nearest_ref "PAC:27282735"; class_code "="; tss_id "TSS31"; p_id "P22";
chr00	Cufflinks	exon	4314705	4314734	.	+	.	gene_id "XLOC_000028"; transcript_id "TCONS_00000031"; exon_number "17"; gene_name "Solyc00g006490.2"; oId "PAC:27282735"; nearest_ref "PAC:27282735"; class_code "="; tss_id "TSS31"; p_id "P22";
chr00	Cufflinks	exon	4314857	4314927	.	+	.	gene_id "XLOC_000028"; transcript_id "TCONS_00000031"; exon_number "18"; gene_name "Solyc00g006490.2"; oId "PAC:27282735"; nearest_ref "PAC:27282735"; class_code "="; tss_id "TSS31"; p_id "P22";
chr00	Cufflinks	exon	4315312	4316361	.	+	.	gene_id "XLOC_000028"; transcript_id "TCONS_00000031"; exon_number "19"; gene_name "Solyc00g006490.2"; oId "PAC:27282735"; nearest_ref "PAC:27282735"; class_code "="; tss_id "TSS31"; p_id "P22";
chr00	Cufflinks	exon	4372350	4372379	.	+	.	gene_id "XLOC_000029"; transcript_id "TCONS_00000032"; exon_number "1"; gene_name "Solyc00g006510.1"; oId "PAC:27282651"; nearest_ref "PAC:27282651"; class_code "="; tss_id "TSS32"; p_id "P23";
chr00	Cufflinks	exon	4372467	4372637	.	+	.	gene_id "XLOC_000029"; transcript_id "TCONS_00000032"; exon_number "2"; gene_name "Solyc00g006510.1"; oId "PAC:27282651"; nearest_ref "PAC:27282651"; class_code "="; tss_id "TSS32"; p_id "P23";
chr00	Cufflinks	exon	4372971	4373097	.	+	.	gene_id "XLOC_000030"; transcript_id "TCONS_00000033"; exon_number "1"; gene_name "Solyc00g006520.1"; oId "PAC:27282121"; nearest_ref "PAC:27282121"; class_code "="; tss_id "TSS33"; p_id "P24";
chr00	Cufflinks	exon	4373198	4373577	.	+	.	gene_id "XLOC_000030"; transcript_id "TCONS_00000033"; exon_number "2"; gene_name "Solyc00g006520.1"; oId "PAC:27282121"; nearest_ref "PAC:27282121"; class_code "="; tss_id "TSS33"; p_id "P24";
chr00	Cufflinks	exon	5630495	5630647	.	+	.	gene_id "XLOC_000031"; transcript_id "TCONS_00000034"; exon_number "1"; gene_name "Solyc00g006660.1"; oId "PAC:27282079"; nearest_ref "PAC:27282079"; class_code "="; tss_id "TSS34"; p_id "P25";
chr00	Cufflinks	exon	5631469	5631550	.	+	.	gene_id "XLOC_000032"; transcript_id "TCONS_00000035"; exon_number "1"; gene_name "Solyc00g006680.1"; oId "PAC:27282698"; nearest_ref "PAC:27282698"; class_code "="; tss_id "TSS35"; p_id "P26";
chr00	Cufflinks	exon	5631731	5631876	.	+	.	gene_id "XLOC_000032"; transcript_id "TCONS_00000035"; exon_number "2"; gene_name "Solyc00g006680.1"; oId "PAC:27282698"; nearest_ref "PAC:27282698"; class_code "="; tss_id "TSS35"; p_id "P26";
chr00	Cufflinks	exon	5655376	5655399	.	+	.	gene_id "XLOC_000033"; transcript_id "TCONS_00000036"; exon_number "1"; gene_name "Solyc00g006690.2"; oId "PAC:27282372"; nearest_ref "PAC:27282372"; class_code "="; tss_id "TSS36"; p_id "P27";
chr00	Cufflinks	exon	5655600	5655866	.	+	.	gene_id "XLOC_000033"; transcript_id "TCONS_00000036"; exon_number "2"; gene_name "Solyc00g006690.2"; oId "PAC:27282372"; nearest_ref "PAC:27282372"; class_code "="; tss_id "TSS36"; p_id "P27";
chr00	Cufflinks	exon	5656119	5656165	.	+	.	gene_id "XLOC_000033"; transcript_id "TCONS_00000036"; exon_number "3"; gene_name "Solyc00g006690.2"; oId "PAC:27282372"; nearest_ref "PAC:27282372"; class_code "="; tss_id "TSS36"; p_id "P27";
chr00	Cufflinks	exon	5737090	5737239	.	+	.	gene_id "XLOC_000034"; transcript_id "TCONS_00000037"; exon_number "1"; gene_name "Solyc00g006700.1"; oId "PAC:27282122"; nearest_ref "PAC:27282122"; class_code "="; tss_id "TSS37"; p_id "P28";
chr00	Cufflinks	exon	5777117	5777381	.	+	.	gene_id "XLOC_000035"; transcript_id "TCONS_00000039"; exon_number "1"; gene_name "Solyc00g006800.2"; oId "PAC:27282463"; nearest_ref "PAC:27282463"; class_code "="; tss_id "TSS38"; p_id "P29";
chr00	Cufflinks	exon	5777764	5777935	.	+	.	gene_id "XLOC_000035"; transcript_id "TCONS_00000039"; exon_number "2"; gene_name "Solyc00g006800.2"; oId "PAC:27282463"; nearest_ref "PAC:27282463"; class_code "="; tss_id "TSS38"; p_id "P29";
chr00	Cufflinks	exon	5778059	5778108	.	+	.	gene_id "XLOC_000035"; transcript_id "TCONS_00000039"; exon_number "3"; gene_name "Solyc00g006800.2"; oId "PAC:27282463"; nearest_ref "PAC:27282463"; class_code "="; tss_id "TSS38"; p_id "P29";
chr00	Cufflinks	exon	5778539	5778839	.	+	.	gene_id "XLOC_000035"; transcript_id "TCONS_00000039"; exon_number "4"; gene_name "Solyc00g006800.2"; oId "PAC:27282463"; nearest_ref "PAC:27282463"; class_code "="; tss_id "TSS38"; p_id "P29";
chr00	Cufflinks	exon	5779086	5779274	.	+	.	gene_id "XLOC_000035"; transcript_id "TCONS_00000039"; exon_number "5"; gene_name "Solyc00g006800.2"; oId "PAC:27282463"; nearest_ref "PAC:27282463"; class_code "="; tss_id "TSS38"; p_id "P29";
chr00	Cufflinks	exon	5779369	5779551	.	+	.	gene_id "XLOC_000035"; transcript_id "TCONS_00000039"; exon_number "6"; gene_name "Solyc00g006800.2"; oId "PAC:27282463"; nearest_ref "PAC:27282463"; class_code "="; tss_id "TSS38"; p_id "P29";
chr00	Cufflinks	exon	5780168	5780677	.	+	.	gene_id "XLOC_000035"; transcript_id "TCONS_00000039"; exon_number "7"; gene_name "Solyc00g006800.2"; oId "PAC:27282463"; nearest_ref "PAC:27282463"; class_code "="; tss_id "TSS38"; p_id "P29";
chr00	Cufflinks	exon	5777117	5777381	.	+	.	gene_id "XLOC_000035"; transcript_id "TCONS_00000038"; exon_number "1"; gene_name "Solyc00g006800.2"; oId "CUFF.25.2"; nearest_ref "PAC:27282463"; class_code "j"; tss_id "TSS38";
chr00	Cufflinks	exon	5777764	5777935	.	+	.	gene_id "XLOC_000035"; transcript_id "TCONS_00000038"; exon_number "2"; gene_name "Solyc00g006800.2"; oId "CUFF.25.2"; nearest_ref "PAC:27282463"; class_code "j"; tss_id "TSS38";
chr00	Cufflinks	exon	5778059	5778108	.	+	.	gene_id "XLOC_000035"; transcript_id "TCONS_00000038"; exon_number "3"; gene_name "Solyc00g006800.2"; oId "CUFF.25.2"; nearest_ref "PAC:27282463"; class_code "j"; tss_id "TSS38";
chr00	Cufflinks	exon	5778539	5778740	.	+	.	gene_id "XLOC_000035"; transcript_id "TCONS_00000038"; exon_number "4"; gene_name "Solyc00g006800.2"; oId "CUFF.25.2"; nearest_ref "PAC:27282463"; class_code "j"; tss_id "TSS38";
chr00	Cufflinks	exon	5779146	5779274	.	+	.	gene_id "XLOC_000035"; transcript_id "TCONS_00000038"; exon_number "5"; gene_name "Solyc00g006800.2"; oId "CUFF.25.2"; nearest_ref "PAC:27282463"; class_code "j"; tss_id "TSS38";
chr00	Cufflinks	exon	5779369	5779551	.	+	.	gene_id "XLOC_000035"; transcript_id "TCONS_00000038"; exon_number "6"; gene_name "Solyc00g006800.2"; oId "CUFF.25.2"; nearest_ref "PAC:27282463"; class_code "j"; tss_id "TSS38";
chr00	Cufflinks	exon	5780168	5780677	.	+	.	gene_id "XLOC_000035"; transcript_id "TCONS_00000038"; exon_number "7"; gene_name "Solyc00g006800.2"; oId "CUFF.25.2"; nearest_ref "PAC:27282463"; class_code "j"; tss_id "TSS38";
chr00	Cufflinks	exon	5786753	5786773	.	+	.	gene_id "XLOC_000036"; transcript_id "TCONS_00000041"; exon_number "1"; gene_name "Solyc00g006810.2"; oId "PAC:27282134"; nearest_ref "PAC:27282134"; class_code "="; tss_id "TSS39"; p_id "P30";
chr00	Cufflinks	exon	5786935	5787063	.	+	.	gene_id "XLOC_000036"; transcript_id "TCONS_00000041"; exon_number "2"; gene_name "Solyc00g006810.2"; oId "PAC:27282134"; nearest_ref "PAC:27282134"; class_code "="; tss_id "TSS39"; p_id "P30";
chr00	Cufflinks	exon	5787137	5787185	.	+	.	gene_id "XLOC_000036"; transcript_id "TCONS_00000041"; exon_number "3"; gene_name "Solyc00g006810.2"; oId "PAC:27282134"; nearest_ref "PAC:27282134"; class_code "="; tss_id "TSS39"; p_id "P30";
chr00	Cufflinks	exon	5787448	5787570	.	+	.	gene_id "XLOC_000036"; transcript_id "TCONS_00000041"; exon_number "4"; gene_name "Solyc00g006810.2"; oId "PAC:27282134"; nearest_ref "PAC:27282134"; class_code "="; tss_id "TSS39"; p_id "P30";
chr00	Cufflinks	exon	5789008	5789093	.	+	.	gene_id "XLOC_000036"; transcript_id "TCONS_00000041"; exon_number "5"; gene_name "Solyc00g006810.2"; oId "PAC:27282134"; nearest_ref "PAC:27282134"; class_code "="; tss_id "TSS39"; p_id "P30";
chr00	Cufflinks	exon	5789185	5789235	.	+	.	gene_id "XLOC_000036"; transcript_id "TCONS_00000041"; exon_number "6"; gene_name "Solyc00g006810.2"; oId "PAC:27282134"; nearest_ref "PAC:27282134"; class_code "="; tss_id "TSS39"; p_id "P30";
chr00	Cufflinks	exon	5789554	5789634	.	+	.	gene_id "XLOC_000036"; transcript_id "TCONS_00000041"; exon_number "7"; gene_name "Solyc00g006810.2"; oId "PAC:27282134"; nearest_ref "PAC:27282134"; class_code "="; tss_id "TSS39"; p_id "P30";
chr00	Cufflinks	exon	5789714	5789758	.	+	.	gene_id "XLOC_000036"; transcript_id "TCONS_00000041"; exon_number "8"; gene_name "Solyc00g006810.2"; oId "PAC:27282134"; nearest_ref "PAC:27282134"; class_code "="; tss_id "TSS39"; p_id "P30";
chr00	Cufflinks	exon	5790024	5790079	.	+	.	gene_id "XLOC_000036"; transcript_id "TCONS_00000041"; exon_number "9"; gene_name "Solyc00g006810.2"; oId "PAC:27282134"; nearest_ref "PAC:27282134"; class_code "="; tss_id "TSS39"; p_id "P30";
chr00	Cufflinks	exon	5790873	5790925	.	+	.	gene_id "XLOC_000036"; transcript_id "TCONS_00000041"; exon_number "10"; gene_name "Solyc00g006810.2"; oId "PAC:27282134"; nearest_ref "PAC:27282134"; class_code "="; tss_id "TSS39"; p_id "P30";
chr00	Cufflinks	exon	5791034	5791411	.	+	.	gene_id "XLOC_000036"; transcript_id "TCONS_00000041"; exon_number "11"; gene_name "Solyc00g006810.2"; oId "PAC:27282134"; nearest_ref "PAC:27282134"; class_code "="; tss_id "TSS39"; p_id "P30";
chr00	Cufflinks	exon	5786753	5786773	.	+	.	gene_id "XLOC_000036"; transcript_id "TCONS_00000040"; exon_number "1"; gene_name "Solyc00g006810.2"; oId "CUFF.26.2"; nearest_ref "PAC:27282134"; class_code "j"; tss_id "TSS39";
chr00	Cufflinks	exon	5786935	5787063	.	+	.	gene_id "XLOC_000036"; transcript_id "TCONS_00000040"; exon_number "2"; gene_name "Solyc00g006810.2"; oId "CUFF.26.2"; nearest_ref "PAC:27282134"; class_code "j"; tss_id "TSS39";
chr00	Cufflinks	exon	5787137	5787185	.	+	.	gene_id "XLOC_000036"; transcript_id "TCONS_00000040"; exon_number "3"; gene_name "Solyc00g006810.2"; oId "CUFF.26.2"; nearest_ref "PAC:27282134"; class_code "j"; tss_id "TSS39";
chr00	Cufflinks	exon	5787448	5787570	.	+	.	gene_id "XLOC_000036"; transcript_id "TCONS_00000040"; exon_number "4"; gene_name "Solyc00g006810.2"; oId "CUFF.26.2"; nearest_ref "PAC:27282134"; class_code "j"; tss_id "TSS39";
chr00	Cufflinks	exon	5789008	5789093	.	+	.	gene_id "XLOC_000036"; transcript_id "TCONS_00000040"; exon_number "5"; gene_name "Solyc00g006810.2"; oId "CUFF.26.2"; nearest_ref "PAC:27282134"; class_code "j"; tss_id "TSS39";
chr00	Cufflinks	exon	5789185	5789235	.	+	.	gene_id "XLOC_000036"; transcript_id "TCONS_00000040"; exon_number "6"; gene_name "Solyc00g006810.2"; oId "CUFF.26.2"; nearest_ref "PAC:27282134"; class_code "j"; tss_id "TSS39";
chr00	Cufflinks	exon	5789554	5789634	.	+	.	gene_id "XLOC_000036"; transcript_id "TCONS_00000040"; exon_number "7"; gene_name "Solyc00g006810.2"; oId "CUFF.26.2"; nearest_ref "PAC:27282134"; class_code "j"; tss_id "TSS39";
chr00	Cufflinks	exon	5789714	5789758	.	+	.	gene_id "XLOC_000036"; transcript_id "TCONS_00000040"; exon_number "8"; gene_name "Solyc00g006810.2"; oId "CUFF.26.2"; nearest_ref "PAC:27282134"; class_code "j"; tss_id "TSS39";
chr00	Cufflinks	exon	5790024	5790079	.	+	.	gene_id "XLOC_000036"; transcript_id "TCONS_00000040"; exon_number "9"; gene_name "Solyc00g006810.2"; oId "CUFF.26.2"; nearest_ref "PAC:27282134"; class_code "j"; tss_id "TSS39";
chr00	Cufflinks	exon	5790873	5790948	.	+	.	gene_id "XLOC_000036"; transcript_id "TCONS_00000040"; exon_number "10"; gene_name "Solyc00g006810.2"; oId "CUFF.26.2"; nearest_ref "PAC:27282134"; class_code "j"; tss_id "TSS39";
chr00	Cufflinks	exon	5791034	5791411	.	+	.	gene_id "XLOC_000036"; transcript_id "TCONS_00000040"; exon_number "11"; gene_name "Solyc00g006810.2"; oId "CUFF.26.2"; nearest_ref "PAC:27282134"; class_code "j"; tss_id "TSS39";
chr00	Cufflinks	exon	5823068	5823598	.	+	.	gene_id "XLOC_000037"; transcript_id "TCONS_00000042"; exon_number "1"; gene_name "Solyc00g006820.2"; oId "PAC:27282500"; nearest_ref "PAC:27282500"; class_code "="; tss_id "TSS40"; p_id "P31";
chr00	Cufflinks	exon	5823933	5824513	.	+	.	gene_id "XLOC_000037"; transcript_id "TCONS_00000042"; exon_number "2"; gene_name "Solyc00g006820.2"; oId "PAC:27282500"; nearest_ref "PAC:27282500"; class_code "="; tss_id "TSS40"; p_id "P31";
chr00	Cufflinks	exon	5824657	5825816	.	+	.	gene_id "XLOC_000037"; transcript_id "TCONS_00000042"; exon_number "3"; gene_name "Solyc00g006820.2"; oId "PAC:27282500"; nearest_ref "PAC:27282500"; class_code "="; tss_id "TSS40"; p_id "P31";
chr00	Cufflinks	exon	6188893	6189237	.	+	.	gene_id "XLOC_000038"; transcript_id "TCONS_00000043"; exon_number "1"; gene_name "Solyc00g006840.2"; oId "PAC:27282385"; nearest_ref "PAC:27282385"; class_code "="; tss_id "TSS41"; p_id "P32";
chr00	Cufflinks	exon	6406877	6407071	.	+	.	gene_id "XLOC_000039"; transcript_id "TCONS_00000044"; exon_number "1"; gene_name "Solyc00g006870.1"; oId "PAC:27282403"; nearest_ref "PAC:27282403"; class_code "="; tss_id "TSS42"; p_id "P33";
chr00	Cufflinks	exon	6435741	6435768	.	+	.	gene_id "XLOC_000040"; transcript_id "TCONS_00000045"; exon_number "1"; gene_name "Solyc00g006880.1"; oId "PAC:27282166"; nearest_ref "PAC:27282166"; class_code "="; tss_id "TSS43"; p_id "P34";
chr00	Cufflinks	exon	6436559	6436803	.	+	.	gene_id "XLOC_000040"; transcript_id "TCONS_00000045"; exon_number "2"; gene_name "Solyc00g006880.1"; oId "PAC:27282166"; nearest_ref "PAC:27282166"; class_code "="; tss_id "TSS43"; p_id "P34";
chr00	Cufflinks	exon	6448977	6449144	.	+	.	gene_id "XLOC_000041"; transcript_id "TCONS_00000046"; exon_number "1"; gene_name "Solyc00g006890.1"; oId "PAC:27282638"; nearest_ref "PAC:27282638"; class_code "="; tss_id "TSS44"; p_id "P35";
chr00	Cufflinks	exon	6449271	6449363	.	+	.	gene_id "XLOC_000041"; transcript_id "TCONS_00000046"; exon_number "2"; gene_name "Solyc00g006890.1"; oId "PAC:27282638"; nearest_ref "PAC:27282638"; class_code "="; tss_id "TSS44"; p_id "P35";
chr00	Cufflinks	exon	6449435	6449557	.	+	.	gene_id "XLOC_000041"; transcript_id "TCONS_00000046"; exon_number "3"; gene_name "Solyc00g006890.1"; oId "PAC:27282638"; nearest_ref "PAC:27282638"; class_code "="; tss_id "TSS44"; p_id "P35";
chr00	Cufflinks	exon	6520306	6520791	.	+	.	gene_id "XLOC_000042"; transcript_id "TCONS_00000047"; exon_number "1"; gene_name "Solyc00g006900.1"; oId "PAC:27282175"; nearest_ref "PAC:27282175"; class_code "="; tss_id "TSS45"; p_id "P36";
chr00	Cufflinks	exon	6663507	6663665	.	+	.	gene_id "XLOC_000043"; transcript_id "TCONS_00000048"; exon_number "1"; gene_name "Solyc00g007050.1"; oId "PAC:27282443"; nearest_ref "PAC:27282443"; class_code "="; tss_id "TSS46"; p_id "P37";
chr00	Cufflinks	exon	6702334	6702624	.	+	.	gene_id "XLOC_000044"; transcript_id "TCONS_00000050"; exon_number "1"; gene_name "Solyc00g007090.2"; oId "PAC:27282333"; nearest_ref "PAC:27282333"; class_code "="; tss_id "TSS47"; p_id "P38";
chr00	Cufflinks	exon	6703094	6703178	.	+	.	gene_id "XLOC_000044"; transcript_id "TCONS_00000050"; exon_number "2"; gene_name "Solyc00g007090.2"; oId "PAC:27282333"; nearest_ref "PAC:27282333"; class_code "="; tss_id "TSS47"; p_id "P38";
chr00	Cufflinks	exon	6704779	6704833	.	+	.	gene_id "XLOC_000044"; transcript_id "TCONS_00000050"; exon_number "3"; gene_name "Solyc00g007090.2"; oId "PAC:27282333"; nearest_ref "PAC:27282333"; class_code "="; tss_id "TSS47"; p_id "P38";
chr00	Cufflinks	exon	6705479	6705617	.	+	.	gene_id "XLOC_000044"; transcript_id "TCONS_00000050"; exon_number "4"; gene_name "Solyc00g007090.2"; oId "PAC:27282333"; nearest_ref "PAC:27282333"; class_code "="; tss_id "TSS47"; p_id "P38";
chr00	Cufflinks	exon	6705880	6706142	.	+	.	gene_id "XLOC_000044"; transcript_id "TCONS_00000050"; exon_number "5"; gene_name "Solyc00g007090.2"; oId "PAC:27282333"; nearest_ref "PAC:27282333"; class_code "="; tss_id "TSS47"; p_id "P38";
chr00	Cufflinks	exon	6702334	6702624	.	+	.	gene_id "XLOC_000044"; transcript_id "TCONS_00000049"; exon_number "1"; gene_name "Solyc00g007090.2"; oId "CUFF.38.2"; nearest_ref "PAC:27282333"; class_code "j"; tss_id "TSS47";
chr00	Cufflinks	exon	6703094	6703178	.	+	.	gene_id "XLOC_000044"; transcript_id "TCONS_00000049"; exon_number "2"; gene_name "Solyc00g007090.2"; oId "CUFF.38.2"; nearest_ref "PAC:27282333"; class_code "j"; tss_id "TSS47";
chr00	Cufflinks	exon	6704779	6704856	.	+	.	gene_id "XLOC_000044"; transcript_id "TCONS_00000049"; exon_number "3"; gene_name "Solyc00g007090.2"; oId "CUFF.38.2"; nearest_ref "PAC:27282333"; class_code "j"; tss_id "TSS47";
chr00	Cufflinks	exon	6705479	6705617	.	+	.	gene_id "XLOC_000044"; transcript_id "TCONS_00000049"; exon_number "4"; gene_name "Solyc00g007090.2"; oId "CUFF.38.2"; nearest_ref "PAC:27282333"; class_code "j"; tss_id "TSS47";
chr00	Cufflinks	exon	6705880	6706142	.	+	.	gene_id "XLOC_000044"; transcript_id "TCONS_00000049"; exon_number "5"; gene_name "Solyc00g007090.2"; oId "CUFF.38.2"; nearest_ref "PAC:27282333"; class_code "j"; tss_id "TSS47";
chr00	Cufflinks	exon	6717031	6717441	.	+	.	gene_id "XLOC_000045"; transcript_id "TCONS_00000051"; exon_number "1"; gene_name "Solyc00g007110.2"; oId "PAC:27282031"; nearest_ref "PAC:27282031"; class_code "="; tss_id "TSS48"; p_id "P39";
chr00	Cufflinks	exon	6720570	6721766	.	+	.	gene_id "XLOC_000045"; transcript_id "TCONS_00000051"; exon_number "2"; gene_name "Solyc00g007110.2"; oId "PAC:27282031"; nearest_ref "PAC:27282031"; class_code "="; tss_id "TSS48"; p_id "P39";
chr00	Cufflinks	exon	6717031	6717441	.	+	.	gene_id "XLOC_000045"; transcript_id "TCONS_00000052"; exon_number "1"; gene_name "Solyc00g007120.2"; oId "CUFF.45.2"; nearest_ref "PAC:27282789"; class_code "j"; tss_id "TSS48";
chr00	Cufflinks	exon	6720570	6721680	.	+	.	gene_id "XLOC_000045"; transcript_id "TCONS_00000052"; exon_number "2"; gene_name "Solyc00g007120.2"; oId "CUFF.45.2"; nearest_ref "PAC:27282789"; class_code "j"; tss_id "TSS48";
chr00	Cufflinks	exon	6727980	6728198	.	+	.	gene_id "XLOC_000045"; transcript_id "TCONS_00000052"; exon_number "3"; gene_name "Solyc00g007120.2"; oId "CUFF.45.2"; nearest_ref "PAC:27282789"; class_code "j"; tss_id "TSS48";
chr00	Cufflinks	exon	6731309	6731535	.	+	.	gene_id "XLOC_000045"; transcript_id "TCONS_00000052"; exon_number "4"; gene_name "Solyc00g007120.2"; oId "CUFF.45.2"; nearest_ref "PAC:27282789"; class_code "j"; tss_id "TSS48";
chr00	Cufflinks	exon	6732428	6732502	.	+	.	gene_id "XLOC_000045"; transcript_id "TCONS_00000052"; exon_number "5"; gene_name "Solyc00g007120.2"; oId "CUFF.45.2"; nearest_ref "PAC:27282789"; class_code "j"; tss_id "TSS48";
chr00	Cufflinks	exon	6734991	6735062	.	+	.	gene_id "XLOC_000045"; transcript_id "TCONS_00000052"; exon_number "6"; gene_name "Solyc00g007120.2"; oId "CUFF.45.2"; nearest_ref "PAC:27282789"; class_code "j"; tss_id "TSS48";
chr00	Cufflinks	exon	6735139	6735237	.	+	.	gene_id "XLOC_000045"; transcript_id "TCONS_00000052"; exon_number "7"; gene_name "Solyc00g007120.2"; oId "CUFF.45.2"; nearest_ref "PAC:27282789"; class_code "j"; tss_id "TSS48";
chr00	Cufflinks	exon	6735363	6735431	.	+	.	gene_id "XLOC_000045"; transcript_id "TCONS_00000052"; exon_number "8"; gene_name "Solyc00g007120.2"; oId "CUFF.45.2"; nearest_ref "PAC:27282789"; class_code "j"; tss_id "TSS48";
chr00	Cufflinks	exon	6735508	6735622	.	+	.	gene_id "XLOC_000045"; transcript_id "TCONS_00000052"; exon_number "9"; gene_name "Solyc00g007120.2"; oId "CUFF.45.2"; nearest_ref "PAC:27282789"; class_code "j"; tss_id "TSS48";
chr00	Cufflinks	exon	6736290	6736358	.	+	.	gene_id "XLOC_000045"; transcript_id "TCONS_00000052"; exon_number "10"; gene_name "Solyc00g007120.2"; oId "CUFF.45.2"; nearest_ref "PAC:27282789"; class_code "j"; tss_id "TSS48";
chr00	Cufflinks	exon	6736650	6736983	.	+	.	gene_id "XLOC_000045"; transcript_id "TCONS_00000052"; exon_number "11"; gene_name "Solyc00g007120.2"; oId "CUFF.45.2"; nearest_ref "PAC:27282789"; class_code "j"; tss_id "TSS48";
chr00	Cufflinks	exon	6737148	6737268	.	+	.	gene_id "XLOC_000045"; transcript_id "TCONS_00000052"; exon_number "12"; gene_name "Solyc00g007120.2"; oId "CUFF.45.2"; nearest_ref "PAC:27282789"; class_code "j"; tss_id "TSS48";
chr00	Cufflinks	exon	6737607	6738460	.	+	.	gene_id "XLOC_000045"; transcript_id "TCONS_00000052"; exon_number "13"; gene_name "Solyc00g007120.2"; oId "CUFF.45.2"; nearest_ref "PAC:27282789"; class_code "j"; tss_id "TSS48";
chr00	Cufflinks	exon	6727955	6728198	.	+	.	gene_id "XLOC_000045"; transcript_id "TCONS_00000053"; exon_number "1"; gene_name "Solyc00g007120.2"; oId "PAC:27282789"; nearest_ref "PAC:27282789"; class_code "="; tss_id "TSS49"; p_id "P40";
chr00	Cufflinks	exon	6731309	6731535	.	+	.	gene_id "XLOC_000045"; transcript_id "TCONS_00000053"; exon_number "2"; gene_name "Solyc00g007120.2"; oId "PAC:27282789"; nearest_ref "PAC:27282789"; class_code "="; tss_id "TSS49"; p_id "P40";
chr00	Cufflinks	exon	6732428	6732502	.	+	.	gene_id "XLOC_000045"; transcript_id "TCONS_00000053"; exon_number "3"; gene_name "Solyc00g007120.2"; oId "PAC:27282789"; nearest_ref "PAC:27282789"; class_code "="; tss_id "TSS49"; p_id "P40";
chr00	Cufflinks	exon	6734991	6735062	.	+	.	gene_id "XLOC_000045"; transcript_id "TCONS_00000053"; exon_number "4"; gene_name "Solyc00g007120.2"; oId "PAC:27282789"; nearest_ref "PAC:27282789"; class_code "="; tss_id "TSS49"; p_id "P40";
chr00	Cufflinks	exon	6735139	6735237	.	+	.	gene_id "XLOC_000045"; transcript_id "TCONS_00000053"; exon_number "5"; gene_name "Solyc00g007120.2"; oId "PAC:27282789"; nearest_ref "PAC:27282789"; class_code "="; tss_id "TSS49"; p_id "P40";
chr00	Cufflinks	exon	6735363	6735431	.	+	.	gene_id "XLOC_000045"; transcript_id "TCONS_00000053"; exon_number "6"; gene_name "Solyc00g007120.2"; oId "PAC:27282789"; nearest_ref "PAC:27282789"; class_code "="; tss_id "TSS49"; p_id "P40";
chr00	Cufflinks	exon	6735508	6735622	.	+	.	gene_id "XLOC_000045"; transcript_id "TCONS_00000053"; exon_number "7"; gene_name "Solyc00g007120.2"; oId "PAC:27282789"; nearest_ref "PAC:27282789"; class_code "="; tss_id "TSS49"; p_id "P40";
chr00	Cufflinks	exon	6736290	6736358	.	+	.	gene_id "XLOC_000045"; transcript_id "TCONS_00000053"; exon_number "8"; gene_name "Solyc00g007120.2"; oId "PAC:27282789"; nearest_ref "PAC:27282789"; class_code "="; tss_id "TSS49"; p_id "P40";
chr00	Cufflinks	exon	6736650	6736983	.	+	.	gene_id "XLOC_000045"; transcript_id "TCONS_00000053"; exon_number "9"; gene_name "Solyc00g007120.2"; oId "PAC:27282789"; nearest_ref "PAC:27282789"; class_code "="; tss_id "TSS49"; p_id "P40";
chr00	Cufflinks	exon	6737148	6737268	.	+	.	gene_id "XLOC_000045"; transcript_id "TCONS_00000053"; exon_number "10"; gene_name "Solyc00g007120.2"; oId "PAC:27282789"; nearest_ref "PAC:27282789"; class_code "="; tss_id "TSS49"; p_id "P40";
chr00	Cufflinks	exon	6737607	6738460	.	+	.	gene_id "XLOC_000045"; transcript_id "TCONS_00000053"; exon_number "11"; gene_name "Solyc00g007120.2"; oId "PAC:27282789"; nearest_ref "PAC:27282789"; class_code "="; tss_id "TSS49"; p_id "P40";
chr00	Cufflinks	exon	6749839	6749960	.	+	.	gene_id "XLOC_000046"; transcript_id "TCONS_00000054"; exon_number "1"; gene_name "Solyc00g007140.1"; oId "CUFF.43.1"; nearest_ref "PAC:27282414"; class_code "x"; tss_id "TSS50";
chr00	Cufflinks	exon	6750346	6750588	.	+	.	gene_id "XLOC_000047"; transcript_id "TCONS_00000055"; exon_number "1"; oId "CUFF.42.1"; class_code "u"; tss_id "TSS51";
chr00	Cufflinks	exon	6750640	6751129	.	+	.	gene_id "XLOC_000048"; transcript_id "TCONS_00000056"; exon_number "1"; gene_name "Solyc00g007150.2"; oId "PAC:27282187"; nearest_ref "PAC:27282187"; class_code "="; tss_id "TSS52"; p_id "P41";
chr00	Cufflinks	exon	6755771	6756041	.	+	.	gene_id "XLOC_000049"; transcript_id "TCONS_00000057"; exon_number "1"; oId "CUFF.44.1"; class_code "u"; tss_id "TSS53";
chr00	Cufflinks	exon	6759159	6759662	.	+	.	gene_id "XLOC_000050"; transcript_id "TCONS_00000058"; exon_number "1"; gene_name "Solyc00g007160.1"; oId "PAC:27282311"; nearest_ref "PAC:27282311"; class_code "="; tss_id "TSS54"; p_id "P42";
chr00	Cufflinks	exon	6760470	6760611	.	+	.	gene_id "XLOC_000051"; transcript_id "TCONS_00000059"; exon_number "1"; gene_name "Solyc00g007170.1"; oId "PAC:27282627"; nearest_ref "PAC:27282627"; class_code "="; tss_id "TSS55"; p_id "P43";
chr00	Cufflinks	exon	6760873	6761009	.	+	.	gene_id "XLOC_000051"; transcript_id "TCONS_00000059"; exon_number "2"; gene_name "Solyc00g007170.1"; oId "PAC:27282627"; nearest_ref "PAC:27282627"; class_code "="; tss_id "TSS55"; p_id "P43";
chr00	Cufflinks	exon	6783470	6783954	.	+	.	gene_id "XLOC_000052"; transcript_id "TCONS_00000060"; exon_number "1"; gene_name "Solyc00g007180.1"; oId "PAC:27282055"; nearest_ref "PAC:27282055"; class_code "="; tss_id "TSS56"; p_id "P44";
chr00	Cufflinks	exon	6784217	6784781	.	+	.	gene_id "XLOC_000052"; transcript_id "TCONS_00000060"; exon_number "2"; gene_name "Solyc00g007180.1"; oId "PAC:27282055"; nearest_ref "PAC:27282055"; class_code "="; tss_id "TSS56"; p_id "P44";
chr00	Cufflinks	exon	6816892	6817020	.	+	.	gene_id "XLOC_000053"; transcript_id "TCONS_00000061"; exon_number "1"; gene_name "Solyc00g007200.2"; oId "PAC:27282555"; nearest_ref "PAC:27282555"; class_code "="; tss_id "TSS57"; p_id "P45";
chr00	Cufflinks	exon	6817998	6818055	.	+	.	gene_id "XLOC_000053"; transcript_id "TCONS_00000061"; exon_number "2"; gene_name "Solyc00g007200.2"; oId "PAC:27282555"; nearest_ref "PAC:27282555"; class_code "="; tss_id "TSS57"; p_id "P45";
chr00	Cufflinks	exon	6818149	6818351	.	+	.	gene_id "XLOC_000053"; transcript_id "TCONS_00000061"; exon_number "3"; gene_name "Solyc00g007200.2"; oId "PAC:27282555"; nearest_ref "PAC:27282555"; class_code "="; tss_id "TSS57"; p_id "P45";
chr00	Cufflinks	exon	6819590	6819706	.	+	.	gene_id "XLOC_000053"; transcript_id "TCONS_00000061"; exon_number "4"; gene_name "Solyc00g007200.2"; oId "PAC:27282555"; nearest_ref "PAC:27282555"; class_code "="; tss_id "TSS57"; p_id "P45";
chr00	Cufflinks	exon	6820307	6820367	.	+	.	gene_id "XLOC_000053"; transcript_id "TCONS_00000061"; exon_number "5"; gene_name "Solyc00g007200.2"; oId "PAC:27282555"; nearest_ref "PAC:27282555"; class_code "="; tss_id "TSS57"; p_id "P45";
chr00	Cufflinks	exon	6820483	6820571	.	+	.	gene_id "XLOC_000053"; transcript_id "TCONS_00000061"; exon_number "6"; gene_name "Solyc00g007200.2"; oId "PAC:27282555"; nearest_ref "PAC:27282555"; class_code "="; tss_id "TSS57"; p_id "P45";
chr00	Cufflinks	exon	6820680	6820754	.	+	.	gene_id "XLOC_000053"; transcript_id "TCONS_00000061"; exon_number "7"; gene_name "Solyc00g007200.2"; oId "PAC:27282555"; nearest_ref "PAC:27282555"; class_code "="; tss_id "TSS57"; p_id "P45";
chr00	Cufflinks	exon	6820868	6820956	.	+	.	gene_id "XLOC_000053"; transcript_id "TCONS_00000061"; exon_number "8"; gene_name "Solyc00g007200.2"; oId "PAC:27282555"; nearest_ref "PAC:27282555"; class_code "="; tss_id "TSS57"; p_id "P45";
chr00	Cufflinks	exon	6821060	6821109	.	+	.	gene_id "XLOC_000053"; transcript_id "TCONS_00000061"; exon_number "9"; gene_name "Solyc00g007200.2"; oId "PAC:27282555"; nearest_ref "PAC:27282555"; class_code "="; tss_id "TSS57"; p_id "P45";
chr00	Cufflinks	exon	6821232	6821272	.	+	.	gene_id "XLOC_000053"; transcript_id "TCONS_00000061"; exon_number "10"; gene_name "Solyc00g007200.2"; oId "PAC:27282555"; nearest_ref "PAC:27282555"; class_code "="; tss_id "TSS57"; p_id "P45";
chr00	Cufflinks	exon	6821344	6821517	.	+	.	gene_id "XLOC_000053"; transcript_id "TCONS_00000061"; exon_number "11"; gene_name "Solyc00g007200.2"; oId "PAC:27282555"; nearest_ref "PAC:27282555"; class_code "="; tss_id "TSS57"; p_id "P45";
chr00	Cufflinks	exon	6822062	6822097	.	+	.	gene_id "XLOC_000053"; transcript_id "TCONS_00000061"; exon_number "12"; gene_name "Solyc00g007200.2"; oId "PAC:27282555"; nearest_ref "PAC:27282555"; class_code "="; tss_id "TSS57"; p_id "P45";
chr00	Cufflinks	exon	6822200	6822267	.	+	.	gene_id "XLOC_000053"; transcript_id "TCONS_00000061"; exon_number "13"; gene_name "Solyc00g007200.2"; oId "PAC:27282555"; nearest_ref "PAC:27282555"; class_code "="; tss_id "TSS57"; p_id "P45";
chr00	Cufflinks	exon	6822348	6822408	.	+	.	gene_id "XLOC_000053"; transcript_id "TCONS_00000061"; exon_number "14"; gene_name "Solyc00g007200.2"; oId "PAC:27282555"; nearest_ref "PAC:27282555"; class_code "="; tss_id "TSS57"; p_id "P45";
chr00	Cufflinks	exon	6822813	6823417	.	+	.	gene_id "XLOC_000053"; transcript_id "TCONS_00000061"; exon_number "15"; gene_name "Solyc00g007200.2"; oId "PAC:27282555"; nearest_ref "PAC:27282555"; class_code "="; tss_id "TSS57"; p_id "P45";
chr00	Cufflinks	exon	6837115	6837288	.	+	.	gene_id "XLOC_000054"; transcript_id "TCONS_00000062"; exon_number "1"; gene_name "Solyc00g007210.1"; oId "PAC:27282639"; nearest_ref "PAC:27282639"; class_code "="; tss_id "TSS58"; p_id "P46";
chr00	Cufflinks	exon	6848265	6848994	.	+	.	gene_id "XLOC_000055"; transcript_id "TCONS_00000063"; exon_number "1"; gene_name "Solyc00g007220.2"; oId "PAC:27282518"; nearest_ref "PAC:27282518"; class_code "="; tss_id "TSS59"; p_id "P47";
chr00	Cufflinks	exon	6849178	6849337	.	+	.	gene_id "XLOC_000055"; transcript_id "TCONS_00000063"; exon_number "2"; gene_name "Solyc00g007220.2"; oId "PAC:27282518"; nearest_ref "PAC:27282518"; class_code "="; tss_id "TSS59"; p_id "P47";
chr00	Cufflinks	exon	6858659	6859303	.	+	.	gene_id "XLOC_000056"; transcript_id "TCONS_00000064"; exon_number "1"; gene_name "Solyc00g007230.1"; oId "PAC:27282435"; nearest_ref "PAC:27282435"; class_code "="; tss_id "TSS60"; p_id "P48";
chr00	Cufflinks	exon	6887938	6888213	.	+	.	gene_id "XLOC_000057"; transcript_id "TCONS_00000065"; exon_number "1"; gene_name "Solyc00g007240.1"; oId "PAC:27282317"; nearest_ref "PAC:27282317"; class_code "="; tss_id "TSS61"; p_id "P49";
chr00	Cufflinks	exon	6889550	6890026	.	+	.	gene_id "XLOC_000058"; transcript_id "TCONS_00000066"; exon_number "1"; gene_name "Solyc00g007250.1"; oId "PAC:27282195"; nearest_ref "PAC:27282195"; class_code "="; tss_id "TSS62"; p_id "P50";
chr00	Cufflinks	exon	6896013	6896138	.	+	.	gene_id "XLOC_000059"; transcript_id "TCONS_00000067"; exon_number "1"; gene_name "Solyc00g007260.2"; oId "PAC:27282737"; nearest_ref "PAC:27282737"; class_code "="; tss_id "TSS63"; p_id "P51";
chr00	Cufflinks	exon	6896630	6896803	.	+	.	gene_id "XLOC_000059"; transcript_id "TCONS_00000067"; exon_number "2"; gene_name "Solyc00g007260.2"; oId "PAC:27282737"; nearest_ref "PAC:27282737"; class_code "="; tss_id "TSS63"; p_id "P51";
chr00	Cufflinks	exon	6897752	6898265	.	+	.	gene_id "XLOC_000059"; transcript_id "TCONS_00000067"; exon_number "3"; gene_name "Solyc00g007260.2"; oId "PAC:27282737"; nearest_ref "PAC:27282737"; class_code "="; tss_id "TSS63"; p_id "P51";
chr00	Cufflinks	exon	6899327	6899494	.	+	.	gene_id "XLOC_000059"; transcript_id "TCONS_00000067"; exon_number "4"; gene_name "Solyc00g007260.2"; oId "PAC:27282737"; nearest_ref "PAC:27282737"; class_code "="; tss_id "TSS63"; p_id "P51";
chr00	Cufflinks	exon	6899578	6899709	.	+	.	gene_id "XLOC_000059"; transcript_id "TCONS_00000067"; exon_number "5"; gene_name "Solyc00g007260.2"; oId "PAC:27282737"; nearest_ref "PAC:27282737"; class_code "="; tss_id "TSS63"; p_id "P51";
chr00	Cufflinks	exon	6899793	6899874	.	+	.	gene_id "XLOC_000059"; transcript_id "TCONS_00000067"; exon_number "6"; gene_name "Solyc00g007260.2"; oId "PAC:27282737"; nearest_ref "PAC:27282737"; class_code "="; tss_id "TSS63"; p_id "P51";
chr00	Cufflinks	exon	6899941	6900054	.	+	.	gene_id "XLOC_000059"; transcript_id "TCONS_00000067"; exon_number "7"; gene_name "Solyc00g007260.2"; oId "PAC:27282737"; nearest_ref "PAC:27282737"; class_code "="; tss_id "TSS63"; p_id "P51";
chr00	Cufflinks	exon	6900172	6900521	.	+	.	gene_id "XLOC_000059"; transcript_id "TCONS_00000067"; exon_number "8"; gene_name "Solyc00g007260.2"; oId "PAC:27282737"; nearest_ref "PAC:27282737"; class_code "="; tss_id "TSS63"; p_id "P51";
chr00	Cufflinks	exon	7235869	7235903	.	+	.	gene_id "XLOC_000060"; transcript_id "TCONS_00000068"; exon_number "1"; gene_name "Solyc00g007560.1"; oId "PAC:27282242"; nearest_ref "PAC:27282242"; class_code "="; tss_id "TSS64"; p_id "P52";
chr00	Cufflinks	exon	7236404	7236974	.	+	.	gene_id "XLOC_000060"; transcript_id "TCONS_00000068"; exon_number "2"; gene_name "Solyc00g007560.1"; oId "PAC:27282242"; nearest_ref "PAC:27282242"; class_code "="; tss_id "TSS64"; p_id "P52";
chr00	Cufflinks	exon	7237998	7238318	.	+	.	gene_id "XLOC_000060"; transcript_id "TCONS_00000068"; exon_number "3"; gene_name "Solyc00g007560.1"; oId "PAC:27282242"; nearest_ref "PAC:27282242"; class_code "="; tss_id "TSS64"; p_id "P52";
chr00	Cufflinks	exon	7350593	7350659	.	+	.	gene_id "XLOC_000061"; transcript_id "TCONS_00000069"; exon_number "1"; gene_name "Solyc00g007610.1"; oId "PAC:27282542"; nearest_ref "PAC:27282542"; class_code "="; tss_id "TSS65"; p_id "P53";
chr00	Cufflinks	exon	7350722	7350738	.	+	.	gene_id "XLOC_000061"; transcript_id "TCONS_00000069"; exon_number "2"; gene_name "Solyc00g007610.1"; oId "PAC:27282542"; nearest_ref "PAC:27282542"; class_code "="; tss_id "TSS65"; p_id "P53";
chr00	Cufflinks	exon	7517491	7517910	.	+	.	gene_id "XLOC_000062"; transcript_id "TCONS_00000070"; exon_number "1"; gene_name "Solyc00g007990.1"; oId "PAC:27282382"; nearest_ref "PAC:27282382"; class_code "="; tss_id "TSS66"; p_id "P54";
chr00	Cufflinks	exon	7840915	7840921	.	+	.	gene_id "XLOC_000063"; transcript_id "TCONS_00000071"; exon_number "1"; gene_name "Solyc00g008260.1"; oId "PAC:27282546"; nearest_ref "PAC:27282546"; class_code "="; tss_id "TSS67"; p_id "P55";
chr00	Cufflinks	exon	7841123	7841196	.	+	.	gene_id "XLOC_000063"; transcript_id "TCONS_00000071"; exon_number "2"; gene_name "Solyc00g008260.1"; oId "PAC:27282546"; nearest_ref "PAC:27282546"; class_code "="; tss_id "TSS67"; p_id "P55";
chr00	Cufflinks	exon	7873062	7873226	.	+	.	gene_id "XLOC_000064"; transcript_id "TCONS_00000072"; exon_number "1"; gene_name "Solyc00g008270.1"; oId "PAC:27282619"; nearest_ref "PAC:27282619"; class_code "="; tss_id "TSS68"; p_id "P56";
chr00	Cufflinks	exon	8348718	8348924	.	+	.	gene_id "XLOC_000065"; transcript_id "TCONS_00000073"; exon_number "1"; gene_name "Solyc00g008580.1"; oId "PAC:27282847"; nearest_ref "PAC:27282847"; class_code "="; tss_id "TSS69"; p_id "P57";
chr00	Cufflinks	exon	8473134	8473908	.	+	.	gene_id "XLOC_000066"; transcript_id "TCONS_00000074"; exon_number "1"; gene_name "Solyc00g008680.2"; oId "PAC:27282138"; nearest_ref "PAC:27282138"; class_code "="; tss_id "TSS70"; p_id "P58";
chr00	Cufflinks	exon	8473985	8474087	.	+	.	gene_id "XLOC_000066"; transcript_id "TCONS_00000074"; exon_number "2"; gene_name "Solyc00g008680.2"; oId "PAC:27282138"; nearest_ref "PAC:27282138"; class_code "="; tss_id "TSS70"; p_id "P58";
chr00	Cufflinks	exon	8474206	8474271	.	+	.	gene_id "XLOC_000066"; transcript_id "TCONS_00000074"; exon_number "3"; gene_name "Solyc00g008680.2"; oId "PAC:27282138"; nearest_ref "PAC:27282138"; class_code "="; tss_id "TSS70"; p_id "P58";
chr00	Cufflinks	exon	8482082	8482255	.	+	.	gene_id "XLOC_000066"; transcript_id "TCONS_00000074"; exon_number "4"; gene_name "Solyc00g008680.2"; oId "PAC:27282138"; nearest_ref "PAC:27282138"; class_code "="; tss_id "TSS70"; p_id "P58";
chr00	Cufflinks	exon	8482333	8482429	.	+	.	gene_id "XLOC_000066"; transcript_id "TCONS_00000074"; exon_number "5"; gene_name "Solyc00g008680.2"; oId "PAC:27282138"; nearest_ref "PAC:27282138"; class_code "="; tss_id "TSS70"; p_id "P58";
chr00	Cufflinks	exon	8483596	8483599	.	+	.	gene_id "XLOC_000066"; transcript_id "TCONS_00000074"; exon_number "6"; gene_name "Solyc00g008680.2"; oId "PAC:27282138"; nearest_ref "PAC:27282138"; class_code "="; tss_id "TSS70"; p_id "P58";
chr00	Cufflinks	exon	8483917	8484045	.	+	.	gene_id "XLOC_000066"; transcript_id "TCONS_00000074"; exon_number "7"; gene_name "Solyc00g008680.2"; oId "PAC:27282138"; nearest_ref "PAC:27282138"; class_code "="; tss_id "TSS70"; p_id "P58";
chr00	Cufflinks	exon	8491229	8491476	.	+	.	gene_id "XLOC_000066"; transcript_id "TCONS_00000074"; exon_number "8"; gene_name "Solyc00g008680.2"; oId "PAC:27282138"; nearest_ref "PAC:27282138"; class_code "="; tss_id "TSS70"; p_id "P58";
chr00	Cufflinks	exon	8473134	8473908	.	+	.	gene_id "XLOC_000066"; transcript_id "TCONS_00000076"; exon_number "1"; gene_name "Solyc00g008680.2"; oId "CUFF.54.3"; nearest_ref "PAC:27282138"; class_code "j"; tss_id "TSS70";
chr00	Cufflinks	exon	8473985	8474087	.	+	.	gene_id "XLOC_000066"; transcript_id "TCONS_00000076"; exon_number "2"; gene_name "Solyc00g008680.2"; oId "CUFF.54.3"; nearest_ref "PAC:27282138"; class_code "j"; tss_id "TSS70";
chr00	Cufflinks	exon	8474206	8474271	.	+	.	gene_id "XLOC_000066"; transcript_id "TCONS_00000076"; exon_number "3"; gene_name "Solyc00g008680.2"; oId "CUFF.54.3"; nearest_ref "PAC:27282138"; class_code "j"; tss_id "TSS70";
chr00	Cufflinks	exon	8482082	8482255	.	+	.	gene_id "XLOC_000066"; transcript_id "TCONS_00000076"; exon_number "4"; gene_name "Solyc00g008680.2"; oId "CUFF.54.3"; nearest_ref "PAC:27282138"; class_code "j"; tss_id "TSS70";
chr00	Cufflinks	exon	8482333	8482429	.	+	.	gene_id "XLOC_000066"; transcript_id "TCONS_00000076"; exon_number "5"; gene_name "Solyc00g008680.2"; oId "CUFF.54.3"; nearest_ref "PAC:27282138"; class_code "j"; tss_id "TSS70";
chr00	Cufflinks	exon	8483596	8483599	.	+	.	gene_id "XLOC_000066"; transcript_id "TCONS_00000076"; exon_number "6"; gene_name "Solyc00g008680.2"; oId "CUFF.54.3"; nearest_ref "PAC:27282138"; class_code "j"; tss_id "TSS70";
chr00	Cufflinks	exon	8483917	8484045	.	+	.	gene_id "XLOC_000066"; transcript_id "TCONS_00000076"; exon_number "7"; gene_name "Solyc00g008680.2"; oId "CUFF.54.3"; nearest_ref "PAC:27282138"; class_code "j"; tss_id "TSS70";
chr00	Cufflinks	exon	8491229	8491264	.	+	.	gene_id "XLOC_000066"; transcript_id "TCONS_00000076"; exon_number "8"; gene_name "Solyc00g008680.2"; oId "CUFF.54.3"; nearest_ref "PAC:27282138"; class_code "j"; tss_id "TSS70";
chr00	Cufflinks	exon	8491914	8492088	.	+	.	gene_id "XLOC_000066"; transcript_id "TCONS_00000076"; exon_number "9"; gene_name "Solyc00g008680.2"; oId "CUFF.54.3"; nearest_ref "PAC:27282138"; class_code "j"; tss_id "TSS70";
chr00	Cufflinks	exon	8473134	8473908	.	+	.	gene_id "XLOC_000066"; transcript_id "TCONS_00000075"; exon_number "1"; gene_name "Solyc00g008680.2"; oId "CUFF.54.2"; nearest_ref "PAC:27282138"; class_code "j"; tss_id "TSS70";
chr00	Cufflinks	exon	8473985	8474087	.	+	.	gene_id "XLOC_000066"; transcript_id "TCONS_00000075"; exon_number "2"; gene_name "Solyc00g008680.2"; oId "CUFF.54.2"; nearest_ref "PAC:27282138"; class_code "j"; tss_id "TSS70";
chr00	Cufflinks	exon	8474206	8474271	.	+	.	gene_id "XLOC_000066"; transcript_id "TCONS_00000075"; exon_number "3"; gene_name "Solyc00g008680.2"; oId "CUFF.54.2"; nearest_ref "PAC:27282138"; class_code "j"; tss_id "TSS70";
chr00	Cufflinks	exon	8482082	8482255	.	+	.	gene_id "XLOC_000066"; transcript_id "TCONS_00000075"; exon_number "4"; gene_name "Solyc00g008680.2"; oId "CUFF.54.2"; nearest_ref "PAC:27282138"; class_code "j"; tss_id "TSS70";
chr00	Cufflinks	exon	8482333	8482429	.	+	.	gene_id "XLOC_000066"; transcript_id "TCONS_00000075"; exon_number "5"; gene_name "Solyc00g008680.2"; oId "CUFF.54.2"; nearest_ref "PAC:27282138"; class_code "j"; tss_id "TSS70";
chr00	Cufflinks	exon	8483917	8484045	.	+	.	gene_id "XLOC_000066"; transcript_id "TCONS_00000075"; exon_number "6"; gene_name "Solyc00g008680.2"; oId "CUFF.54.2"; nearest_ref "PAC:27282138"; class_code "j"; tss_id "TSS70";
chr00	Cufflinks	exon	8491229	8491284	.	+	.	gene_id "XLOC_000066"; transcript_id "TCONS_00000075"; exon_number "7"; gene_name "Solyc00g008680.2"; oId "CUFF.54.2"; nearest_ref "PAC:27282138"; class_code "j"; tss_id "TSS70";
chr00	Cufflinks	exon	8491914	8492088	.	+	.	gene_id "XLOC_000066"; transcript_id "TCONS_00000075"; exon_number "8"; gene_name "Solyc00g008680.2"; oId "CUFF.54.2"; nearest_ref "PAC:27282138"; class_code "j"; tss_id "TSS70";
chr00	Cufflinks	exon	8619823	8619917	.	+	.	gene_id "XLOC_000067"; transcript_id "TCONS_00000077"; exon_number "1"; gene_name "Solyc00g008900.1"; oId "PAC:27282240"; nearest_ref "PAC:27282240"; class_code "="; tss_id "TSS71"; p_id "P59";
chr00	Cufflinks	exon	8621508	8621514	.	+	.	gene_id "XLOC_000067"; transcript_id "TCONS_00000077"; exon_number "2"; gene_name "Solyc00g008900.1"; oId "PAC:27282240"; nearest_ref "PAC:27282240"; class_code "="; tss_id "TSS71"; p_id "P59";
chr00	Cufflinks	exon	8642096	8642245	.	+	.	gene_id "XLOC_000068"; transcript_id "TCONS_00000078"; exon_number "1"; gene_name "Solyc00g008910.1"; oId "PAC:27282001"; nearest_ref "PAC:27282001"; class_code "="; tss_id "TSS72"; p_id "P60";
chr00	Cufflinks	exon	8742084	8742399	.	+	.	gene_id "XLOC_000069"; transcript_id "TCONS_00000079"; exon_number "1"; gene_name "Solyc00g009020.2"; oId "CUFF.52.2"; nearest_ref "PAC:27282724"; class_code "j"; tss_id "TSS73";
chr00	Cufflinks	exon	8743127	8743223	.	+	.	gene_id "XLOC_000069"; transcript_id "TCONS_00000079"; exon_number "2"; gene_name "Solyc00g009020.2"; oId "CUFF.52.2"; nearest_ref "PAC:27282724"; class_code "j"; tss_id "TSS73";
chr00	Cufflinks	exon	8744192	8744336	.	+	.	gene_id "XLOC_000069"; transcript_id "TCONS_00000079"; exon_number "3"; gene_name "Solyc00g009020.2"; oId "CUFF.52.2"; nearest_ref "PAC:27282724"; class_code "j"; tss_id "TSS73";
chr00	Cufflinks	exon	8744842	8744952	.	+	.	gene_id "XLOC_000069"; transcript_id "TCONS_00000079"; exon_number "4"; gene_name "Solyc00g009020.2"; oId "CUFF.52.2"; nearest_ref "PAC:27282724"; class_code "j"; tss_id "TSS73";
chr00	Cufflinks	exon	8745362	8745508	.	+	.	gene_id "XLOC_000069"; transcript_id "TCONS_00000079"; exon_number "5"; gene_name "Solyc00g009020.2"; oId "CUFF.52.2"; nearest_ref "PAC:27282724"; class_code "j"; tss_id "TSS73";
chr00	Cufflinks	exon	8745735	8745857	.	+	.	gene_id "XLOC_000069"; transcript_id "TCONS_00000079"; exon_number "6"; gene_name "Solyc00g009020.2"; oId "CUFF.52.2"; nearest_ref "PAC:27282724"; class_code "j"; tss_id "TSS73";
chr00	Cufflinks	exon	8745960	8746233	.	+	.	gene_id "XLOC_000069"; transcript_id "TCONS_00000079"; exon_number "7"; gene_name "Solyc00g009020.2"; oId "CUFF.52.2"; nearest_ref "PAC:27282724"; class_code "j"; tss_id "TSS73";
chr00	Cufflinks	exon	8742084	8742399	.	+	.	gene_id "XLOC_000069"; transcript_id "TCONS_00000080"; exon_number "1"; gene_name "Solyc00g009020.2"; oId "PAC:27282724"; nearest_ref "PAC:27282724"; class_code "="; tss_id "TSS73"; p_id "P61";
chr00	Cufflinks	exon	8743127	8743223	.	+	.	gene_id "XLOC_000069"; transcript_id "TCONS_00000080"; exon_number "2"; gene_name "Solyc00g009020.2"; oId "PAC:27282724"; nearest_ref "PAC:27282724"; class_code "="; tss_id "TSS73"; p_id "P61";
chr00	Cufflinks	exon	8744192	8744336	.	+	.	gene_id "XLOC_000069"; transcript_id "TCONS_00000080"; exon_number "3"; gene_name "Solyc00g009020.2"; oId "PAC:27282724"; nearest_ref "PAC:27282724"; class_code "="; tss_id "TSS73"; p_id "P61";
chr00	Cufflinks	exon	8744842	8744952	.	+	.	gene_id "XLOC_000069"; transcript_id "TCONS_00000080"; exon_number "4"; gene_name "Solyc00g009020.2"; oId "PAC:27282724"; nearest_ref "PAC:27282724"; class_code "="; tss_id "TSS73"; p_id "P61";
chr00	Cufflinks	exon	8745362	8745508	.	+	.	gene_id "XLOC_000069"; transcript_id "TCONS_00000080"; exon_number "5"; gene_name "Solyc00g009020.2"; oId "PAC:27282724"; nearest_ref "PAC:27282724"; class_code "="; tss_id "TSS73"; p_id "P61";
chr00	Cufflinks	exon	8745735	8745857	.	+	.	gene_id "XLOC_000069"; transcript_id "TCONS_00000080"; exon_number "6"; gene_name "Solyc00g009020.2"; oId "PAC:27282724"; nearest_ref "PAC:27282724"; class_code "="; tss_id "TSS73"; p_id "P61";
chr00	Cufflinks	exon	8745960	8746023	.	+	.	gene_id "XLOC_000069"; transcript_id "TCONS_00000080"; exon_number "7"; gene_name "Solyc00g009020.2"; oId "PAC:27282724"; nearest_ref "PAC:27282724"; class_code "="; tss_id "TSS73"; p_id "P61";
chr00	Cufflinks	exon	8746503	8746574	.	+	.	gene_id "XLOC_000069"; transcript_id "TCONS_00000080"; exon_number "8"; gene_name "Solyc00g009020.2"; oId "PAC:27282724"; nearest_ref "PAC:27282724"; class_code "="; tss_id "TSS73"; p_id "P61";
chr00	Cufflinks	exon	8760796	8761099	.	+	.	gene_id "XLOC_000070"; transcript_id "TCONS_00000081"; exon_number "1"; gene_name "Solyc00g009040.2"; oId "PAC:27282302"; nearest_ref "PAC:27282302"; class_code "="; tss_id "TSS74"; p_id "P62";
chr00	Cufflinks	exon	8762210	8762982	.	+	.	gene_id "XLOC_000070"; transcript_id "TCONS_00000081"; exon_number "2"; gene_name "Solyc00g009040.2"; oId "PAC:27282302"; nearest_ref "PAC:27282302"; class_code "="; tss_id "TSS74"; p_id "P62";
chr00	Cufflinks	exon	8763076	8763153	.	+	.	gene_id "XLOC_000070"; transcript_id "TCONS_00000081"; exon_number "3"; gene_name "Solyc00g009040.2"; oId "PAC:27282302"; nearest_ref "PAC:27282302"; class_code "="; tss_id "TSS74"; p_id "P62";
chr00	Cufflinks	exon	8763247	8763336	.	+	.	gene_id "XLOC_000070"; transcript_id "TCONS_00000081"; exon_number "4"; gene_name "Solyc00g009040.2"; oId "PAC:27282302"; nearest_ref "PAC:27282302"; class_code "="; tss_id "TSS74"; p_id "P62";
chr00	Cufflinks	exon	8763563	8763841	.	+	.	gene_id "XLOC_000070"; transcript_id "TCONS_00000081"; exon_number "5"; gene_name "Solyc00g009040.2"; oId "PAC:27282302"; nearest_ref "PAC:27282302"; class_code "="; tss_id "TSS74"; p_id "P62";
chr00	Cufflinks	exon	8764059	8764265	.	+	.	gene_id "XLOC_000070"; transcript_id "TCONS_00000081"; exon_number "6"; gene_name "Solyc00g009040.2"; oId "PAC:27282302"; nearest_ref "PAC:27282302"; class_code "="; tss_id "TSS74"; p_id "P62";
chr00	Cufflinks	exon	8764331	8764776	.	+	.	gene_id "XLOC_000070"; transcript_id "TCONS_00000081"; exon_number "7"; gene_name "Solyc00g009040.2"; oId "PAC:27282302"; nearest_ref "PAC:27282302"; class_code "="; tss_id "TSS74"; p_id "P62";
chr00	Cufflinks	exon	8772359	8772746	.	+	.	gene_id "XLOC_000071"; transcript_id "TCONS_00000082"; exon_number "1"; gene_name "Solyc00g009060.2"; oId "PAC:27282434"; nearest_ref "PAC:27282434"; class_code "="; tss_id "TSS75"; p_id "P63";
chr00	Cufflinks	exon	8773564	8773728	.	+	.	gene_id "XLOC_000071"; transcript_id "TCONS_00000082"; exon_number "2"; gene_name "Solyc00g009060.2"; oId "PAC:27282434"; nearest_ref "PAC:27282434"; class_code "="; tss_id "TSS75"; p_id "P63";
chr00	Cufflinks	exon	8774382	8774693	.	+	.	gene_id "XLOC_000071"; transcript_id "TCONS_00000082"; exon_number "3"; gene_name "Solyc00g009060.2"; oId "PAC:27282434"; nearest_ref "PAC:27282434"; class_code "="; tss_id "TSS75"; p_id "P63";
chr00	Cufflinks	exon	8777405	8777654	.	+	.	gene_id "XLOC_000072"; transcript_id "TCONS_00000083"; exon_number "1"; gene_name "Solyc00g009080.2"; oId "PAC:27282453"; nearest_ref "PAC:27282453"; class_code "="; tss_id "TSS76"; p_id "P64";
chr00	Cufflinks	exon	8777704	8778182	.	+	.	gene_id "XLOC_000072"; transcript_id "TCONS_00000083"; exon_number "2"; gene_name "Solyc00g009080.2"; oId "PAC:27282453"; nearest_ref "PAC:27282453"; class_code "="; tss_id "TSS76"; p_id "P64";
chr00	Cufflinks	exon	8777405	8777654	.	+	.	gene_id "XLOC_000072"; transcript_id "TCONS_00000084"; exon_number "1"; gene_name "Solyc00g009080.2"; oId "CUFF.55.2"; nearest_ref "PAC:27282453"; class_code "j"; tss_id "TSS76";
chr00	Cufflinks	exon	8777704	8777932	.	+	.	gene_id "XLOC_000072"; transcript_id "TCONS_00000084"; exon_number "2"; gene_name "Solyc00g009080.2"; oId "CUFF.55.2"; nearest_ref "PAC:27282453"; class_code "j"; tss_id "TSS76";
chr00	Cufflinks	exon	8779810	8779952	.	+	.	gene_id "XLOC_000072"; transcript_id "TCONS_00000084"; exon_number "3"; gene_name "Solyc00g009080.2"; oId "CUFF.55.2"; nearest_ref "PAC:27282453"; class_code "j"; tss_id "TSS76";
chr00	Cufflinks	exon	8818874	8818909	.	+	.	gene_id "XLOC_000073"; transcript_id "TCONS_00000085"; exon_number "1"; gene_name "Solyc00g009110.2"; oId "PAC:27282836"; nearest_ref "PAC:27282836"; class_code "="; tss_id "TSS77"; p_id "P65";
chr00	Cufflinks	exon	8819037	8819154	.	+	.	gene_id "XLOC_000073"; transcript_id "TCONS_00000085"; exon_number "2"; gene_name "Solyc00g009110.2"; oId "PAC:27282836"; nearest_ref "PAC:27282836"; class_code "="; tss_id "TSS77"; p_id "P65";
chr00	Cufflinks	exon	8819365	8819430	.	+	.	gene_id "XLOC_000073"; transcript_id "TCONS_00000085"; exon_number "3"; gene_name "Solyc00g009110.2"; oId "PAC:27282836"; nearest_ref "PAC:27282836"; class_code "="; tss_id "TSS77"; p_id "P65";
chr00	Cufflinks	exon	8820110	8820182	.	+	.	gene_id "XLOC_000073"; transcript_id "TCONS_00000085"; exon_number "4"; gene_name "Solyc00g009110.2"; oId "PAC:27282836"; nearest_ref "PAC:27282836"; class_code "="; tss_id "TSS77"; p_id "P65";
chr00	Cufflinks	exon	8820289	8820393	.	+	.	gene_id "XLOC_000073"; transcript_id "TCONS_00000085"; exon_number "5"; gene_name "Solyc00g009110.2"; oId "PAC:27282836"; nearest_ref "PAC:27282836"; class_code "="; tss_id "TSS77"; p_id "P65";
chr00	Cufflinks	exon	8820892	8821756	.	+	.	gene_id "XLOC_000073"; transcript_id "TCONS_00000085"; exon_number "6"; gene_name "Solyc00g009110.2"; oId "PAC:27282836"; nearest_ref "PAC:27282836"; class_code "="; tss_id "TSS77"; p_id "P65";
chr00	Cufflinks	exon	8822933	8823117	.	+	.	gene_id "XLOC_000073"; transcript_id "TCONS_00000085"; exon_number "7"; gene_name "Solyc00g009110.2"; oId "PAC:27282836"; nearest_ref "PAC:27282836"; class_code "="; tss_id "TSS77"; p_id "P65";
chr00	Cufflinks	exon	8824099	8824207	.	+	.	gene_id "XLOC_000073"; transcript_id "TCONS_00000085"; exon_number "8"; gene_name "Solyc00g009110.2"; oId "PAC:27282836"; nearest_ref "PAC:27282836"; class_code "="; tss_id "TSS77"; p_id "P65";
chr00	Cufflinks	exon	8824833	8824975	.	+	.	gene_id "XLOC_000073"; transcript_id "TCONS_00000085"; exon_number "9"; gene_name "Solyc00g009110.2"; oId "PAC:27282836"; nearest_ref "PAC:27282836"; class_code "="; tss_id "TSS77"; p_id "P65";
chr00	Cufflinks	exon	8825742	8825976	.	+	.	gene_id "XLOC_000073"; transcript_id "TCONS_00000085"; exon_number "10"; gene_name "Solyc00g009110.2"; oId "PAC:27282836"; nearest_ref "PAC:27282836"; class_code "="; tss_id "TSS77"; p_id "P65";
chr00	Cufflinks	exon	8826948	8827274	.	+	.	gene_id "XLOC_000073"; transcript_id "TCONS_00000085"; exon_number "11"; gene_name "Solyc00g009110.2"; oId "PAC:27282836"; nearest_ref "PAC:27282836"; class_code "="; tss_id "TSS77"; p_id "P65";
chr00	Cufflinks	exon	8827513	8827589	.	+	.	gene_id "XLOC_000074"; transcript_id "TCONS_00000086"; exon_number "1"; gene_name "Solyc00g009140.2"; oId "CUFF.59.1"; nearest_ref "PAC:27282024"; class_code "j"; tss_id "TSS78";
chr00	Cufflinks	exon	8827723	8827784	.	+	.	gene_id "XLOC_000074"; transcript_id "TCONS_00000086"; exon_number "2"; gene_name "Solyc00g009140.2"; oId "CUFF.59.1"; nearest_ref "PAC:27282024"; class_code "j"; tss_id "TSS78";
chr00	Cufflinks	exon	8834707	8834875	.	+	.	gene_id "XLOC_000074"; transcript_id "TCONS_00000086"; exon_number "3"; gene_name "Solyc00g009140.2"; oId "CUFF.59.1"; nearest_ref "PAC:27282024"; class_code "j"; tss_id "TSS78";
chr00	Cufflinks	exon	8835303	8835483	.	+	.	gene_id "XLOC_000074"; transcript_id "TCONS_00000086"; exon_number "4"; gene_name "Solyc00g009140.2"; oId "CUFF.59.1"; nearest_ref "PAC:27282024"; class_code "j"; tss_id "TSS78";
chr00	Cufflinks	exon	8835597	8835646	.	+	.	gene_id "XLOC_000074"; transcript_id "TCONS_00000086"; exon_number "5"; gene_name "Solyc00g009140.2"; oId "CUFF.59.1"; nearest_ref "PAC:27282024"; class_code "j"; tss_id "TSS78";
chr00	Cufflinks	exon	8835738	8835888	.	+	.	gene_id "XLOC_000074"; transcript_id "TCONS_00000086"; exon_number "6"; gene_name "Solyc00g009140.2"; oId "CUFF.59.1"; nearest_ref "PAC:27282024"; class_code "j"; tss_id "TSS78";
chr00	Cufflinks	exon	8835963	8836019	.	+	.	gene_id "XLOC_000074"; transcript_id "TCONS_00000086"; exon_number "7"; gene_name "Solyc00g009140.2"; oId "CUFF.59.1"; nearest_ref "PAC:27282024"; class_code "j"; tss_id "TSS78";
chr00	Cufflinks	exon	8837219	8837340	.	+	.	gene_id "XLOC_000074"; transcript_id "TCONS_00000086"; exon_number "8"; gene_name "Solyc00g009140.2"; oId "CUFF.59.1"; nearest_ref "PAC:27282024"; class_code "j"; tss_id "TSS78";
chr00	Cufflinks	exon	8837412	8837855	.	+	.	gene_id "XLOC_000074"; transcript_id "TCONS_00000086"; exon_number "9"; gene_name "Solyc00g009140.2"; oId "CUFF.59.1"; nearest_ref "PAC:27282024"; class_code "j"; tss_id "TSS78";
chr00	Cufflinks	exon	8833428	8833491	.	+	.	gene_id "XLOC_000074"; transcript_id "TCONS_00000089"; exon_number "1"; gene_name "Solyc00g009140.2"; oId "CUFF.59.3"; nearest_ref "PAC:27282024"; class_code "j"; tss_id "TSS79";
chr00	Cufflinks	exon	8833564	8833625	.	+	.	gene_id "XLOC_000074"; transcript_id "TCONS_00000089"; exon_number "2"; gene_name "Solyc00g009140.2"; oId "CUFF.59.3"; nearest_ref "PAC:27282024"; class_code "j"; tss_id "TSS79";
chr00	Cufflinks	exon	8834707	8834875	.	+	.	gene_id "XLOC_000074"; transcript_id "TCONS_00000089"; exon_number "3"; gene_name "Solyc00g009140.2"; oId "CUFF.59.3"; nearest_ref "PAC:27282024"; class_code "j"; tss_id "TSS79";
chr00	Cufflinks	exon	8835303	8835483	.	+	.	gene_id "XLOC_000074"; transcript_id "TCONS_00000089"; exon_number "4"; gene_name "Solyc00g009140.2"; oId "CUFF.59.3"; nearest_ref "PAC:27282024"; class_code "j"; tss_id "TSS79";
chr00	Cufflinks	exon	8835597	8835888	.	+	.	gene_id "XLOC_000074"; transcript_id "TCONS_00000089"; exon_number "5"; gene_name "Solyc00g009140.2"; oId "CUFF.59.3"; nearest_ref "PAC:27282024"; class_code "j"; tss_id "TSS79";
chr00	Cufflinks	exon	8835968	8836019	.	+	.	gene_id "XLOC_000074"; transcript_id "TCONS_00000089"; exon_number "6"; gene_name "Solyc00g009140.2"; oId "CUFF.59.3"; nearest_ref "PAC:27282024"; class_code "j"; tss_id "TSS79";
chr00	Cufflinks	exon	8837219	8837340	.	+	.	gene_id "XLOC_000074"; transcript_id "TCONS_00000089"; exon_number "7"; gene_name "Solyc00g009140.2"; oId "CUFF.59.3"; nearest_ref "PAC:27282024"; class_code "j"; tss_id "TSS79";
chr00	Cufflinks	exon	8837412	8837855	.	+	.	gene_id "XLOC_000074"; transcript_id "TCONS_00000089"; exon_number "8"; gene_name "Solyc00g009140.2"; oId "CUFF.59.3"; nearest_ref "PAC:27282024"; class_code "j"; tss_id "TSS79";
chr00	Cufflinks	exon	8833428	8833491	.	+	.	gene_id "XLOC_000074"; transcript_id "TCONS_00000088"; exon_number "1"; gene_name "Solyc00g009140.2"; oId "CUFF.59.2"; nearest_ref "PAC:27282024"; class_code "j"; tss_id "TSS79";
chr00	Cufflinks	exon	8833564	8833625	.	+	.	gene_id "XLOC_000074"; transcript_id "TCONS_00000088"; exon_number "2"; gene_name "Solyc00g009140.2"; oId "CUFF.59.2"; nearest_ref "PAC:27282024"; class_code "j"; tss_id "TSS79";
chr00	Cufflinks	exon	8834707	8834875	.	+	.	gene_id "XLOC_000074"; transcript_id "TCONS_00000088"; exon_number "3"; gene_name "Solyc00g009140.2"; oId "CUFF.59.2"; nearest_ref "PAC:27282024"; class_code "j"; tss_id "TSS79";
chr00	Cufflinks	exon	8835303	8835483	.	+	.	gene_id "XLOC_000074"; transcript_id "TCONS_00000088"; exon_number "4"; gene_name "Solyc00g009140.2"; oId "CUFF.59.2"; nearest_ref "PAC:27282024"; class_code "j"; tss_id "TSS79";
chr00	Cufflinks	exon	8835597	8835646	.	+	.	gene_id "XLOC_000074"; transcript_id "TCONS_00000088"; exon_number "5"; gene_name "Solyc00g009140.2"; oId "CUFF.59.2"; nearest_ref "PAC:27282024"; class_code "j"; tss_id "TSS79";
chr00	Cufflinks	exon	8835738	8835888	.	+	.	gene_id "XLOC_000074"; transcript_id "TCONS_00000088"; exon_number "6"; gene_name "Solyc00g009140.2"; oId "CUFF.59.2"; nearest_ref "PAC:27282024"; class_code "j"; tss_id "TSS79";
chr00	Cufflinks	exon	8835963	8836019	.	+	.	gene_id "XLOC_000074"; transcript_id "TCONS_00000088"; exon_number "7"; gene_name "Solyc00g009140.2"; oId "CUFF.59.2"; nearest_ref "PAC:27282024"; class_code "j"; tss_id "TSS79";
chr00	Cufflinks	exon	8837219	8837340	.	+	.	gene_id "XLOC_000074"; transcript_id "TCONS_00000088"; exon_number "8"; gene_name "Solyc00g009140.2"; oId "CUFF.59.2"; nearest_ref "PAC:27282024"; class_code "j"; tss_id "TSS79";
chr00	Cufflinks	exon	8837412	8837855	.	+	.	gene_id "XLOC_000074"; transcript_id "TCONS_00000088"; exon_number "9"; gene_name "Solyc00g009140.2"; oId "CUFF.59.2"; nearest_ref "PAC:27282024"; class_code "j"; tss_id "TSS79";
chr00	Cufflinks	exon	8833477	8833491	.	+	.	gene_id "XLOC_000074"; transcript_id "TCONS_00000090"; exon_number "1"; gene_name "Solyc00g009130.2"; oId "PAC:27282438"; contained_in "TCONS_00000088"; nearest_ref "PAC:27282438"; class_code "="; tss_id "TSS79"; p_id "P67";
chr00	Cufflinks	exon	8833564	8833625	.	+	.	gene_id "XLOC_000074"; transcript_id "TCONS_00000090"; exon_number "2"; gene_name "Solyc00g009130.2"; oId "PAC:27282438"; contained_in "TCONS_00000088"; nearest_ref "PAC:27282438"; class_code "="; tss_id "TSS79"; p_id "P67";
chr00	Cufflinks	exon	8834707	8834875	.	+	.	gene_id "XLOC_000074"; transcript_id "TCONS_00000090"; exon_number "3"; gene_name "Solyc00g009130.2"; oId "PAC:27282438"; contained_in "TCONS_00000088"; nearest_ref "PAC:27282438"; class_code "="; tss_id "TSS79"; p_id "P67";
chr00	Cufflinks	exon	8835303	8835483	.	+	.	gene_id "XLOC_000074"; transcript_id "TCONS_00000090"; exon_number "4"; gene_name "Solyc00g009130.2"; oId "PAC:27282438"; contained_in "TCONS_00000088"; nearest_ref "PAC:27282438"; class_code "="; tss_id "TSS79"; p_id "P67";
chr00	Cufflinks	exon	8835597	8835646	.	+	.	gene_id "XLOC_000074"; transcript_id "TCONS_00000090"; exon_number "5"; gene_name "Solyc00g009130.2"; oId "PAC:27282438"; contained_in "TCONS_00000088"; nearest_ref "PAC:27282438"; class_code "="; tss_id "TSS79"; p_id "P67";
chr00	Cufflinks	exon	8835738	8835844	.	+	.	gene_id "XLOC_000074"; transcript_id "TCONS_00000090"; exon_number "6"; gene_name "Solyc00g009130.2"; oId "PAC:27282438"; contained_in "TCONS_00000088"; nearest_ref "PAC:27282438"; class_code "="; tss_id "TSS79"; p_id "P67";
chr00	Cufflinks	exon	8835428	8835483	.	+	.	gene_id "XLOC_000074"; transcript_id "TCONS_00000091"; exon_number "1"; gene_name "Solyc00g009140.2"; oId "PAC:27282024"; nearest_ref "PAC:27282024"; class_code "="; tss_id "TSS80"; p_id "P66";
chr00	Cufflinks	exon	8835597	8835650	.	+	.	gene_id "XLOC_000074"; transcript_id "TCONS_00000091"; exon_number "2"; gene_name "Solyc00g009140.2"; oId "PAC:27282024"; nearest_ref "PAC:27282024"; class_code "="; tss_id "TSS80"; p_id "P66";
chr00	Cufflinks	exon	8835738	8835888	.	+	.	gene_id "XLOC_000074"; transcript_id "TCONS_00000091"; exon_number "3"; gene_name "Solyc00g009140.2"; oId "PAC:27282024"; nearest_ref "PAC:27282024"; class_code "="; tss_id "TSS80"; p_id "P66";
chr00	Cufflinks	exon	8835963	8836019	.	+	.	gene_id "XLOC_000074"; transcript_id "TCONS_00000091"; exon_number "4"; gene_name "Solyc00g009140.2"; oId "PAC:27282024"; nearest_ref "PAC:27282024"; class_code "="; tss_id "TSS80"; p_id "P66";
chr00	Cufflinks	exon	8837219	8837340	.	+	.	gene_id "XLOC_000074"; transcript_id "TCONS_00000091"; exon_number "5"; gene_name "Solyc00g009140.2"; oId "PAC:27282024"; nearest_ref "PAC:27282024"; class_code "="; tss_id "TSS80"; p_id "P66";
chr00	Cufflinks	exon	8837412	8837855	.	+	.	gene_id "XLOC_000074"; transcript_id "TCONS_00000091"; exon_number "6"; gene_name "Solyc00g009140.2"; oId "PAC:27282024"; nearest_ref "PAC:27282024"; class_code "="; tss_id "TSS80"; p_id "P66";
chr00	Cufflinks	exon	8831059	8831114	.	+	.	gene_id "XLOC_000075"; transcript_id "TCONS_00000087"; exon_number "1"; gene_name "Solyc00g009120.2"; oId "PAC:27282052"; nearest_ref "PAC:27282052"; class_code "="; tss_id "TSS81"; p_id "P68";
chr00	Cufflinks	exon	8831228	8831281	.	+	.	gene_id "XLOC_000075"; transcript_id "TCONS_00000087"; exon_number "2"; gene_name "Solyc00g009120.2"; oId "PAC:27282052"; nearest_ref "PAC:27282052"; class_code "="; tss_id "TSS81"; p_id "P68";
chr00	Cufflinks	exon	8831368	8831518	.	+	.	gene_id "XLOC_000075"; transcript_id "TCONS_00000087"; exon_number "3"; gene_name "Solyc00g009120.2"; oId "PAC:27282052"; nearest_ref "PAC:27282052"; class_code "="; tss_id "TSS81"; p_id "P68";
chr00	Cufflinks	exon	8831593	8831649	.	+	.	gene_id "XLOC_000075"; transcript_id "TCONS_00000087"; exon_number "4"; gene_name "Solyc00g009120.2"; oId "PAC:27282052"; nearest_ref "PAC:27282052"; class_code "="; tss_id "TSS81"; p_id "P68";
chr00	Cufflinks	exon	8832354	8832475	.	+	.	gene_id "XLOC_000075"; transcript_id "TCONS_00000087"; exon_number "5"; gene_name "Solyc00g009120.2"; oId "PAC:27282052"; nearest_ref "PAC:27282052"; class_code "="; tss_id "TSS81"; p_id "P68";
chr00	Cufflinks	exon	8832549	8832937	.	+	.	gene_id "XLOC_000075"; transcript_id "TCONS_00000087"; exon_number "6"; gene_name "Solyc00g009120.2"; oId "PAC:27282052"; nearest_ref "PAC:27282052"; class_code "="; tss_id "TSS81"; p_id "P68";
chr00	Cufflinks	exon	8899554	8899922	.	+	.	gene_id "XLOC_000076"; transcript_id "TCONS_00000092"; exon_number "1"; gene_name "Solyc00g009240.1"; oId "PAC:27282146"; nearest_ref "PAC:27282146"; class_code "="; tss_id "TSS82"; p_id "P69";
chr00	Cufflinks	exon	9130583	9130765	.	+	.	gene_id "XLOC_000077"; transcript_id "TCONS_00000093"; exon_number "1"; gene_name "Solyc00g009440.1"; oId "PAC:27282738"; nearest_ref "PAC:27282738"; class_code "="; tss_id "TSS83"; p_id "P70";
chr00	Cufflinks	exon	9352304	9352331	.	+	.	gene_id "XLOC_000078"; transcript_id "TCONS_00000094"; exon_number "1"; gene_name "Solyc00g009760.2"; oId "PAC:27282013"; nearest_ref "PAC:27282013"; class_code "="; tss_id "TSS84"; p_id "P71";
chr00	Cufflinks	exon	9352785	9353234	.	+	.	gene_id "XLOC_000078"; transcript_id "TCONS_00000094"; exon_number "2"; gene_name "Solyc00g009760.2"; oId "PAC:27282013"; nearest_ref "PAC:27282013"; class_code "="; tss_id "TSS84"; p_id "P71";
chr00	Cufflinks	exon	9354441	9354677	.	+	.	gene_id "XLOC_000079"; transcript_id "TCONS_00000095"; exon_number "1"; gene_name "Solyc00g009770.1"; oId "PAC:27282535"; nearest_ref "PAC:27282535"; class_code "="; tss_id "TSS85"; p_id "P72";
chr00	Cufflinks	exon	9357518	9357521	.	+	.	gene_id "XLOC_000080"; transcript_id "TCONS_00000096"; exon_number "1"; gene_name "Solyc00g009790.1"; oId "CUFF.62.1"; nearest_ref "PAC:27282206"; class_code "o"; tss_id "TSS86";
chr00	Cufflinks	exon	9384180	9384276	.	+	.	gene_id "XLOC_000080"; transcript_id "TCONS_00000096"; exon_number "2"; gene_name "Solyc00g009790.1"; oId "CUFF.62.1"; nearest_ref "PAC:27282206"; class_code "o"; tss_id "TSS86";
chr00	Cufflinks	exon	9362307	9362358	.	+	.	gene_id "XLOC_000081"; transcript_id "TCONS_00000097"; exon_number "1"; gene_name "Solyc00g009790.1"; oId "PAC:27282206"; nearest_ref "PAC:27282206"; class_code "="; tss_id "TSS87"; p_id "P73";
chr00	Cufflinks	exon	9362855	9362889	.	+	.	gene_id "XLOC_000081"; transcript_id "TCONS_00000097"; exon_number "2"; gene_name "Solyc00g009790.1"; oId "PAC:27282206"; nearest_ref "PAC:27282206"; class_code "="; tss_id "TSS87"; p_id "P73";
chr00	Cufflinks	exon	9583423	9583527	.	+	.	gene_id "XLOC_000082"; transcript_id "TCONS_00000098"; exon_number "1"; oId "CUFF.60.1"; class_code "u"; tss_id "TSS88";
chr00	Cufflinks	exon	9584955	9585121	.	+	.	gene_id "XLOC_000083"; transcript_id "TCONS_00000099"; exon_number "1"; gene_name "Solyc00g010210.1"; oId "CUFF.78.1"; nearest_ref "PAC:27282000"; class_code "o"; tss_id "TSS89";
chr00	Cufflinks	exon	9795486	9795571	.	+	.	gene_id "XLOC_000083"; transcript_id "TCONS_00000099"; exon_number "2"; gene_name "Solyc00g010210.1"; oId "CUFF.78.1"; nearest_ref "PAC:27282000"; class_code "o"; tss_id "TSS89";
chr00	Cufflinks	exon	9795734	9795738	.	+	.	gene_id "XLOC_000083"; transcript_id "TCONS_00000099"; exon_number "3"; gene_name "Solyc00g010210.1"; oId "CUFF.78.1"; nearest_ref "PAC:27282000"; class_code "o"; tss_id "TSS89";
chr00	Cufflinks	exon	9586160	9586351	.	+	.	gene_id "XLOC_000084"; transcript_id "TCONS_00000100"; exon_number "1"; gene_name "Solyc00g010100.1"; oId "PAC:27282012"; nearest_ref "PAC:27282012"; class_code "="; tss_id "TSS90"; p_id "P74";
chr00	Cufflinks	exon	9666294	9666439	.	+	.	gene_id "XLOC_000085"; transcript_id "TCONS_00000101"; exon_number "1"; gene_name "Solyc00g010210.1"; oId "PAC:27282000"; nearest_ref "PAC:27282000"; class_code "="; tss_id "TSS91"; p_id "P75";
chr00	Cufflinks	exon	9666914	9667259	.	+	.	gene_id "XLOC_000085"; transcript_id "TCONS_00000101"; exon_number "2"; gene_name "Solyc00g010210.1"; oId "PAC:27282000"; nearest_ref "PAC:27282000"; class_code "="; tss_id "TSS91"; p_id "P75";
chr00	Cufflinks	exon	9722257	9722412	.	+	.	gene_id "XLOC_000086"; transcript_id "TCONS_00000102"; exon_number "1"; gene_name "Solyc00g010410.1"; oId "PAC:27282732"; nearest_ref "PAC:27282732"; class_code "="; tss_id "TSS92"; p_id "P76";
chr00	Cufflinks	exon	9768646	9768816	.	+	.	gene_id "XLOC_000087"; transcript_id "TCONS_00000103"; exon_number "1"; gene_name "Solyc00g010420.1"; oId "PAC:27282365"; nearest_ref "PAC:27282365"; class_code "="; tss_id "TSS93"; p_id "P77";
chr00	Cufflinks	exon	9833115	9833152	.	+	.	gene_id "XLOC_000088"; transcript_id "TCONS_00000104"; exon_number "1"; gene_name "Solyc00g010550.1"; oId "PAC:27282846"; nearest_ref "PAC:27282846"; class_code "="; tss_id "TSS94"; p_id "P78";
chr00	Cufflinks	exon	9833566	9833629	.	+	.	gene_id "XLOC_000088"; transcript_id "TCONS_00000104"; exon_number "2"; gene_name "Solyc00g010550.1"; oId "PAC:27282846"; nearest_ref "PAC:27282846"; class_code "="; tss_id "TSS94"; p_id "P78";
chr00	Cufflinks	exon	9930769	9930812	.	+	.	gene_id "XLOC_000089"; transcript_id "TCONS_00000105"; exon_number "1"; gene_name "Solyc00g010790.1"; oId "PAC:27282350"; nearest_ref "PAC:27282350"; class_code "="; tss_id "TSS95"; p_id "P79";
chr00	Cufflinks	exon	9930903	9930939	.	+	.	gene_id "XLOC_000089"; transcript_id "TCONS_00000105"; exon_number "2"; gene_name "Solyc00g010790.1"; oId "PAC:27282350"; nearest_ref "PAC:27282350"; class_code "="; tss_id "TSS95"; p_id "P79";
chr00	Cufflinks	exon	9968175	9968333	.	+	.	gene_id "XLOC_000090"; transcript_id "TCONS_00000106"; exon_number "1"; gene_name "Solyc00g010930.1"; oId "PAC:27282706"; nearest_ref "PAC:27282706"; class_code "="; tss_id "TSS96"; p_id "P80";
chr00	Cufflinks	exon	10070920	10071088	.	+	.	gene_id "XLOC_000091"; transcript_id "TCONS_00000107"; exon_number "1"; oId "CUFF.67.1"; class_code "u"; tss_id "TSS97";
chr00	Cufflinks	exon	10073539	10073696	.	+	.	gene_id "XLOC_000092"; transcript_id "TCONS_00000108"; exon_number "1"; oId "CUFF.66.1"; class_code "u"; tss_id "TSS98";
chr00	Cufflinks	exon	10075542	10075697	.	+	.	gene_id "XLOC_000093"; transcript_id "TCONS_00000109"; exon_number "1"; gene_name "Solyc00g011130.1"; oId "PAC:27282152"; nearest_ref "PAC:27282152"; class_code "="; tss_id "TSS99"; p_id "P81";
chr00	Cufflinks	exon	10077406	10077431	.	+	.	gene_id "XLOC_000094"; transcript_id "TCONS_00000110"; exon_number "1"; gene_name "Solyc00g011160.1"; oId "PAC:27281984"; nearest_ref "PAC:27281984"; class_code "="; tss_id "TSS100"; p_id "P82";
chr00	Cufflinks	exon	10077617	10077695	.	+	.	gene_id "XLOC_000094"; transcript_id "TCONS_00000110"; exon_number "2"; gene_name "Solyc00g011160.1"; oId "PAC:27281984"; nearest_ref "PAC:27281984"; class_code "="; tss_id "TSS100"; p_id "P82";
chr00	Cufflinks	exon	10230860	10230958	.	+	.	gene_id "XLOC_000095"; transcript_id "TCONS_00000111"; exon_number "1"; gene_name "Solyc00g011550.1"; oId "PAC:27282565"; nearest_ref "PAC:27282565"; class_code "="; tss_id "TSS101"; p_id "P83";
chr00	Cufflinks	exon	10231071	10231553	.	+	.	gene_id "XLOC_000095"; transcript_id "TCONS_00000111"; exon_number "2"; gene_name "Solyc00g011550.1"; oId "PAC:27282565"; nearest_ref "PAC:27282565"; class_code "="; tss_id "TSS101"; p_id "P83";
chr00	Cufflinks	exon	10236164	10236517	.	+	.	gene_id "XLOC_000096"; transcript_id "TCONS_00000112"; exon_number "1"; gene_name "Solyc00g011560.1"; oId "PAC:27282587"; nearest_ref "PAC:27282587"; class_code "="; tss_id "TSS102"; p_id "P84";
chr00	Cufflinks	exon	10238525	10238728	.	+	.	gene_id "XLOC_000096"; transcript_id "TCONS_00000112"; exon_number "2"; gene_name "Solyc00g011560.1"; oId "PAC:27282587"; nearest_ref "PAC:27282587"; class_code "="; tss_id "TSS102"; p_id "P84";
chr00	Cufflinks	exon	10257994	10258092	.	+	.	gene_id "XLOC_000097"; transcript_id "TCONS_00000113"; exon_number "1"; gene_name "Solyc00g011660.1"; oId "PAC:27282192"; nearest_ref "PAC:27282192"; class_code "="; tss_id "TSS103"; p_id "P85";
chr00	Cufflinks	exon	10258244	10258679	.	+	.	gene_id "XLOC_000097"; transcript_id "TCONS_00000113"; exon_number "2"; gene_name "Solyc00g011660.1"; oId "PAC:27282192"; nearest_ref "PAC:27282192"; class_code "="; tss_id "TSS103"; p_id "P85";
chr00	Cufflinks	exon	10258777	10258916	.	+	.	gene_id "XLOC_000097"; transcript_id "TCONS_00000113"; exon_number "3"; gene_name "Solyc00g011660.1"; oId "PAC:27282192"; nearest_ref "PAC:27282192"; class_code "="; tss_id "TSS103"; p_id "P85";
chr00	Cufflinks	exon	10259027	10259284	.	+	.	gene_id "XLOC_000097"; transcript_id "TCONS_00000113"; exon_number "4"; gene_name "Solyc00g011660.1"; oId "PAC:27282192"; nearest_ref "PAC:27282192"; class_code "="; tss_id "TSS103"; p_id "P85";
chr00	Cufflinks	exon	10330624	10330941	.	+	.	gene_id "XLOC_000098"; transcript_id "TCONS_00000114"; exon_number "1"; gene_name "Solyc00g011880.2"; oId "PAC:27282056"; nearest_ref "PAC:27282056"; class_code "="; tss_id "TSS104"; p_id "P86";
chr00	Cufflinks	exon	10331573	10331645	.	+	.	gene_id "XLOC_000098"; transcript_id "TCONS_00000114"; exon_number "2"; gene_name "Solyc00g011880.2"; oId "PAC:27282056"; nearest_ref "PAC:27282056"; class_code "="; tss_id "TSS104"; p_id "P86";
chr00	Cufflinks	exon	10332442	10332534	.	+	.	gene_id "XLOC_000098"; transcript_id "TCONS_00000114"; exon_number "3"; gene_name "Solyc00g011880.2"; oId "PAC:27282056"; nearest_ref "PAC:27282056"; class_code "="; tss_id "TSS104"; p_id "P86";
chr00	Cufflinks	exon	10333046	10333129	.	+	.	gene_id "XLOC_000098"; transcript_id "TCONS_00000114"; exon_number "4"; gene_name "Solyc00g011880.2"; oId "PAC:27282056"; nearest_ref "PAC:27282056"; class_code "="; tss_id "TSS104"; p_id "P86";
chr00	Cufflinks	exon	10333225	10333554	.	+	.	gene_id "XLOC_000098"; transcript_id "TCONS_00000114"; exon_number "5"; gene_name "Solyc00g011880.2"; oId "PAC:27282056"; nearest_ref "PAC:27282056"; class_code "="; tss_id "TSS104"; p_id "P86";
chr00	Cufflinks	exon	10406138	10406287	.	+	.	gene_id "XLOC_000099"; transcript_id "TCONS_00000115"; exon_number "1"; gene_name "Solyc00g012090.1"; oId "PAC:27282267"; nearest_ref "PAC:27282267"; class_code "="; tss_id "TSS105"; p_id "P87";
chr00	Cufflinks	exon	10499321	10499497	.	+	.	gene_id "XLOC_000100"; transcript_id "TCONS_00000116"; exon_number "1"; gene_name "Solyc00g012430.1"; oId "PAC:27281972"; nearest_ref "PAC:27281972"; class_code "="; tss_id "TSS106"; p_id "P88";
chr00	Cufflinks	exon	10511541	10511921	.	+	.	gene_id "XLOC_000101"; transcript_id "TCONS_00000117"; exon_number "1"; gene_name "Solyc00g012440.1"; oId "PAC:27282648"; nearest_ref "PAC:27282648"; class_code "="; tss_id "TSS107"; p_id "P89";
chr00	Cufflinks	exon	10554112	10554489	.	+	.	gene_id "XLOC_000102"; transcript_id "TCONS_00000118"; exon_number "1"; gene_name "Solyc00g012650.1"; oId "PAC:27282342"; nearest_ref "PAC:27282342"; class_code "="; tss_id "TSS108"; p_id "P90";
chr00	Cufflinks	exon	10559704	10559739	.	+	.	gene_id "XLOC_000103"; transcript_id "TCONS_00000119"; exon_number "1"; gene_name "Solyc00g012670.1"; oId "PAC:27282549"; nearest_ref "PAC:27282549"; class_code "="; tss_id "TSS109"; p_id "P91";
chr00	Cufflinks	exon	10561391	10561795	.	+	.	gene_id "XLOC_000103"; transcript_id "TCONS_00000119"; exon_number "2"; gene_name "Solyc00g012670.1"; oId "PAC:27282549"; nearest_ref "PAC:27282549"; class_code "="; tss_id "TSS109"; p_id "P91";
chr00	Cufflinks	exon	10604147	10604302	.	+	.	gene_id "XLOC_000104"; transcript_id "TCONS_00000120"; exon_number "1"; gene_name "Solyc00g012800.1"; oId "PAC:27282356"; nearest_ref "PAC:27282356"; class_code "="; tss_id "TSS110"; p_id "P92";
chr00	Cufflinks	exon	10664455	10664691	.	+	.	gene_id "XLOC_000105"; transcript_id "TCONS_00000121"; exon_number "1"; gene_name "Solyc00g013100.1"; oId "PAC:27282699"; nearest_ref "PAC:27282699"; class_code "="; tss_id "TSS111"; p_id "P93";
chr00	Cufflinks	exon	10681820	10682160	.	+	.	gene_id "XLOC_000106"; transcript_id "TCONS_00000122"; exon_number "1"; oId "CUFF.72.1"; class_code "u"; tss_id "TSS112";
chr00	Cufflinks	exon	10685404	10685697	.	+	.	gene_id "XLOC_000107"; transcript_id "TCONS_00000123"; exon_number "1"; gene_name "Solyc00g013150.1"; oId "PAC:27282671"; nearest_ref "PAC:27282671"; class_code "="; tss_id "TSS113"; p_id "P94";
chr00	Cufflinks	exon	10689137	10689346	.	+	.	gene_id "XLOC_000108"; transcript_id "TCONS_00000124"; exon_number "1"; gene_name "Solyc00g013170.1"; oId "PAC:27282520"; nearest_ref "PAC:27282520"; class_code "="; tss_id "TSS114"; p_id "P95";
chr00	Cufflinks	exon	10715394	10715588	.	+	.	gene_id "XLOC_000109"; transcript_id "TCONS_00000125"; exon_number "1"; gene_name "Solyc00g013320.1"; oId "PAC:27282116"; nearest_ref "PAC:27282116"; class_code "="; tss_id "TSS115"; p_id "P96";
chr00	Cufflinks	exon	10881874	10882187	.	+	.	gene_id "XLOC_000110"; transcript_id "TCONS_00000126"; exon_number "1"; oId "CUFF.80.1"; class_code "u"; tss_id "TSS116";
chr00	Cufflinks	exon	10882742	10883453	.	+	.	gene_id "XLOC_000111"; transcript_id "TCONS_00000127"; exon_number "1"; oId "CUFF.81.1"; class_code "u"; tss_id "TSS117";
chr00	Cufflinks	exon	10915484	10915768	.	+	.	gene_id "XLOC_000112"; transcript_id "TCONS_00000128"; exon_number "1"; gene_name "Solyc00g014170.1"; oId "PAC:27282664"; nearest_ref "PAC:27282664"; class_code "="; tss_id "TSS118"; p_id "P97";
chr00	Cufflinks	exon	10918360	10918576	.	+	.	gene_id "XLOC_000113"; transcript_id "TCONS_00000129"; exon_number "1"; gene_name "Solyc00g014180.1"; oId "PAC:27282533"; nearest_ref "PAC:27282533"; class_code "="; tss_id "TSS119"; p_id "P98";
chr00	Cufflinks	exon	10919406	10919581	.	+	.	gene_id "XLOC_000113"; transcript_id "TCONS_00000129"; exon_number "2"; gene_name "Solyc00g014180.1"; oId "PAC:27282533"; nearest_ref "PAC:27282533"; class_code "="; tss_id "TSS119"; p_id "P98";
chr00	Cufflinks	exon	10934339	10934554	.	+	.	gene_id "XLOC_000114"; transcript_id "TCONS_00000130"; exon_number "1"; gene_name "Solyc00g014190.1"; oId "PAC:27282313"; nearest_ref "PAC:27282313"; class_code "="; tss_id "TSS120"; p_id "P99";
chr00	Cufflinks	exon	10970829	10971095	.	+	.	gene_id "XLOC_000115"; transcript_id "TCONS_00000131"; exon_number "1"; gene_name "Solyc00g014390.1"; oId "PAC:27282006"; nearest_ref "PAC:27282006"; class_code "="; tss_id "TSS121"; p_id "P100";
chr00	Cufflinks	exon	11057662	11057963	.	+	.	gene_id "XLOC_000116"; transcript_id "TCONS_00000132"; exon_number "1"; gene_name "Solyc00g014790.2"; oId "PAC:27282158"; nearest_ref "PAC:27282158"; class_code "="; tss_id "TSS122"; p_id "P101";
chr00	Cufflinks	exon	11059632	11059653	.	+	.	gene_id "XLOC_000116"; transcript_id "TCONS_00000132"; exon_number "2"; gene_name "Solyc00g014790.2"; oId "PAC:27282158"; nearest_ref "PAC:27282158"; class_code "="; tss_id "TSS122"; p_id "P101";
chr00	Cufflinks	exon	11059959	11060177	.	+	.	gene_id "XLOC_000116"; transcript_id "TCONS_00000132"; exon_number "3"; gene_name "Solyc00g014790.2"; oId "PAC:27282158"; nearest_ref "PAC:27282158"; class_code "="; tss_id "TSS122"; p_id "P101";
chr00	Cufflinks	exon	11062991	11063202	.	+	.	gene_id "XLOC_000117"; transcript_id "TCONS_00000133"; exon_number "1"; gene_name "Solyc00g014820.2"; oId "PAC:27282032"; nearest_ref "PAC:27282032"; class_code "="; tss_id "TSS123"; p_id "P102";
chr00	Cufflinks	exon	11063419	11063906	.	+	.	gene_id "XLOC_000117"; transcript_id "TCONS_00000133"; exon_number "2"; gene_name "Solyc00g014820.2"; oId "PAC:27282032"; nearest_ref "PAC:27282032"; class_code "="; tss_id "TSS123"; p_id "P102";
chr00	Cufflinks	exon	11072542	11072883	.	+	.	gene_id "XLOC_000118"; transcript_id "TCONS_00000134"; exon_number "1"; gene_name "Solyc00g014840.1"; oId "PAC:27282729"; nearest_ref "PAC:27282729"; class_code "="; tss_id "TSS124"; p_id "P103";
chr00	Cufflinks	exon	11084161	11084188	.	+	.	gene_id "XLOC_000119"; transcript_id "TCONS_00000135"; exon_number "1"; gene_name "Solyc00g014970.1"; oId "PAC:27282058"; nearest_ref "PAC:27282058"; class_code "="; tss_id "TSS125"; p_id "P104";
chr00	Cufflinks	exon	11085380	11086207	.	+	.	gene_id "XLOC_000119"; transcript_id "TCONS_00000135"; exon_number "2"; gene_name "Solyc00g014970.1"; oId "PAC:27282058"; nearest_ref "PAC:27282058"; class_code "="; tss_id "TSS125"; p_id "P104";
chr00	Cufflinks	exon	11086250	11086494	.	+	.	gene_id "XLOC_000119"; transcript_id "TCONS_00000135"; exon_number "3"; gene_name "Solyc00g014970.1"; oId "PAC:27282058"; nearest_ref "PAC:27282058"; class_code "="; tss_id "TSS125"; p_id "P104";
chr00	Cufflinks	exon	11087048	11088145	.	+	.	gene_id "XLOC_000120"; transcript_id "TCONS_00000136"; exon_number "1"; gene_name "Solyc00g014980.1"; oId "PAC:27282088"; nearest_ref "PAC:27282088"; class_code "="; tss_id "TSS126"; p_id "P105";
chr00	Cufflinks	exon	11091425	11091595	.	+	.	gene_id "XLOC_000120"; transcript_id "TCONS_00000136"; exon_number "2"; gene_name "Solyc00g014980.1"; oId "PAC:27282088"; nearest_ref "PAC:27282088"; class_code "="; tss_id "TSS126"; p_id "P105";
chr00	Cufflinks	exon	11091901	11092044	.	+	.	gene_id "XLOC_000120"; transcript_id "TCONS_00000136"; exon_number "3"; gene_name "Solyc00g014980.1"; oId "PAC:27282088"; nearest_ref "PAC:27282088"; class_code "="; tss_id "TSS126"; p_id "P105";
chr00	Cufflinks	exon	11093369	11093479	.	+	.	gene_id "XLOC_000120"; transcript_id "TCONS_00000136"; exon_number "4"; gene_name "Solyc00g014980.1"; oId "PAC:27282088"; nearest_ref "PAC:27282088"; class_code "="; tss_id "TSS126"; p_id "P105";
chr00	Cufflinks	exon	11095774	11095845	.	+	.	gene_id "XLOC_000121"; transcript_id "TCONS_00000137"; exon_number "1"; gene_name "Solyc00g014990.1"; oId "PAC:27282109"; nearest_ref "PAC:27282109"; class_code "="; tss_id "TSS127"; p_id "P106";
chr00	Cufflinks	exon	11096269	11096532	.	+	.	gene_id "XLOC_000121"; transcript_id "TCONS_00000137"; exon_number "2"; gene_name "Solyc00g014990.1"; oId "PAC:27282109"; nearest_ref "PAC:27282109"; class_code "="; tss_id "TSS127"; p_id "P106";
chr00	Cufflinks	exon	11213131	11214936	.	+	.	gene_id "XLOC_000122"; transcript_id "TCONS_00000138"; exon_number "1"; gene_name "Solyc00g015610.1"; oId "PAC:27282793"; nearest_ref "PAC:27282793"; class_code "="; tss_id "TSS128"; p_id "P107";
chr00	Cufflinks	exon	11215073	11216611	.	+	.	gene_id "XLOC_000122"; transcript_id "TCONS_00000138"; exon_number "2"; gene_name "Solyc00g015610.1"; oId "PAC:27282793"; nearest_ref "PAC:27282793"; class_code "="; tss_id "TSS128"; p_id "P107";
chr00	Cufflinks	exon	11231304	11231411	.	+	.	gene_id "XLOC_000123"; transcript_id "TCONS_00000139"; exon_number "1"; gene_name "Solyc00g015740.1"; oId "PAC:27281974"; nearest_ref "PAC:27281974"; class_code "="; tss_id "TSS129"; p_id "P108";
chr00	Cufflinks	exon	11231500	11231550	.	+	.	gene_id "XLOC_000123"; transcript_id "TCONS_00000139"; exon_number "2"; gene_name "Solyc00g015740.1"; oId "PAC:27281974"; nearest_ref "PAC:27281974"; class_code "="; tss_id "TSS129"; p_id "P108";
chr00	Cufflinks	exon	11231850	11231926	.	+	.	gene_id "XLOC_000123"; transcript_id "TCONS_00000139"; exon_number "3"; gene_name "Solyc00g015740.1"; oId "PAC:27281974"; nearest_ref "PAC:27281974"; class_code "="; tss_id "TSS129"; p_id "P108";
chr00	Cufflinks	exon	11232012	11232099	.	+	.	gene_id "XLOC_000123"; transcript_id "TCONS_00000139"; exon_number "4"; gene_name "Solyc00g015740.1"; oId "PAC:27281974"; nearest_ref "PAC:27281974"; class_code "="; tss_id "TSS129"; p_id "P108";
chr00	Cufflinks	exon	11232176	11232451	.	+	.	gene_id "XLOC_000123"; transcript_id "TCONS_00000139"; exon_number "5"; gene_name "Solyc00g015740.1"; oId "PAC:27281974"; nearest_ref "PAC:27281974"; class_code "="; tss_id "TSS129"; p_id "P108";
chr00	Cufflinks	exon	11232543	11232791	.	+	.	gene_id "XLOC_000123"; transcript_id "TCONS_00000139"; exon_number "6"; gene_name "Solyc00g015740.1"; oId "PAC:27281974"; nearest_ref "PAC:27281974"; class_code "="; tss_id "TSS129"; p_id "P108";
chr00	Cufflinks	exon	11233090	11233176	.	+	.	gene_id "XLOC_000123"; transcript_id "TCONS_00000139"; exon_number "7"; gene_name "Solyc00g015740.1"; oId "PAC:27281974"; nearest_ref "PAC:27281974"; class_code "="; tss_id "TSS129"; p_id "P108";
chr00	Cufflinks	exon	11234322	11234441	.	+	.	gene_id "XLOC_000124"; transcript_id "TCONS_00000140"; exon_number "1"; gene_name "Solyc00g015750.1"; oId "PAC:27282369"; nearest_ref "PAC:27282369"; class_code "="; tss_id "TSS130"; p_id "P109";
chr00	Cufflinks	exon	11234581	11234631	.	+	.	gene_id "XLOC_000124"; transcript_id "TCONS_00000140"; exon_number "2"; gene_name "Solyc00g015750.1"; oId "PAC:27282369"; nearest_ref "PAC:27282369"; class_code "="; tss_id "TSS130"; p_id "P109";
chr00	Cufflinks	exon	11234852	11234928	.	+	.	gene_id "XLOC_000124"; transcript_id "TCONS_00000140"; exon_number "3"; gene_name "Solyc00g015750.1"; oId "PAC:27282369"; nearest_ref "PAC:27282369"; class_code "="; tss_id "TSS130"; p_id "P109";
chr00	Cufflinks	exon	11235016	11235103	.	+	.	gene_id "XLOC_000124"; transcript_id "TCONS_00000140"; exon_number "4"; gene_name "Solyc00g015750.1"; oId "PAC:27282369"; nearest_ref "PAC:27282369"; class_code "="; tss_id "TSS130"; p_id "P109";
chr00	Cufflinks	exon	11235309	11235584	.	+	.	gene_id "XLOC_000124"; transcript_id "TCONS_00000140"; exon_number "5"; gene_name "Solyc00g015750.1"; oId "PAC:27282369"; nearest_ref "PAC:27282369"; class_code "="; tss_id "TSS130"; p_id "P109";
chr00	Cufflinks	exon	11235658	11235906	.	+	.	gene_id "XLOC_000124"; transcript_id "TCONS_00000140"; exon_number "6"; gene_name "Solyc00g015750.1"; oId "PAC:27282369"; nearest_ref "PAC:27282369"; class_code "="; tss_id "TSS130"; p_id "P109";
chr00	Cufflinks	exon	11236007	11236093	.	+	.	gene_id "XLOC_000124"; transcript_id "TCONS_00000140"; exon_number "7"; gene_name "Solyc00g015750.1"; oId "PAC:27282369"; nearest_ref "PAC:27282369"; class_code "="; tss_id "TSS130"; p_id "P109";
chr00	Cufflinks	exon	11238273	11238392	.	+	.	gene_id "XLOC_000125"; transcript_id "TCONS_00000141"; exon_number "1"; gene_name "Solyc00g015770.1"; oId "PAC:27282532"; nearest_ref "PAC:27282532"; class_code "="; tss_id "TSS131"; p_id "P110";
chr00	Cufflinks	exon	11238474	11238524	.	+	.	gene_id "XLOC_000125"; transcript_id "TCONS_00000141"; exon_number "2"; gene_name "Solyc00g015770.1"; oId "PAC:27282532"; nearest_ref "PAC:27282532"; class_code "="; tss_id "TSS131"; p_id "P110";
chr00	Cufflinks	exon	11238873	11238949	.	+	.	gene_id "XLOC_000125"; transcript_id "TCONS_00000141"; exon_number "3"; gene_name "Solyc00g015770.1"; oId "PAC:27282532"; nearest_ref "PAC:27282532"; class_code "="; tss_id "TSS131"; p_id "P110";
chr00	Cufflinks	exon	11239049	11239136	.	+	.	gene_id "XLOC_000125"; transcript_id "TCONS_00000141"; exon_number "4"; gene_name "Solyc00g015770.1"; oId "PAC:27282532"; nearest_ref "PAC:27282532"; class_code "="; tss_id "TSS131"; p_id "P110";
chr00	Cufflinks	exon	11239386	11239724	.	+	.	gene_id "XLOC_000125"; transcript_id "TCONS_00000141"; exon_number "5"; gene_name "Solyc00g015770.1"; oId "PAC:27282532"; nearest_ref "PAC:27282532"; class_code "="; tss_id "TSS131"; p_id "P110";
chr00	Cufflinks	exon	11354542	11355025	.	+	.	gene_id "XLOC_000126"; transcript_id "TCONS_00000142"; exon_number "1"; gene_name "Solyc00g016490.1"; oId "PAC:27282117"; nearest_ref "PAC:27282117"; class_code "="; tss_id "TSS132"; p_id "P111";
chr00	Cufflinks	exon	11355327	11355721	.	+	.	gene_id "XLOC_000126"; transcript_id "TCONS_00000142"; exon_number "2"; gene_name "Solyc00g016490.1"; oId "PAC:27282117"; nearest_ref "PAC:27282117"; class_code "="; tss_id "TSS132"; p_id "P111";
chr00	Cufflinks	exon	11400162	11400323	.	+	.	gene_id "XLOC_000127"; transcript_id "TCONS_00000143"; exon_number "1"; gene_name "Solyc00g016790.1"; oId "PAC:27282569"; nearest_ref "PAC:27282569"; class_code "="; tss_id "TSS133"; p_id "P112";
chr00	Cufflinks	exon	11462474	11462661	.	+	.	gene_id "XLOC_000128"; transcript_id "TCONS_00000144"; exon_number "1"; gene_name "Solyc00g017210.1"; oId "PAC:27282552"; nearest_ref "PAC:27282552"; class_code "="; tss_id "TSS134"; p_id "P113";
chr00	Cufflinks	exon	11463095	11463158	.	+	.	gene_id "XLOC_000128"; transcript_id "TCONS_00000144"; exon_number "2"; gene_name "Solyc00g017210.1"; oId "PAC:27282552"; nearest_ref "PAC:27282552"; class_code "="; tss_id "TSS134"; p_id "P113";
chr00	Cufflinks	exon	11463291	11463684	.	+	.	gene_id "XLOC_000128"; transcript_id "TCONS_00000144"; exon_number "3"; gene_name "Solyc00g017210.1"; oId "PAC:27282552"; nearest_ref "PAC:27282552"; class_code "="; tss_id "TSS134"; p_id "P113";
chr00	Cufflinks	exon	11463785	11464398	.	+	.	gene_id "XLOC_000128"; transcript_id "TCONS_00000144"; exon_number "4"; gene_name "Solyc00g017210.1"; oId "PAC:27282552"; nearest_ref "PAC:27282552"; class_code "="; tss_id "TSS134"; p_id "P113";
chr00	Cufflinks	exon	11464510	11464575	.	+	.	gene_id "XLOC_000128"; transcript_id "TCONS_00000144"; exon_number "5"; gene_name "Solyc00g017210.1"; oId "PAC:27282552"; nearest_ref "PAC:27282552"; class_code "="; tss_id "TSS134"; p_id "P113";
chr00	Cufflinks	exon	11514244	11514376	.	+	.	gene_id "XLOC_000129"; transcript_id "TCONS_00000145"; exon_number "1"; gene_name "Solyc00g017540.1"; oId "PAC:27282430"; nearest_ref "PAC:27282430"; class_code "="; tss_id "TSS135"; p_id "P114";
chr00	Cufflinks	exon	11514453	11514622	.	+	.	gene_id "XLOC_000129"; transcript_id "TCONS_00000145"; exon_number "2"; gene_name "Solyc00g017540.1"; oId "PAC:27282430"; nearest_ref "PAC:27282430"; class_code "="; tss_id "TSS135"; p_id "P114";
chr00	Cufflinks	exon	11518109	11518241	.	+	.	gene_id "XLOC_000130"; transcript_id "TCONS_00000146"; exon_number "1"; gene_name "Solyc00g017550.1"; oId "PAC:27282111"; nearest_ref "PAC:27282111"; class_code "="; tss_id "TSS136"; p_id "P115";
chr00	Cufflinks	exon	11518318	11518487	.	+	.	gene_id "XLOC_000130"; transcript_id "TCONS_00000146"; exon_number "2"; gene_name "Solyc00g017550.1"; oId "PAC:27282111"; nearest_ref "PAC:27282111"; class_code "="; tss_id "TSS136"; p_id "P115";
chr00	Cufflinks	exon	11548464	11548718	.	+	.	gene_id "XLOC_000131"; transcript_id "TCONS_00000147"; exon_number "1"; gene_name "Solyc00g017860.1"; oId "PAC:27282564"; nearest_ref "PAC:27282564"; class_code "="; tss_id "TSS137"; p_id "P116";
chr00	Cufflinks	exon	11550700	11551083	.	+	.	gene_id "XLOC_000132"; transcript_id "TCONS_00000148"; exon_number "1"; gene_name "Solyc00g017870.1"; oId "PAC:27282040"; nearest_ref "PAC:27282040"; class_code "="; tss_id "TSS138"; p_id "P117";
chr00	Cufflinks	exon	11551223	11551606	.	+	.	gene_id "XLOC_000132"; transcript_id "TCONS_00000148"; exon_number "2"; gene_name "Solyc00g017870.1"; oId "PAC:27282040"; nearest_ref "PAC:27282040"; class_code "="; tss_id "TSS138"; p_id "P117";
chr00	Cufflinks	exon	11556431	11557228	.	+	.	gene_id "XLOC_000133"; transcript_id "TCONS_00000149"; exon_number "1"; gene_name "Solyc00g017890.1"; oId "PAC:27282174"; nearest_ref "PAC:27282174"; class_code "="; tss_id "TSS139"; p_id "P118";
chr00	Cufflinks	exon	11557393	11557818	.	+	.	gene_id "XLOC_000134"; transcript_id "TCONS_00000150"; exon_number "1"; gene_name "Solyc00g017900.1"; oId "PAC:27282223"; nearest_ref "PAC:27282223"; class_code "="; tss_id "TSS140"; p_id "P119";
chr00	Cufflinks	exon	11558004	11558501	.	+	.	gene_id "XLOC_000135"; transcript_id "TCONS_00000151"; exon_number "1"; gene_name "Solyc00g017910.1"; oId "PAC:27282614"; nearest_ref "PAC:27282614"; class_code "="; tss_id "TSS141"; p_id "P120";
chr00	Cufflinks	exon	11558829	11559530	.	+	.	gene_id "XLOC_000135"; transcript_id "TCONS_00000151"; exon_number "2"; gene_name "Solyc00g017910.1"; oId "PAC:27282614"; nearest_ref "PAC:27282614"; class_code "="; tss_id "TSS141"; p_id "P120";
chr00	Cufflinks	exon	11559601	11560671	.	+	.	gene_id "XLOC_000136"; transcript_id "TCONS_00000152"; exon_number "1"; gene_name "Solyc00g017920.1"; oId "PAC:27282239"; nearest_ref "PAC:27282239"; class_code "="; tss_id "TSS142"; p_id "P121";
chr00	Cufflinks	exon	11561334	11561699	.	+	.	gene_id "XLOC_000137"; transcript_id "TCONS_00000153"; exon_number "1"; gene_name "Solyc00g017930.1"; oId "PAC:27282667"; nearest_ref "PAC:27282667"; class_code "="; tss_id "TSS143"; p_id "P122";
chr00	Cufflinks	exon	11561890	11562276	.	+	.	gene_id "XLOC_000137"; transcript_id "TCONS_00000153"; exon_number "2"; gene_name "Solyc00g017930.1"; oId "PAC:27282667"; nearest_ref "PAC:27282667"; class_code "="; tss_id "TSS143"; p_id "P122";
chr00	Cufflinks	exon	11662147	11662704	.	+	.	gene_id "XLOC_000138"; transcript_id "TCONS_00000154"; exon_number "1"; gene_name "Solyc00g018760.1"; oId "PAC:27282543"; nearest_ref "PAC:27282543"; class_code "="; tss_id "TSS144"; p_id "P123";
chr00	Cufflinks	exon	11691010	11691162	.	+	.	gene_id "XLOC_000139"; transcript_id "TCONS_00000155"; exon_number "1"; gene_name "Solyc00g018970.1"; oId "PAC:27282272"; nearest_ref "PAC:27282272"; class_code "="; tss_id "TSS145"; p_id "P124";
chr00	Cufflinks	exon	11761605	11761746	.	+	.	gene_id "XLOC_000140"; transcript_id "TCONS_00000156"; exon_number "1"; gene_name "Solyc00g019610.1"; oId "PAC:27282623"; nearest_ref "PAC:27282623"; class_code "="; tss_id "TSS146"; p_id "P125";
chr00	Cufflinks	exon	11762579	11762648	.	+	.	gene_id "XLOC_000140"; transcript_id "TCONS_00000156"; exon_number "2"; gene_name "Solyc00g019610.1"; oId "PAC:27282623"; nearest_ref "PAC:27282623"; class_code "="; tss_id "TSS146"; p_id "P125";
chr00	Cufflinks	exon	11763641	11763776	.	+	.	gene_id "XLOC_000140"; transcript_id "TCONS_00000156"; exon_number "3"; gene_name "Solyc00g019610.1"; oId "PAC:27282623"; nearest_ref "PAC:27282623"; class_code "="; tss_id "TSS146"; p_id "P125";
chr00	Cufflinks	exon	11764391	11764528	.	+	.	gene_id "XLOC_000140"; transcript_id "TCONS_00000156"; exon_number "4"; gene_name "Solyc00g019610.1"; oId "PAC:27282623"; nearest_ref "PAC:27282623"; class_code "="; tss_id "TSS146"; p_id "P125";
chr00	Cufflinks	exon	11800090	11800320	.	+	.	gene_id "XLOC_000141"; transcript_id "TCONS_00000157"; exon_number "1"; gene_name "Solyc00g019960.1"; oId "PAC:27282796"; nearest_ref "PAC:27282796"; class_code "="; tss_id "TSS147"; p_id "P127";
chr00	Cufflinks	exon	11800292	11800677	.	+	.	gene_id "XLOC_000141"; transcript_id "TCONS_00000158"; exon_number "1"; gene_name "Solyc00g019970.2"; oId "PAC:27282512"; nearest_ref "PAC:27282512"; class_code "="; tss_id "TSS148"; p_id "P126";
chr00	Cufflinks	exon	11800759	11801283	.	+	.	gene_id "XLOC_000141"; transcript_id "TCONS_00000158"; exon_number "2"; gene_name "Solyc00g019970.2"; oId "PAC:27282512"; nearest_ref "PAC:27282512"; class_code "="; tss_id "TSS148"; p_id "P126";
chr00	Cufflinks	exon	11803308	11803424	.	+	.	gene_id "XLOC_000142"; transcript_id "TCONS_00000159"; exon_number "1"; gene_name "Solyc00g019980.2"; oId "PAC:27282596"; nearest_ref "PAC:27282596"; class_code "="; tss_id "TSS149"; p_id "P128";
chr00	Cufflinks	exon	11803672	11803819	.	+	.	gene_id "XLOC_000142"; transcript_id "TCONS_00000159"; exon_number "2"; gene_name "Solyc00g019980.2"; oId "PAC:27282596"; nearest_ref "PAC:27282596"; class_code "="; tss_id "TSS149"; p_id "P128";
chr00	Cufflinks	exon	11803934	11804537	.	+	.	gene_id "XLOC_000142"; transcript_id "TCONS_00000159"; exon_number "3"; gene_name "Solyc00g019980.2"; oId "PAC:27282596"; nearest_ref "PAC:27282596"; class_code "="; tss_id "TSS149"; p_id "P128";
chr00	Cufflinks	exon	11804753	11804968	.	+	.	gene_id "XLOC_000143"; transcript_id "TCONS_00000160"; exon_number "1"; gene_name "Solyc00g019990.1"; oId "PAC:27282252"; nearest_ref "PAC:27282252"; class_code "="; tss_id "TSS150"; p_id "P129";
chr00	Cufflinks	exon	11806347	11806520	.	+	.	gene_id "XLOC_000144"; transcript_id "TCONS_00000161"; exon_number "1"; gene_name "Solyc00g020000.1"; oId "PAC:27282622"; nearest_ref "PAC:27282622"; class_code "="; tss_id "TSS151"; p_id "P130";
chr00	Cufflinks	exon	11807384	11807454	.	+	.	gene_id "XLOC_000145"; transcript_id "TCONS_00000162"; exon_number "1"; gene_name "Solyc00g020020.2"; oId "PAC:27282731"; nearest_ref "PAC:27282731"; class_code "="; tss_id "TSS152"; p_id "P131";
chr00	Cufflinks	exon	11807554	11807856	.	+	.	gene_id "XLOC_000145"; transcript_id "TCONS_00000162"; exon_number "2"; gene_name "Solyc00g020020.2"; oId "PAC:27282731"; nearest_ref "PAC:27282731"; class_code "="; tss_id "TSS152"; p_id "P131";
chr00	Cufflinks	exon	11807983	11808467	.	+	.	gene_id "XLOC_000145"; transcript_id "TCONS_00000162"; exon_number "3"; gene_name "Solyc00g020020.2"; oId "PAC:27282731"; nearest_ref "PAC:27282731"; class_code "="; tss_id "TSS152"; p_id "P131";
chr00	Cufflinks	exon	11809684	11810304	.	+	.	gene_id "XLOC_000146"; transcript_id "TCONS_00000163"; exon_number "1"; gene_name "Solyc00g020040.1"; oId "PAC:27282108"; nearest_ref "PAC:27282108"; class_code "="; tss_id "TSS153"; p_id "P132";
chr00	Cufflinks	exon	11851653	11851847	.	+	.	gene_id "XLOC_000147"; transcript_id "TCONS_00000164"; exon_number "1"; gene_name "Solyc00g020440.1"; oId "PAC:27282601"; nearest_ref "PAC:27282601"; class_code "="; tss_id "TSS154"; p_id "P133";
chr00	Cufflinks	exon	11859518	11860946	.	+	.	gene_id "XLOC_000148"; transcript_id "TCONS_00000165"; exon_number "1"; gene_name "Solyc00g020540.1"; oId "PAC:27282624"; nearest_ref "PAC:27282624"; class_code "="; tss_id "TSS155"; p_id "P134";
chr00	Cufflinks	exon	11861017	11861093	.	+	.	gene_id "XLOC_000148"; transcript_id "TCONS_00000165"; exon_number "2"; gene_name "Solyc00g020540.1"; oId "PAC:27282624"; nearest_ref "PAC:27282624"; class_code "="; tss_id "TSS155"; p_id "P134";
chr00	Cufflinks	exon	11861180	11861257	.	+	.	gene_id "XLOC_000148"; transcript_id "TCONS_00000165"; exon_number "3"; gene_name "Solyc00g020540.1"; oId "PAC:27282624"; nearest_ref "PAC:27282624"; class_code "="; tss_id "TSS155"; p_id "P134";
chr00	Cufflinks	exon	11861350	11861913	.	+	.	gene_id "XLOC_000148"; transcript_id "TCONS_00000165"; exon_number "4"; gene_name "Solyc00g020540.1"; oId "PAC:27282624"; nearest_ref "PAC:27282624"; class_code "="; tss_id "TSS155"; p_id "P134";
chr00	Cufflinks	exon	11895070	11895203	.	+	.	gene_id "XLOC_000149"; transcript_id "TCONS_00000166"; exon_number "1"; oId "CUFF.93.1"; class_code "u"; tss_id "TSS156";
chr00	Cufflinks	exon	11901056	11901206	.	+	.	gene_id "XLOC_000150"; transcript_id "TCONS_00000167"; exon_number "1"; gene_name "Solyc00g020840.2"; oId "PAC:27282625"; contained_in "TCONS_00000168"; nearest_ref "PAC:27282625"; class_code "="; tss_id "TSS157"; p_id "P135";
chr00	Cufflinks	exon	11901327	11901423	.	+	.	gene_id "XLOC_000150"; transcript_id "TCONS_00000167"; exon_number "2"; gene_name "Solyc00g020840.2"; oId "PAC:27282625"; contained_in "TCONS_00000168"; nearest_ref "PAC:27282625"; class_code "="; tss_id "TSS157"; p_id "P135";
chr00	Cufflinks	exon	11901641	11901823	.	+	.	gene_id "XLOC_000150"; transcript_id "TCONS_00000167"; exon_number "3"; gene_name "Solyc00g020840.2"; oId "PAC:27282625"; contained_in "TCONS_00000168"; nearest_ref "PAC:27282625"; class_code "="; tss_id "TSS157"; p_id "P135";
chr00	Cufflinks	exon	11901910	11902144	.	+	.	gene_id "XLOC_000150"; transcript_id "TCONS_00000167"; exon_number "4"; gene_name "Solyc00g020840.2"; oId "PAC:27282625"; contained_in "TCONS_00000168"; nearest_ref "PAC:27282625"; class_code "="; tss_id "TSS157"; p_id "P135";
chr00	Cufflinks	exon	11902296	11902304	.	+	.	gene_id "XLOC_000150"; transcript_id "TCONS_00000167"; exon_number "5"; gene_name "Solyc00g020840.2"; oId "PAC:27282625"; contained_in "TCONS_00000168"; nearest_ref "PAC:27282625"; class_code "="; tss_id "TSS157"; p_id "P135";
chr00	Cufflinks	exon	11902361	11902403	.	+	.	gene_id "XLOC_000150"; transcript_id "TCONS_00000167"; exon_number "6"; gene_name "Solyc00g020840.2"; oId "PAC:27282625"; contained_in "TCONS_00000168"; nearest_ref "PAC:27282625"; class_code "="; tss_id "TSS157"; p_id "P135";
chr00	Cufflinks	exon	11901056	11901206	.	+	.	gene_id "XLOC_000150"; transcript_id "TCONS_00000168"; exon_number "1"; gene_name "Solyc00g020840.2"; oId "CUFF.94.2"; nearest_ref "PAC:27282625"; class_code "j"; tss_id "TSS157";
chr00	Cufflinks	exon	11901327	11901423	.	+	.	gene_id "XLOC_000150"; transcript_id "TCONS_00000168"; exon_number "2"; gene_name "Solyc00g020840.2"; oId "CUFF.94.2"; nearest_ref "PAC:27282625"; class_code "j"; tss_id "TSS157";
chr00	Cufflinks	exon	11901641	11901823	.	+	.	gene_id "XLOC_000150"; transcript_id "TCONS_00000168"; exon_number "3"; gene_name "Solyc00g020840.2"; oId "CUFF.94.2"; nearest_ref "PAC:27282625"; class_code "j"; tss_id "TSS157";
chr00	Cufflinks	exon	11901910	11902144	.	+	.	gene_id "XLOC_000150"; transcript_id "TCONS_00000168"; exon_number "4"; gene_name "Solyc00g020840.2"; oId "CUFF.94.2"; nearest_ref "PAC:27282625"; class_code "j"; tss_id "TSS157";
chr00	Cufflinks	exon	11902296	11902304	.	+	.	gene_id "XLOC_000150"; transcript_id "TCONS_00000168"; exon_number "5"; gene_name "Solyc00g020840.2"; oId "CUFF.94.2"; nearest_ref "PAC:27282625"; class_code "j"; tss_id "TSS157";
chr00	Cufflinks	exon	11902361	11902481	.	+	.	gene_id "XLOC_000150"; transcript_id "TCONS_00000168"; exon_number "6"; gene_name "Solyc00g020840.2"; oId "CUFF.94.2"; nearest_ref "PAC:27282625"; class_code "j"; tss_id "TSS157";
chr00	Cufflinks	exon	11902635	11902781	.	+	.	gene_id "XLOC_000150"; transcript_id "TCONS_00000168"; exon_number "7"; gene_name "Solyc00g020840.2"; oId "CUFF.94.2"; nearest_ref "PAC:27282625"; class_code "j"; tss_id "TSS157";
chr00	Cufflinks	exon	11902976	11903380	.	+	.	gene_id "XLOC_000150"; transcript_id "TCONS_00000168"; exon_number "8"; gene_name "Solyc00g020840.2"; oId "CUFF.94.2"; nearest_ref "PAC:27282625"; class_code "j"; tss_id "TSS157";
chr00	Cufflinks	exon	11903506	11903940	.	+	.	gene_id "XLOC_000150"; transcript_id "TCONS_00000168"; exon_number "9"; gene_name "Solyc00g020840.2"; oId "CUFF.94.2"; nearest_ref "PAC:27282625"; class_code "j"; tss_id "TSS157";
chr00	Cufflinks	exon	11902425	11902481	.	+	.	gene_id "XLOC_000150"; transcript_id "TCONS_00000169"; exon_number "1"; gene_name "Solyc00g020940.1"; oId "PAC:27282084"; contained_in "TCONS_00000168"; nearest_ref "PAC:27282084"; class_code "="; tss_id "TSS158"; p_id "P136";
chr00	Cufflinks	exon	11902635	11902781	.	+	.	gene_id "XLOC_000150"; transcript_id "TCONS_00000169"; exon_number "2"; gene_name "Solyc00g020940.1"; oId "PAC:27282084"; contained_in "TCONS_00000168"; nearest_ref "PAC:27282084"; class_code "="; tss_id "TSS158"; p_id "P136";
chr00	Cufflinks	exon	11902976	11903380	.	+	.	gene_id "XLOC_000150"; transcript_id "TCONS_00000169"; exon_number "3"; gene_name "Solyc00g020940.1"; oId "PAC:27282084"; contained_in "TCONS_00000168"; nearest_ref "PAC:27282084"; class_code "="; tss_id "TSS158"; p_id "P136";
chr00	Cufflinks	exon	11903506	11903940	.	+	.	gene_id "XLOC_000150"; transcript_id "TCONS_00000169"; exon_number "4"; gene_name "Solyc00g020940.1"; oId "PAC:27282084"; contained_in "TCONS_00000168"; nearest_ref "PAC:27282084"; class_code "="; tss_id "TSS158"; p_id "P136";
chr00	Cufflinks	exon	11904048	11904551	.	+	.	gene_id "XLOC_000151"; transcript_id "TCONS_00000170"; exon_number "1"; gene_name "Solyc00g020950.1"; oId "PAC:27282253"; nearest_ref "PAC:27282253"; class_code "="; tss_id "TSS159"; p_id "P137";
chr00	Cufflinks	exon	11905008	11905653	.	+	.	gene_id "XLOC_000152"; transcript_id "TCONS_00000171"; exon_number "1"; gene_name "Solyc00g020960.1"; oId "PAC:27282476"; nearest_ref "PAC:27282476"; class_code "="; tss_id "TSS160"; p_id "P138";
chr00	Cufflinks	exon	11906319	11906819	.	+	.	gene_id "XLOC_000152"; transcript_id "TCONS_00000171"; exon_number "2"; gene_name "Solyc00g020960.1"; oId "PAC:27282476"; nearest_ref "PAC:27282476"; class_code "="; tss_id "TSS160"; p_id "P138";
chr00	Cufflinks	exon	11907512	11908062	.	+	.	gene_id "XLOC_000152"; transcript_id "TCONS_00000171"; exon_number "3"; gene_name "Solyc00g020960.1"; oId "PAC:27282476"; nearest_ref "PAC:27282476"; class_code "="; tss_id "TSS160"; p_id "P138";
chr00	Cufflinks	exon	11910259	11910471	.	+	.	gene_id "XLOC_000153"; transcript_id "TCONS_00000172"; exon_number "1"; gene_name "Solyc00g020980.1"; oId "PAC:27282127"; nearest_ref "PAC:27282127"; class_code "="; tss_id "TSS161"; p_id "P139";
chr00	Cufflinks	exon	11911661	11911704	.	+	.	gene_id "XLOC_000154"; transcript_id "TCONS_00000173"; exon_number "1"; gene_name "Solyc00g020990.1"; oId "PAC:27281979"; nearest_ref "PAC:27281979"; class_code "="; tss_id "TSS162"; p_id "P140";
chr00	Cufflinks	exon	11911751	11912701	.	+	.	gene_id "XLOC_000154"; transcript_id "TCONS_00000173"; exon_number "2"; gene_name "Solyc00g020990.1"; oId "PAC:27281979"; nearest_ref "PAC:27281979"; class_code "="; tss_id "TSS162"; p_id "P140";
chr00	Cufflinks	exon	11912944	11913112	.	+	.	gene_id "XLOC_000154"; transcript_id "TCONS_00000173"; exon_number "3"; gene_name "Solyc00g020990.1"; oId "PAC:27281979"; nearest_ref "PAC:27281979"; class_code "="; tss_id "TSS162"; p_id "P140";
chr00	Cufflinks	exon	11969282	11969711	.	+	.	gene_id "XLOC_000155"; transcript_id "TCONS_00000174"; exon_number "1"; gene_name "Solyc00g021630.1"; oId "CUFF.95.1"; nearest_ref "PAC:27282649"; class_code "x"; tss_id "TSS163";
chr00	Cufflinks	exon	11973280	11973510	.	+	.	gene_id "XLOC_000156"; transcript_id "TCONS_00000175"; exon_number "1"; gene_name "Solyc00g021650.1"; oId "PAC:27282592"; nearest_ref "PAC:27282592"; class_code "="; tss_id "TSS164"; p_id "P141";
chr00	Cufflinks	exon	12007281	12007300	.	+	.	gene_id "XLOC_000157"; transcript_id "TCONS_00000176"; exon_number "1"; gene_name "Solyc00g022070.1"; oId "PAC:27282851"; nearest_ref "PAC:27282851"; class_code "="; tss_id "TSS165"; p_id "P142";
chr00	Cufflinks	exon	12007386	12007518	.	+	.	gene_id "XLOC_000157"; transcript_id "TCONS_00000176"; exon_number "2"; gene_name "Solyc00g022070.1"; oId "PAC:27282851"; nearest_ref "PAC:27282851"; class_code "="; tss_id "TSS165"; p_id "P142";
chr00	Cufflinks	exon	12091664	12091670	.	+	.	gene_id "XLOC_000158"; transcript_id "TCONS_00000177"; exon_number "1"; gene_name "Solyc00g022920.1"; oId "PAC:27282285"; nearest_ref "PAC:27282285"; class_code "="; tss_id "TSS166"; p_id "P143";
chr00	Cufflinks	exon	12091846	12092050	.	+	.	gene_id "XLOC_000158"; transcript_id "TCONS_00000177"; exon_number "2"; gene_name "Solyc00g022920.1"; oId "PAC:27282285"; nearest_ref "PAC:27282285"; class_code "="; tss_id "TSS166"; p_id "P143";
chr00	Cufflinks	exon	12092458	12092719	.	+	.	gene_id "XLOC_000158"; transcript_id "TCONS_00000177"; exon_number "3"; gene_name "Solyc00g022920.1"; oId "PAC:27282285"; nearest_ref "PAC:27282285"; class_code "="; tss_id "TSS166"; p_id "P143";
chr00	Cufflinks	exon	12094244	12094257	.	+	.	gene_id "XLOC_000159"; transcript_id "TCONS_00000178"; exon_number "1"; gene_name "Solyc00g023020.1"; oId "PAC:27282808"; nearest_ref "PAC:27282808"; class_code "="; tss_id "TSS167"; p_id "P144";
chr00	Cufflinks	exon	12094383	12094572	.	+	.	gene_id "XLOC_000159"; transcript_id "TCONS_00000178"; exon_number "2"; gene_name "Solyc00g023020.1"; oId "PAC:27282808"; nearest_ref "PAC:27282808"; class_code "="; tss_id "TSS167"; p_id "P144";
chr00	Cufflinks	exon	12094686	12094773	.	+	.	gene_id "XLOC_000159"; transcript_id "TCONS_00000178"; exon_number "3"; gene_name "Solyc00g023020.1"; oId "PAC:27282808"; nearest_ref "PAC:27282808"; class_code "="; tss_id "TSS167"; p_id "P144";
chr00	Cufflinks	exon	12094877	12094987	.	+	.	gene_id "XLOC_000159"; transcript_id "TCONS_00000178"; exon_number "4"; gene_name "Solyc00g023020.1"; oId "PAC:27282808"; nearest_ref "PAC:27282808"; class_code "="; tss_id "TSS167"; p_id "P144";
chr00	Cufflinks	exon	12095186	12095313	.	+	.	gene_id "XLOC_000159"; transcript_id "TCONS_00000178"; exon_number "5"; gene_name "Solyc00g023020.1"; oId "PAC:27282808"; nearest_ref "PAC:27282808"; class_code "="; tss_id "TSS167"; p_id "P144";
chr00	Cufflinks	exon	12116546	12116782	.	+	.	gene_id "XLOC_000160"; transcript_id "TCONS_00000179"; exon_number "1"; gene_name "Solyc00g023270.1"; oId "PAC:27282249"; nearest_ref "PAC:27282249"; class_code "="; tss_id "TSS168"; p_id "P145";
chr00	Cufflinks	exon	12118464	12118595	.	+	.	gene_id "XLOC_000160"; transcript_id "TCONS_00000179"; exon_number "2"; gene_name "Solyc00g023270.1"; oId "PAC:27282249"; nearest_ref "PAC:27282249"; class_code "="; tss_id "TSS168"; p_id "P145";
chr00	Cufflinks	exon	12118688	12118794	.	+	.	gene_id "XLOC_000160"; transcript_id "TCONS_00000179"; exon_number "3"; gene_name "Solyc00g023270.1"; oId "PAC:27282249"; nearest_ref "PAC:27282249"; class_code "="; tss_id "TSS168"; p_id "P145";
chr00	Cufflinks	exon	12118887	12118947	.	+	.	gene_id "XLOC_000160"; transcript_id "TCONS_00000179"; exon_number "4"; gene_name "Solyc00g023270.1"; oId "PAC:27282249"; nearest_ref "PAC:27282249"; class_code "="; tss_id "TSS168"; p_id "P145";
chr00	Cufflinks	exon	12129957	12130329	.	+	.	gene_id "XLOC_000161"; transcript_id "TCONS_00000180"; exon_number "1"; gene_name "Solyc00g023470.1"; oId "PAC:27282033"; nearest_ref "PAC:27282033"; class_code "="; tss_id "TSS169"; p_id "P146";
chr00	Cufflinks	exon	12130413	12131086	.	+	.	gene_id "XLOC_000161"; transcript_id "TCONS_00000180"; exon_number "2"; gene_name "Solyc00g023470.1"; oId "PAC:27282033"; nearest_ref "PAC:27282033"; class_code "="; tss_id "TSS169"; p_id "P146";
chr00	Cufflinks	exon	12138597	12138854	.	+	.	gene_id "XLOC_000162"; transcript_id "TCONS_00000181"; exon_number "1"; gene_name "Solyc00g023580.1"; oId "PAC:27282610"; nearest_ref "PAC:27282610"; class_code "="; tss_id "TSS170"; p_id "P147";
chr00	Cufflinks	exon	12141025	12141138	.	+	.	gene_id "XLOC_000163"; transcript_id "TCONS_00000182"; exon_number "1"; gene_name "Solyc00g023590.2"; oId "PAC:27282657"; nearest_ref "PAC:27282657"; class_code "="; tss_id "TSS171"; p_id "P148";
chr00	Cufflinks	exon	12142232	12142546	.	+	.	gene_id "XLOC_000163"; transcript_id "TCONS_00000182"; exon_number "2"; gene_name "Solyc00g023590.2"; oId "PAC:27282657"; nearest_ref "PAC:27282657"; class_code "="; tss_id "TSS171"; p_id "P148";
chr00	Cufflinks	exon	12143096	12143724	.	+	.	gene_id "XLOC_000163"; transcript_id "TCONS_00000182"; exon_number "3"; gene_name "Solyc00g023590.2"; oId "PAC:27282657"; nearest_ref "PAC:27282657"; class_code "="; tss_id "TSS171"; p_id "P148";
chr00	Cufflinks	exon	12145018	12145284	.	+	.	gene_id "XLOC_000164"; transcript_id "TCONS_00000183"; exon_number "1"; gene_name "Solyc00g023600.1"; oId "PAC:27282277"; nearest_ref "PAC:27282277"; class_code "="; tss_id "TSS172"; p_id "P149";
chr00	Cufflinks	exon	12148173	12148333	.	+	.	gene_id "XLOC_000165"; transcript_id "TCONS_00000184"; exon_number "1"; oId "CUFF.99.1"; class_code "u"; tss_id "TSS173";
chr00	Cufflinks	exon	12150776	12150940	.	+	.	gene_id "XLOC_000166"; transcript_id "TCONS_00000185"; exon_number "1"; gene_name "Solyc00g023700.2"; oId "PAC:27282690"; nearest_ref "PAC:27282690"; class_code "="; tss_id "TSS174"; p_id "P150";
chr00	Cufflinks	exon	12151027	12151123	.	+	.	gene_id "XLOC_000166"; transcript_id "TCONS_00000185"; exon_number "2"; gene_name "Solyc00g023700.2"; oId "PAC:27282690"; nearest_ref "PAC:27282690"; class_code "="; tss_id "TSS174"; p_id "P150";
chr00	Cufflinks	exon	12151415	12151749	.	+	.	gene_id "XLOC_000166"; transcript_id "TCONS_00000185"; exon_number "3"; gene_name "Solyc00g023700.2"; oId "PAC:27282690"; nearest_ref "PAC:27282690"; class_code "="; tss_id "TSS174"; p_id "P150";
chr00	Cufflinks	exon	12173183	12173509	.	+	.	gene_id "XLOC_000167"; transcript_id "TCONS_00000186"; exon_number "1"; gene_name "Solyc00g024010.1"; oId "PAC:27281981"; nearest_ref "PAC:27281981"; class_code "="; tss_id "TSS175"; p_id "P151";
chr00	Cufflinks	exon	12175007	12176254	.	+	.	gene_id "XLOC_000168"; transcript_id "TCONS_00000187"; exon_number "1"; gene_name "Solyc00g024030.1"; oId "PAC:27282595"; nearest_ref "PAC:27282595"; class_code "="; tss_id "TSS176"; p_id "P152";
chr00	Cufflinks	exon	12178871	12179509	.	+	.	gene_id "XLOC_000169"; transcript_id "TCONS_00000188"; exon_number "1"; gene_name "Solyc00g024050.1"; oId "PAC:27282202"; nearest_ref "PAC:27282202"; class_code "="; tss_id "TSS177"; p_id "P153";
chr00	Cufflinks	exon	12180218	12180662	.	+	.	gene_id "XLOC_000170"; transcript_id "TCONS_00000189"; exon_number "1"; gene_name "Solyc00g024150.2"; oId "PAC:27282059"; nearest_ref "PAC:27282059"; class_code "="; tss_id "TSS178"; p_id "P154";
chr00	Cufflinks	exon	12182125	12182320	.	+	.	gene_id "XLOC_000170"; transcript_id "TCONS_00000189"; exon_number "2"; gene_name "Solyc00g024150.2"; oId "PAC:27282059"; nearest_ref "PAC:27282059"; class_code "="; tss_id "TSS178"; p_id "P154";
chr00	Cufflinks	exon	12182516	12182879	.	+	.	gene_id "XLOC_000170"; transcript_id "TCONS_00000189"; exon_number "3"; gene_name "Solyc00g024150.2"; oId "PAC:27282059"; nearest_ref "PAC:27282059"; class_code "="; tss_id "TSS178"; p_id "P154";
chr00	Cufflinks	exon	12196103	12196275	.	+	.	gene_id "XLOC_000171"; transcript_id "TCONS_00000190"; exon_number "1"; gene_name "Solyc00g024370.1"; oId "PAC:27282519"; nearest_ref "PAC:27282519"; class_code "="; tss_id "TSS179"; p_id "P155";
chr00	Cufflinks	exon	12196500	12196722	.	+	.	gene_id "XLOC_000171"; transcript_id "TCONS_00000190"; exon_number "2"; gene_name "Solyc00g024370.1"; oId "PAC:27282519"; nearest_ref "PAC:27282519"; class_code "="; tss_id "TSS179"; p_id "P155";
chr00	Cufflinks	exon	12196803	12196894	.	+	.	gene_id "XLOC_000171"; transcript_id "TCONS_00000190"; exon_number "3"; gene_name "Solyc00g024370.1"; oId "PAC:27282519"; nearest_ref "PAC:27282519"; class_code "="; tss_id "TSS179"; p_id "P155";
chr00	Cufflinks	exon	12197149	12197292	.	+	.	gene_id "XLOC_000171"; transcript_id "TCONS_00000190"; exon_number "4"; gene_name "Solyc00g024370.1"; oId "PAC:27282519"; nearest_ref "PAC:27282519"; class_code "="; tss_id "TSS179"; p_id "P155";
chr00	Cufflinks	exon	12197368	12197511	.	+	.	gene_id "XLOC_000171"; transcript_id "TCONS_00000190"; exon_number "5"; gene_name "Solyc00g024370.1"; oId "PAC:27282519"; nearest_ref "PAC:27282519"; class_code "="; tss_id "TSS179"; p_id "P155";
chr00	Cufflinks	exon	12197585	12197817	.	+	.	gene_id "XLOC_000171"; transcript_id "TCONS_00000190"; exon_number "6"; gene_name "Solyc00g024370.1"; oId "PAC:27282519"; nearest_ref "PAC:27282519"; class_code "="; tss_id "TSS179"; p_id "P155";
chr00	Cufflinks	exon	12197918	12198545	.	+	.	gene_id "XLOC_000171"; transcript_id "TCONS_00000190"; exon_number "7"; gene_name "Solyc00g024370.1"; oId "PAC:27282519"; nearest_ref "PAC:27282519"; class_code "="; tss_id "TSS179"; p_id "P155";
chr00	Cufflinks	exon	12198630	12199011	.	+	.	gene_id "XLOC_000171"; transcript_id "TCONS_00000190"; exon_number "8"; gene_name "Solyc00g024370.1"; oId "PAC:27282519"; nearest_ref "PAC:27282519"; class_code "="; tss_id "TSS179"; p_id "P155";
chr00	Cufflinks	exon	12199087	12199388	.	+	.	gene_id "XLOC_000171"; transcript_id "TCONS_00000190"; exon_number "9"; gene_name "Solyc00g024370.1"; oId "PAC:27282519"; nearest_ref "PAC:27282519"; class_code "="; tss_id "TSS179"; p_id "P155";
chr00	Cufflinks	exon	12200260	12200849	.	+	.	gene_id "XLOC_000171"; transcript_id "TCONS_00000190"; exon_number "10"; gene_name "Solyc00g024370.1"; oId "PAC:27282519"; nearest_ref "PAC:27282519"; class_code "="; tss_id "TSS179"; p_id "P155";
chr00	Cufflinks	exon	12201208	12201509	.	+	.	gene_id "XLOC_000171"; transcript_id "TCONS_00000190"; exon_number "11"; gene_name "Solyc00g024370.1"; oId "PAC:27282519"; nearest_ref "PAC:27282519"; class_code "="; tss_id "TSS179"; p_id "P155";
chr00	Cufflinks	exon	12215233	12216336	.	+	.	gene_id "XLOC_000172"; transcript_id "TCONS_00000191"; exon_number "1"; gene_name "Solyc00g024570.1"; oId "PAC:27282103"; nearest_ref "PAC:27282103"; class_code "="; tss_id "TSS180"; p_id "P156";
chr00	Cufflinks	exon	12216432	12216611	.	+	.	gene_id "XLOC_000172"; transcript_id "TCONS_00000191"; exon_number "2"; gene_name "Solyc00g024570.1"; oId "PAC:27282103"; nearest_ref "PAC:27282103"; class_code "="; tss_id "TSS180"; p_id "P156";
chr00	Cufflinks	exon	12216688	12217067	.	+	.	gene_id "XLOC_000172"; transcript_id "TCONS_00000191"; exon_number "3"; gene_name "Solyc00g024570.1"; oId "PAC:27282103"; nearest_ref "PAC:27282103"; class_code "="; tss_id "TSS180"; p_id "P156";
chr00	Cufflinks	exon	12217186	12217195	.	+	.	gene_id "XLOC_000172"; transcript_id "TCONS_00000191"; exon_number "4"; gene_name "Solyc00g024570.1"; oId "PAC:27282103"; nearest_ref "PAC:27282103"; class_code "="; tss_id "TSS180"; p_id "P156";
chr00	Cufflinks	exon	12222064	12222568	.	+	.	gene_id "XLOC_000173"; transcript_id "TCONS_00000192"; exon_number "1"; gene_name "Solyc00g024670.1"; oId "PAC:27282509"; nearest_ref "PAC:27282509"; class_code "="; tss_id "TSS181"; p_id "P157";
chr00	Cufflinks	exon	12223064	12223139	.	+	.	gene_id "XLOC_000173"; transcript_id "TCONS_00000192"; exon_number "2"; gene_name "Solyc00g024670.1"; oId "PAC:27282509"; nearest_ref "PAC:27282509"; class_code "="; tss_id "TSS181"; p_id "P157";
chr00	Cufflinks	exon	12223251	12223366	.	+	.	gene_id "XLOC_000173"; transcript_id "TCONS_00000192"; exon_number "3"; gene_name "Solyc00g024670.1"; oId "PAC:27282509"; nearest_ref "PAC:27282509"; class_code "="; tss_id "TSS181"; p_id "P157";
chr00	Cufflinks	exon	12223464	12223921	.	+	.	gene_id "XLOC_000173"; transcript_id "TCONS_00000192"; exon_number "4"; gene_name "Solyc00g024670.1"; oId "PAC:27282509"; nearest_ref "PAC:27282509"; class_code "="; tss_id "TSS181"; p_id "P157";
chr00	Cufflinks	exon	12225497	12225547	.	+	.	gene_id "XLOC_000174"; transcript_id "TCONS_00000193"; exon_number "1"; gene_name "Solyc00g024680.1"; oId "PAC:27282236"; nearest_ref "PAC:27282236"; class_code "="; tss_id "TSS182"; p_id "P158";
chr00	Cufflinks	exon	12225762	12226124	.	+	.	gene_id "XLOC_000174"; transcript_id "TCONS_00000193"; exon_number "2"; gene_name "Solyc00g024680.1"; oId "PAC:27282236"; nearest_ref "PAC:27282236"; class_code "="; tss_id "TSS182"; p_id "P158";
chr00	Cufflinks	exon	12226222	12226440	.	+	.	gene_id "XLOC_000175"; transcript_id "TCONS_00000194"; exon_number "1"; gene_name "Solyc00g024690.1"; oId "PAC:27282241"; nearest_ref "PAC:27282241"; class_code "="; tss_id "TSS183"; p_id "P159";
chr00	Cufflinks	exon	12267181	12267656	.	+	.	gene_id "XLOC_000176"; transcript_id "TCONS_00000195"; exon_number "1"; oId "CUFF.100.1"; class_code "u"; tss_id "TSS184";
chr00	Cufflinks	exon	12268175	12269102	.	+	.	gene_id "XLOC_000177"; transcript_id "TCONS_00000196"; exon_number "1"; oId "CUFF.101.1"; class_code "u"; tss_id "TSS185";
chr00	Cufflinks	exon	12269193	12269448	.	+	.	gene_id "XLOC_000178"; transcript_id "TCONS_00000197"; exon_number "1"; oId "CUFF.102.1"; class_code "u"; tss_id "TSS186";
chr00	Cufflinks	exon	12269558	12270043	.	+	.	gene_id "XLOC_000179"; transcript_id "TCONS_00000198"; exon_number "1"; gene_name "Solyc00g025290.1"; oId "PAC:27282416"; nearest_ref "PAC:27282416"; class_code "="; tss_id "TSS187"; p_id "P160";
chr00	Cufflinks	exon	12284991	12285197	.	+	.	gene_id "XLOC_000180"; transcript_id "TCONS_00000199"; exon_number "1"; gene_name "Solyc00g025510.1"; oId "PAC:27282147"; nearest_ref "PAC:27282147"; class_code "="; tss_id "TSS188"; p_id "P161";
chr00	Cufflinks	exon	12285601	12286383	.	+	.	gene_id "XLOC_000181"; transcript_id "TCONS_00000200"; exon_number "1"; gene_name "Solyc00g025530.1"; oId "PAC:27282529"; nearest_ref "PAC:27282529"; class_code "="; tss_id "TSS189"; p_id "P162";
chr00	Cufflinks	exon	12289922	12290526	.	+	.	gene_id "XLOC_000182"; transcript_id "TCONS_00000201"; exon_number "1"; gene_name "Solyc00g025650.1"; oId "PAC:27282803"; nearest_ref "PAC:27282803"; class_code "="; tss_id "TSS190"; p_id "P163";
chr00	Cufflinks	exon	12290573	12291418	.	+	.	gene_id "XLOC_000182"; transcript_id "TCONS_00000201"; exon_number "2"; gene_name "Solyc00g025650.1"; oId "PAC:27282803"; nearest_ref "PAC:27282803"; class_code "="; tss_id "TSS190"; p_id "P163";
chr00	Cufflinks	exon	12291523	12291544	.	+	.	gene_id "XLOC_000182"; transcript_id "TCONS_00000201"; exon_number "3"; gene_name "Solyc00g025650.1"; oId "PAC:27282803"; nearest_ref "PAC:27282803"; class_code "="; tss_id "TSS190"; p_id "P163";
chr00	Cufflinks	exon	12295746	12296888	.	+	.	gene_id "XLOC_000183"; transcript_id "TCONS_00000202"; exon_number "1"; gene_name "Solyc00g025660.1"; oId "PAC:27281986"; nearest_ref "PAC:27281986"; class_code "="; tss_id "TSS191"; p_id "P164";
chr00	Cufflinks	exon	12327999	12328257	.	+	.	gene_id "XLOC_000184"; transcript_id "TCONS_00000203"; exon_number "1"; gene_name "Solyc00g026160.2"; oId "PAC:27282226"; nearest_ref "PAC:27282226"; class_code "="; tss_id "TSS192"; p_id "P165";
chr00	Cufflinks	exon	12329400	12329637	.	+	.	gene_id "XLOC_000184"; transcript_id "TCONS_00000203"; exon_number "2"; gene_name "Solyc00g026160.2"; oId "PAC:27282226"; nearest_ref "PAC:27282226"; class_code "="; tss_id "TSS192"; p_id "P165";
chr00	Cufflinks	exon	12330443	12331140	.	+	.	gene_id "XLOC_000184"; transcript_id "TCONS_00000203"; exon_number "3"; gene_name "Solyc00g026160.2"; oId "PAC:27282226"; nearest_ref "PAC:27282226"; class_code "="; tss_id "TSS192"; p_id "P165";
chr00	Cufflinks	exon	12331544	12331963	.	+	.	gene_id "XLOC_000184"; transcript_id "TCONS_00000203"; exon_number "4"; gene_name "Solyc00g026160.2"; oId "PAC:27282226"; nearest_ref "PAC:27282226"; class_code "="; tss_id "TSS192"; p_id "P165";
chr00	Cufflinks	exon	12337228	12337459	.	+	.	gene_id "XLOC_000185"; transcript_id "TCONS_00000204"; exon_number "1"; oId "CUFF.104.1"; class_code "u"; tss_id "TSS193";
chr00	Cufflinks	exon	12337632	12337791	.	+	.	gene_id "XLOC_000186"; transcript_id "TCONS_00000205"; exon_number "1"; oId "CUFF.105.1"; class_code "u"; tss_id "TSS194";
chr00	Cufflinks	exon	12375888	12376292	.	+	.	gene_id "XLOC_000187"; transcript_id "TCONS_00000206"; exon_number "1"; gene_name "Solyc00g026890.1"; oId "PAC:27282819"; nearest_ref "PAC:27282819"; class_code "="; tss_id "TSS195"; p_id "P166";
chr00	Cufflinks	exon	12386738	12387163	.	+	.	gene_id "XLOC_000188"; transcript_id "TCONS_00000207"; exon_number "1"; gene_name "Solyc00g027120.1"; oId "PAC:27281977"; nearest_ref "PAC:27281977"; class_code "="; tss_id "TSS196"; p_id "P167";
chr00	Cufflinks	exon	12387266	12387709	.	+	.	gene_id "XLOC_000188"; transcript_id "TCONS_00000207"; exon_number "2"; gene_name "Solyc00g027120.1"; oId "PAC:27281977"; nearest_ref "PAC:27281977"; class_code "="; tss_id "TSS196"; p_id "P167";
chr00	Cufflinks	exon	12422817	12422852	.	+	.	gene_id "XLOC_000189"; transcript_id "TCONS_00000208"; exon_number "1"; gene_name "Solyc00g027640.1"; oId "PAC:27282126"; nearest_ref "PAC:27282126"; class_code "="; tss_id "TSS197"; p_id "P168";
chr00	Cufflinks	exon	12422945	12423018	.	+	.	gene_id "XLOC_000189"; transcript_id "TCONS_00000208"; exon_number "2"; gene_name "Solyc00g027640.1"; oId "PAC:27282126"; nearest_ref "PAC:27282126"; class_code "="; tss_id "TSS197"; p_id "P168";
chr00	Cufflinks	exon	12423104	12423158	.	+	.	gene_id "XLOC_000189"; transcript_id "TCONS_00000208"; exon_number "3"; gene_name "Solyc00g027640.1"; oId "PAC:27282126"; nearest_ref "PAC:27282126"; class_code "="; tss_id "TSS197"; p_id "P168";
chr00	Cufflinks	exon	12423231	12423293	.	+	.	gene_id "XLOC_000189"; transcript_id "TCONS_00000208"; exon_number "4"; gene_name "Solyc00g027640.1"; oId "PAC:27282126"; nearest_ref "PAC:27282126"; class_code "="; tss_id "TSS197"; p_id "P168";
chr00	Cufflinks	exon	12423390	12423517	.	+	.	gene_id "XLOC_000189"; transcript_id "TCONS_00000208"; exon_number "5"; gene_name "Solyc00g027640.1"; oId "PAC:27282126"; nearest_ref "PAC:27282126"; class_code "="; tss_id "TSS197"; p_id "P168";
chr00	Cufflinks	exon	12423592	12423670	.	+	.	gene_id "XLOC_000189"; transcript_id "TCONS_00000208"; exon_number "6"; gene_name "Solyc00g027640.1"; oId "PAC:27282126"; nearest_ref "PAC:27282126"; class_code "="; tss_id "TSS197"; p_id "P168";
chr00	Cufflinks	exon	12424474	12424526	.	+	.	gene_id "XLOC_000190"; transcript_id "TCONS_00000209"; exon_number "1"; gene_name "Solyc00g027650.1"; oId "PAC:27282508"; nearest_ref "PAC:27282508"; class_code "="; tss_id "TSS198"; p_id "P169";
chr00	Cufflinks	exon	12424848	12425323	.	+	.	gene_id "XLOC_000190"; transcript_id "TCONS_00000209"; exon_number "2"; gene_name "Solyc00g027650.1"; oId "PAC:27282508"; nearest_ref "PAC:27282508"; class_code "="; tss_id "TSS198"; p_id "P169";
chr00	Cufflinks	exon	12425403	12425482	.	+	.	gene_id "XLOC_000190"; transcript_id "TCONS_00000209"; exon_number "3"; gene_name "Solyc00g027650.1"; oId "PAC:27282508"; nearest_ref "PAC:27282508"; class_code "="; tss_id "TSS198"; p_id "P169";
chr00	Cufflinks	exon	12426636	12427388	.	+	.	gene_id "XLOC_000191"; transcript_id "TCONS_00000210"; exon_number "1"; gene_name "Solyc00g027660.1"; oId "PAC:27282749"; nearest_ref "PAC:27282749"; class_code "="; tss_id "TSS199"; p_id "P170";
chr00	Cufflinks	exon	12427925	12427933	.	+	.	gene_id "XLOC_000192"; transcript_id "TCONS_00000211"; exon_number "1"; gene_name "Solyc00g027670.1"; oId "PAC:27282850"; nearest_ref "PAC:27282850"; class_code "="; tss_id "TSS200"; p_id "P171";
chr00	Cufflinks	exon	12428037	12428180	.	+	.	gene_id "XLOC_000192"; transcript_id "TCONS_00000211"; exon_number "2"; gene_name "Solyc00g027670.1"; oId "PAC:27282850"; nearest_ref "PAC:27282850"; class_code "="; tss_id "TSS200"; p_id "P171";
chr00	Cufflinks	exon	12428295	12428346	.	+	.	gene_id "XLOC_000192"; transcript_id "TCONS_00000211"; exon_number "3"; gene_name "Solyc00g027670.1"; oId "PAC:27282850"; nearest_ref "PAC:27282850"; class_code "="; tss_id "TSS200"; p_id "P171";
chr00	Cufflinks	exon	12428438	12428520	.	+	.	gene_id "XLOC_000192"; transcript_id "TCONS_00000211"; exon_number "4"; gene_name "Solyc00g027670.1"; oId "PAC:27282850"; nearest_ref "PAC:27282850"; class_code "="; tss_id "TSS200"; p_id "P171";
chr00	Cufflinks	exon	12428602	12428695	.	+	.	gene_id "XLOC_000192"; transcript_id "TCONS_00000211"; exon_number "5"; gene_name "Solyc00g027670.1"; oId "PAC:27282850"; nearest_ref "PAC:27282850"; class_code "="; tss_id "TSS200"; p_id "P171";
chr00	Cufflinks	exon	12428762	12429441	.	+	.	gene_id "XLOC_000192"; transcript_id "TCONS_00000211"; exon_number "6"; gene_name "Solyc00g027670.1"; oId "PAC:27282850"; nearest_ref "PAC:27282850"; class_code "="; tss_id "TSS200"; p_id "P171";
chr00	Cufflinks	exon	12431207	12431647	.	+	.	gene_id "XLOC_000193"; transcript_id "TCONS_00000212"; exon_number "1"; gene_name "Solyc00g027770.2"; oId "CUFF.107.1"; nearest_ref "PAC:27282246"; class_code "j"; tss_id "TSS201";
chr00	Cufflinks	exon	12432589	12432693	.	+	.	gene_id "XLOC_000193"; transcript_id "TCONS_00000212"; exon_number "2"; gene_name "Solyc00g027770.2"; oId "CUFF.107.1"; nearest_ref "PAC:27282246"; class_code "j"; tss_id "TSS201";
chr00	Cufflinks	exon	12432781	12432858	.	+	.	gene_id "XLOC_000193"; transcript_id "TCONS_00000212"; exon_number "3"; gene_name "Solyc00g027770.2"; oId "CUFF.107.1"; nearest_ref "PAC:27282246"; class_code "j"; tss_id "TSS201";
chr00	Cufflinks	exon	12435995	12436168	.	+	.	gene_id "XLOC_000193"; transcript_id "TCONS_00000212"; exon_number "4"; gene_name "Solyc00g027770.2"; oId "CUFF.107.1"; nearest_ref "PAC:27282246"; class_code "j"; tss_id "TSS201";
chr00	Cufflinks	exon	12436405	12436969	.	+	.	gene_id "XLOC_000193"; transcript_id "TCONS_00000212"; exon_number "5"; gene_name "Solyc00g027770.2"; oId "CUFF.107.1"; nearest_ref "PAC:27282246"; class_code "j"; tss_id "TSS201";
chr00	Cufflinks	exon	12431213	12431647	.	+	.	gene_id "XLOC_000193"; transcript_id "TCONS_00000213"; exon_number "1"; gene_name "Solyc00g027770.2"; oId "PAC:27282246"; nearest_ref "PAC:27282246"; class_code "="; tss_id "TSS201"; p_id "P172";
chr00	Cufflinks	exon	12432589	12432693	.	+	.	gene_id "XLOC_000193"; transcript_id "TCONS_00000213"; exon_number "2"; gene_name "Solyc00g027770.2"; oId "PAC:27282246"; nearest_ref "PAC:27282246"; class_code "="; tss_id "TSS201"; p_id "P172";
chr00	Cufflinks	exon	12432781	12432858	.	+	.	gene_id "XLOC_000193"; transcript_id "TCONS_00000213"; exon_number "3"; gene_name "Solyc00g027770.2"; oId "PAC:27282246"; nearest_ref "PAC:27282246"; class_code "="; tss_id "TSS201"; p_id "P172";
chr00	Cufflinks	exon	12433283	12433470	.	+	.	gene_id "XLOC_000193"; transcript_id "TCONS_00000213"; exon_number "4"; gene_name "Solyc00g027770.2"; oId "PAC:27282246"; nearest_ref "PAC:27282246"; class_code "="; tss_id "TSS201"; p_id "P172";
chr00	Cufflinks	exon	12435995	12436168	.	+	.	gene_id "XLOC_000193"; transcript_id "TCONS_00000213"; exon_number "5"; gene_name "Solyc00g027770.2"; oId "PAC:27282246"; nearest_ref "PAC:27282246"; class_code "="; tss_id "TSS201"; p_id "P172";
chr00	Cufflinks	exon	12436405	12436969	.	+	.	gene_id "XLOC_000193"; transcript_id "TCONS_00000213"; exon_number "6"; gene_name "Solyc00g027770.2"; oId "PAC:27282246"; nearest_ref "PAC:27282246"; class_code "="; tss_id "TSS201"; p_id "P172";
chr00	Cufflinks	exon	12444152	12444480	.	+	.	gene_id "XLOC_000194"; transcript_id "TCONS_00000214"; exon_number "1"; gene_name "Solyc00g027970.1"; oId "PAC:27282406"; nearest_ref "PAC:27282406"; class_code "="; tss_id "TSS202"; p_id "P173";
chr00	Cufflinks	exon	12445218	12445254	.	+	.	gene_id "XLOC_000194"; transcript_id "TCONS_00000214"; exon_number "2"; gene_name "Solyc00g027970.1"; oId "PAC:27282406"; nearest_ref "PAC:27282406"; class_code "="; tss_id "TSS202"; p_id "P173";
chr00	Cufflinks	exon	12445474	12445716	.	+	.	gene_id "XLOC_000194"; transcript_id "TCONS_00000214"; exon_number "3"; gene_name "Solyc00g027970.1"; oId "PAC:27282406"; nearest_ref "PAC:27282406"; class_code "="; tss_id "TSS202"; p_id "P173";
chr00	Cufflinks	exon	12446200	12446766	.	+	.	gene_id "XLOC_000195"; transcript_id "TCONS_00000215"; exon_number "1"; gene_name "Solyc00g027980.1"; oId "PAC:27282718"; nearest_ref "PAC:27282718"; class_code "="; tss_id "TSS203"; p_id "P174";
chr00	Cufflinks	exon	12449693	12450057	.	+	.	gene_id "XLOC_000196"; transcript_id "TCONS_00000216"; exon_number "1"; gene_name "Solyc00g027990.1"; oId "PAC:27282082"; nearest_ref "PAC:27282082"; class_code "="; tss_id "TSS204"; p_id "P175";
chr00	Cufflinks	exon	12450177	12451029	.	+	.	gene_id "XLOC_000196"; transcript_id "TCONS_00000216"; exon_number "2"; gene_name "Solyc00g027990.1"; oId "PAC:27282082"; nearest_ref "PAC:27282082"; class_code "="; tss_id "TSS204"; p_id "P175";
chr00	Cufflinks	exon	12453753	12454577	.	+	.	gene_id "XLOC_000197"; transcript_id "TCONS_00000217"; exon_number "1"; gene_name "Solyc00g028110.1"; oId "PAC:27282725"; nearest_ref "PAC:27282725"; class_code "="; tss_id "TSS205"; p_id "P176";
chr00	Cufflinks	exon	12455497	12457325	.	+	.	gene_id "XLOC_000198"; transcript_id "TCONS_00000218"; exon_number "1"; gene_name "Solyc00g028120.1"; oId "PAC:27282506"; nearest_ref "PAC:27282506"; class_code "="; tss_id "TSS206"; p_id "P177";
chr00	Cufflinks	exon	12457438	12458011	.	+	.	gene_id "XLOC_000198"; transcript_id "TCONS_00000218"; exon_number "2"; gene_name "Solyc00g028120.1"; oId "PAC:27282506"; nearest_ref "PAC:27282506"; class_code "="; tss_id "TSS206"; p_id "P177";
chr00	Cufflinks	exon	12481868	12482662	.	+	.	gene_id "XLOC_000199"; transcript_id "TCONS_00000219"; exon_number "1"; gene_name "Solyc00g028540.1"; oId "PAC:27282368"; nearest_ref "PAC:27282368"; class_code "="; tss_id "TSS207"; p_id "P178";
chr00	Cufflinks	exon	12493443	12494048	.	+	.	gene_id "XLOC_000200"; transcript_id "TCONS_00000220"; exon_number "1"; gene_name "Solyc00g028760.1"; oId "PAC:27282022"; nearest_ref "PAC:27282022"; class_code "="; tss_id "TSS208"; p_id "P179";
chr00	Cufflinks	exon	12513710	12514126	.	+	.	gene_id "XLOC_000201"; transcript_id "TCONS_00000221"; exon_number "1"; gene_name "Solyc00g029070.1"; oId "PAC:27282114"; nearest_ref "PAC:27282114"; class_code "="; tss_id "TSS209"; p_id "P180";
chr00	Cufflinks	exon	12515075	12515139	.	+	.	gene_id "XLOC_000202"; transcript_id "TCONS_00000222"; exon_number "1"; gene_name "Solyc00g029080.1"; oId "PAC:27282069"; nearest_ref "PAC:27282069"; class_code "="; tss_id "TSS210"; p_id "P181";
chr00	Cufflinks	exon	12515227	12515333	.	+	.	gene_id "XLOC_000202"; transcript_id "TCONS_00000222"; exon_number "2"; gene_name "Solyc00g029080.1"; oId "PAC:27282069"; nearest_ref "PAC:27282069"; class_code "="; tss_id "TSS210"; p_id "P181";
chr00	Cufflinks	exon	12515413	12515807	.	+	.	gene_id "XLOC_000202"; transcript_id "TCONS_00000222"; exon_number "3"; gene_name "Solyc00g029080.1"; oId "PAC:27282069"; nearest_ref "PAC:27282069"; class_code "="; tss_id "TSS210"; p_id "P181";
chr00	Cufflinks	exon	12515882	12516128	.	+	.	gene_id "XLOC_000202"; transcript_id "TCONS_00000222"; exon_number "4"; gene_name "Solyc00g029080.1"; oId "PAC:27282069"; nearest_ref "PAC:27282069"; class_code "="; tss_id "TSS210"; p_id "P181";
chr00	Cufflinks	exon	12516185	12516447	.	+	.	gene_id "XLOC_000202"; transcript_id "TCONS_00000222"; exon_number "5"; gene_name "Solyc00g029080.1"; oId "PAC:27282069"; nearest_ref "PAC:27282069"; class_code "="; tss_id "TSS210"; p_id "P181";
chr00	Cufflinks	exon	12516493	12516692	.	+	.	gene_id "XLOC_000202"; transcript_id "TCONS_00000222"; exon_number "6"; gene_name "Solyc00g029080.1"; oId "PAC:27282069"; nearest_ref "PAC:27282069"; class_code "="; tss_id "TSS210"; p_id "P181";
chr00	Cufflinks	exon	12516745	12517483	.	+	.	gene_id "XLOC_000202"; transcript_id "TCONS_00000222"; exon_number "7"; gene_name "Solyc00g029080.1"; oId "PAC:27282069"; nearest_ref "PAC:27282069"; class_code "="; tss_id "TSS210"; p_id "P181";
chr00	Cufflinks	exon	12517537	12517658	.	+	.	gene_id "XLOC_000202"; transcript_id "TCONS_00000222"; exon_number "8"; gene_name "Solyc00g029080.1"; oId "PAC:27282069"; nearest_ref "PAC:27282069"; class_code "="; tss_id "TSS210"; p_id "P181";
chr00	Cufflinks	exon	12517706	12517885	.	+	.	gene_id "XLOC_000202"; transcript_id "TCONS_00000222"; exon_number "9"; gene_name "Solyc00g029080.1"; oId "PAC:27282069"; nearest_ref "PAC:27282069"; class_code "="; tss_id "TSS210"; p_id "P181";
chr00	Cufflinks	exon	12518494	12518668	.	+	.	gene_id "XLOC_000202"; transcript_id "TCONS_00000222"; exon_number "10"; gene_name "Solyc00g029080.1"; oId "PAC:27282069"; nearest_ref "PAC:27282069"; class_code "="; tss_id "TSS210"; p_id "P181";
chr00	Cufflinks	exon	12518722	12519099	.	+	.	gene_id "XLOC_000202"; transcript_id "TCONS_00000222"; exon_number "11"; gene_name "Solyc00g029080.1"; oId "PAC:27282069"; nearest_ref "PAC:27282069"; class_code "="; tss_id "TSS210"; p_id "P181";
chr00	Cufflinks	exon	12520345	12520377	.	+	.	gene_id "XLOC_000203"; transcript_id "TCONS_00000223"; exon_number "1"; gene_name "Solyc00g029190.2"; oId "PAC:27282270"; nearest_ref "PAC:27282270"; class_code "="; tss_id "TSS211"; p_id "P182";
chr00	Cufflinks	exon	12520517	12521134	.	+	.	gene_id "XLOC_000203"; transcript_id "TCONS_00000223"; exon_number "2"; gene_name "Solyc00g029190.2"; oId "PAC:27282270"; nearest_ref "PAC:27282270"; class_code "="; tss_id "TSS211"; p_id "P182";
chr00	Cufflinks	exon	12522042	12522543	.	+	.	gene_id "XLOC_000203"; transcript_id "TCONS_00000223"; exon_number "3"; gene_name "Solyc00g029190.2"; oId "PAC:27282270"; nearest_ref "PAC:27282270"; class_code "="; tss_id "TSS211"; p_id "P182";
chr00	Cufflinks	exon	12530295	12530395	.	+	.	gene_id "XLOC_000204"; transcript_id "TCONS_00000224"; exon_number "1"; gene_name "Solyc00g029300.1"; oId "PAC:27282517"; nearest_ref "PAC:27282517"; class_code "="; tss_id "TSS212"; p_id "P183";
chr00	Cufflinks	exon	12530559	12530733	.	+	.	gene_id "XLOC_000204"; transcript_id "TCONS_00000224"; exon_number "2"; gene_name "Solyc00g029300.1"; oId "PAC:27282517"; nearest_ref "PAC:27282517"; class_code "="; tss_id "TSS212"; p_id "P183";
chr00	Cufflinks	exon	12531067	12531387	.	+	.	gene_id "XLOC_000204"; transcript_id "TCONS_00000224"; exon_number "3"; gene_name "Solyc00g029300.1"; oId "PAC:27282517"; nearest_ref "PAC:27282517"; class_code "="; tss_id "TSS212"; p_id "P183";
chr00	Cufflinks	exon	12531466	12531720	.	+	.	gene_id "XLOC_000204"; transcript_id "TCONS_00000224"; exon_number "4"; gene_name "Solyc00g029300.1"; oId "PAC:27282517"; nearest_ref "PAC:27282517"; class_code "="; tss_id "TSS212"; p_id "P183";
chr00	Cufflinks	exon	12531774	12532262	.	+	.	gene_id "XLOC_000204"; transcript_id "TCONS_00000224"; exon_number "5"; gene_name "Solyc00g029300.1"; oId "PAC:27282517"; nearest_ref "PAC:27282517"; class_code "="; tss_id "TSS212"; p_id "P183";
chr00	Cufflinks	exon	12532342	12532623	.	+	.	gene_id "XLOC_000204"; transcript_id "TCONS_00000224"; exon_number "6"; gene_name "Solyc00g029300.1"; oId "PAC:27282517"; nearest_ref "PAC:27282517"; class_code "="; tss_id "TSS212"; p_id "P183";
chr00	Cufflinks	exon	12532822	12532989	.	+	.	gene_id "XLOC_000204"; transcript_id "TCONS_00000224"; exon_number "7"; gene_name "Solyc00g029300.1"; oId "PAC:27282517"; nearest_ref "PAC:27282517"; class_code "="; tss_id "TSS212"; p_id "P183";
chr00	Cufflinks	exon	12537581	12537802	.	+	.	gene_id "XLOC_000205"; transcript_id "TCONS_00000225"; exon_number "1"; oId "CUFF.109.1"; class_code "u"; tss_id "TSS213";
chr00	Cufflinks	exon	12537914	12537957	.	+	.	gene_id "XLOC_000205"; transcript_id "TCONS_00000225"; exon_number "2"; oId "CUFF.109.1"; class_code "u"; tss_id "TSS213";
chr00	Cufflinks	exon	12564289	12564312	.	+	.	gene_id "XLOC_000206"; transcript_id "TCONS_00000226"; exon_number "1"; gene_name "Solyc00g029800.1"; oId "PAC:27282655"; nearest_ref "PAC:27282655"; class_code "="; tss_id "TSS214"; p_id "P184";
chr00	Cufflinks	exon	12564649	12564732	.	+	.	gene_id "XLOC_000206"; transcript_id "TCONS_00000226"; exon_number "2"; gene_name "Solyc00g029800.1"; oId "PAC:27282655"; nearest_ref "PAC:27282655"; class_code "="; tss_id "TSS214"; p_id "P184";
chr00	Cufflinks	exon	12565077	12565232	.	+	.	gene_id "XLOC_000206"; transcript_id "TCONS_00000226"; exon_number "3"; gene_name "Solyc00g029800.1"; oId "PAC:27282655"; nearest_ref "PAC:27282655"; class_code "="; tss_id "TSS214"; p_id "P184";
chr00	Cufflinks	exon	12565323	12565562	.	+	.	gene_id "XLOC_000206"; transcript_id "TCONS_00000226"; exon_number "4"; gene_name "Solyc00g029800.1"; oId "PAC:27282655"; nearest_ref "PAC:27282655"; class_code "="; tss_id "TSS214"; p_id "P184";
chr00	Cufflinks	exon	12572674	12573116	.	+	.	gene_id "XLOC_000207"; transcript_id "TCONS_00000227"; exon_number "1"; oId "CUFF.110.1"; class_code "u"; tss_id "TSS215";
chr00	Cufflinks	exon	12579504	12579677	.	+	.	gene_id "XLOC_000208"; transcript_id "TCONS_00000228"; exon_number "1"; gene_name "Solyc00g030100.1"; oId "PAC:27282094"; nearest_ref "PAC:27282094"; class_code "="; tss_id "TSS216"; p_id "P185";
chr00	Cufflinks	exon	12585453	12586426	.	+	.	gene_id "XLOC_000209"; transcript_id "TCONS_00000229"; exon_number "1"; gene_name "Solyc00g030110.1"; oId "PAC:27282181"; nearest_ref "PAC:27282181"; class_code "="; tss_id "TSS217"; p_id "P186";
chr00	Cufflinks	exon	12586616	12586781	.	+	.	gene_id "XLOC_000209"; transcript_id "TCONS_00000229"; exon_number "2"; gene_name "Solyc00g030110.1"; oId "PAC:27282181"; nearest_ref "PAC:27282181"; class_code "="; tss_id "TSS217"; p_id "P186";
chr00	Cufflinks	exon	12587233	12587682	.	+	.	gene_id "XLOC_000210"; transcript_id "TCONS_00000230"; exon_number "1"; gene_name "Solyc00g030210.1"; oId "PAC:27282057"; nearest_ref "PAC:27282057"; class_code "="; tss_id "TSS218"; p_id "P187";
chr00	Cufflinks	exon	12587750	12587941	.	+	.	gene_id "XLOC_000210"; transcript_id "TCONS_00000230"; exon_number "2"; gene_name "Solyc00g030210.1"; oId "PAC:27282057"; nearest_ref "PAC:27282057"; class_code "="; tss_id "TSS218"; p_id "P187";
chr00	Cufflinks	exon	12588212	12588625	.	+	.	gene_id "XLOC_000210"; transcript_id "TCONS_00000230"; exon_number "3"; gene_name "Solyc00g030210.1"; oId "PAC:27282057"; nearest_ref "PAC:27282057"; class_code "="; tss_id "TSS218"; p_id "P187";
chr00	Cufflinks	exon	12588672	12589316	.	+	.	gene_id "XLOC_000210"; transcript_id "TCONS_00000230"; exon_number "4"; gene_name "Solyc00g030210.1"; oId "PAC:27282057"; nearest_ref "PAC:27282057"; class_code "="; tss_id "TSS218"; p_id "P187";
chr00	Cufflinks	exon	12590107	12591633	.	+	.	gene_id "XLOC_000210"; transcript_id "TCONS_00000230"; exon_number "5"; gene_name "Solyc00g030210.1"; oId "PAC:27282057"; nearest_ref "PAC:27282057"; class_code "="; tss_id "TSS218"; p_id "P187";
chr00	Cufflinks	exon	12591684	12591896	.	+	.	gene_id "XLOC_000210"; transcript_id "TCONS_00000230"; exon_number "6"; gene_name "Solyc00g030210.1"; oId "PAC:27282057"; nearest_ref "PAC:27282057"; class_code "="; tss_id "TSS218"; p_id "P187";
chr00	Cufflinks	exon	12598947	12599083	.	+	.	gene_id "XLOC_000211"; transcript_id "TCONS_00000231"; exon_number "1"; oId "CUFF.112.1"; class_code "u"; tss_id "TSS219";
chr00	Cufflinks	exon	12600020	12600236	.	+	.	gene_id "XLOC_000212"; transcript_id "TCONS_00000232"; exon_number "1"; oId "CUFF.113.1"; class_code "u"; tss_id "TSS220";
chr00	Cufflinks	exon	12603452	12603688	.	+	.	gene_id "XLOC_000213"; transcript_id "TCONS_00000233"; exon_number "1"; oId "CUFF.114.1"; class_code "u"; tss_id "TSS221";
chr00	Cufflinks	exon	12605204	12605336	.	+	.	gene_id "XLOC_000214"; transcript_id "TCONS_00000234"; exon_number "1"; gene_name "Solyc00g030510.2"; oId "PAC:27282646"; nearest_ref "PAC:27282646"; class_code "="; tss_id "TSS222"; p_id "P188";
chr00	Cufflinks	exon	12605809	12606108	.	+	.	gene_id "XLOC_000214"; transcript_id "TCONS_00000234"; exon_number "2"; gene_name "Solyc00g030510.2"; oId "PAC:27282646"; nearest_ref "PAC:27282646"; class_code "="; tss_id "TSS222"; p_id "P188";
chr00	Cufflinks	exon	12606207	12606722	.	+	.	gene_id "XLOC_000214"; transcript_id "TCONS_00000234"; exon_number "3"; gene_name "Solyc00g030510.2"; oId "PAC:27282646"; nearest_ref "PAC:27282646"; class_code "="; tss_id "TSS222"; p_id "P188";
chr00	Cufflinks	exon	12607186	12607615	.	+	.	gene_id "XLOC_000214"; transcript_id "TCONS_00000234"; exon_number "4"; gene_name "Solyc00g030510.2"; oId "PAC:27282646"; nearest_ref "PAC:27282646"; class_code "="; tss_id "TSS222"; p_id "P188";
chr00	Cufflinks	exon	12638811	12639776	.	+	.	gene_id "XLOC_000215"; transcript_id "TCONS_00000235"; exon_number "1"; gene_name "Solyc00g031030.1"; oId "PAC:27282128"; nearest_ref "PAC:27282128"; class_code "="; tss_id "TSS223"; p_id "P189";
chr00	Cufflinks	exon	12639859	12640560	.	+	.	gene_id "XLOC_000216"; transcript_id "TCONS_00000236"; exon_number "1"; gene_name "Solyc00g031040.1"; oId "PAC:27282557"; nearest_ref "PAC:27282557"; class_code "="; tss_id "TSS224"; p_id "P190";
chr00	Cufflinks	exon	12640631	12640813	.	+	.	gene_id "XLOC_000216"; transcript_id "TCONS_00000236"; exon_number "2"; gene_name "Solyc00g031040.1"; oId "PAC:27282557"; nearest_ref "PAC:27282557"; class_code "="; tss_id "TSS224"; p_id "P190";
chr00	Cufflinks	exon	12642360	12642836	.	+	.	gene_id "XLOC_000217"; transcript_id "TCONS_00000237"; exon_number "1"; gene_name "Solyc00g031060.1"; oId "PAC:27282465"; nearest_ref "PAC:27282465"; class_code "="; tss_id "TSS225"; p_id "P191";
chr00	Cufflinks	exon	12656092	12657031	.	+	.	gene_id "XLOC_000218"; transcript_id "TCONS_00000238"; exon_number "1"; gene_name "Solyc00g031370.1"; oId "PAC:27282617"; nearest_ref "PAC:27282617"; class_code "="; tss_id "TSS226"; p_id "P192";
chr00	Cufflinks	exon	12657091	12657629	.	+	.	gene_id "XLOC_000218"; transcript_id "TCONS_00000238"; exon_number "2"; gene_name "Solyc00g031370.1"; oId "PAC:27282617"; nearest_ref "PAC:27282617"; class_code "="; tss_id "TSS226"; p_id "P192";
chr00	Cufflinks	exon	12674418	12675365	.	+	.	gene_id "XLOC_000219"; transcript_id "TCONS_00000239"; exon_number "1"; gene_name "Solyc00g031700.1"; oId "PAC:27282530"; nearest_ref "PAC:27282530"; class_code "="; tss_id "TSS227"; p_id "P193";
chr00	Cufflinks	exon	12677661	12677663	.	+	.	gene_id "XLOC_000220"; transcript_id "TCONS_00000240"; exon_number "1"; gene_name "Solyc00g031720.1"; oId "PAC:27282455"; nearest_ref "PAC:27282455"; class_code "="; tss_id "TSS228"; p_id "P194";
chr00	Cufflinks	exon	12677716	12678066	.	+	.	gene_id "XLOC_000220"; transcript_id "TCONS_00000240"; exon_number "2"; gene_name "Solyc00g031720.1"; oId "PAC:27282455"; nearest_ref "PAC:27282455"; class_code "="; tss_id "TSS228"; p_id "P194";
chr00	Cufflinks	exon	12679569	12680399	.	+	.	gene_id "XLOC_000221"; transcript_id "TCONS_00000241"; exon_number "1"; gene_name "Solyc00g031730.1"; oId "PAC:27282261"; nearest_ref "PAC:27282261"; class_code "="; tss_id "TSS229"; p_id "P195";
chr00	Cufflinks	exon	12707774	12707947	.	+	.	gene_id "XLOC_000222"; transcript_id "TCONS_00000242"; exon_number "1"; gene_name "Solyc00g032230.1"; oId "PAC:27282182"; nearest_ref "PAC:27282182"; class_code "="; tss_id "TSS230"; p_id "P196";
chr00	Cufflinks	exon	12749406	12749503	.	+	.	gene_id "XLOC_000223"; transcript_id "TCONS_00000243"; exon_number "1"; gene_name "Solyc00g032940.1"; oId "PAC:27282050"; nearest_ref "PAC:27282050"; class_code "="; tss_id "TSS231"; p_id "P197";
chr00	Cufflinks	exon	12749579	12749807	.	+	.	gene_id "XLOC_000223"; transcript_id "TCONS_00000243"; exon_number "2"; gene_name "Solyc00g032940.1"; oId "PAC:27282050"; nearest_ref "PAC:27282050"; class_code "="; tss_id "TSS231"; p_id "P197";
chr00	Cufflinks	exon	12811264	12811593	.	+	.	gene_id "XLOC_000224"; transcript_id "TCONS_00000244"; exon_number "1"; gene_name "Solyc00g034000.1"; oId "PAC:27282092"; nearest_ref "PAC:27282092"; class_code "="; tss_id "TSS232"; p_id "P198";
chr00	Cufflinks	exon	12811669	12812346	.	+	.	gene_id "XLOC_000224"; transcript_id "TCONS_00000244"; exon_number "2"; gene_name "Solyc00g034000.1"; oId "PAC:27282092"; nearest_ref "PAC:27282092"; class_code "="; tss_id "TSS232"; p_id "P198";
chr00	Cufflinks	exon	12812459	12812794	.	+	.	gene_id "XLOC_000224"; transcript_id "TCONS_00000244"; exon_number "3"; gene_name "Solyc00g034000.1"; oId "PAC:27282092"; nearest_ref "PAC:27282092"; class_code "="; tss_id "TSS232"; p_id "P198";
chr00	Cufflinks	exon	12814002	12814439	.	+	.	gene_id "XLOC_000225"; transcript_id "TCONS_00000245"; exon_number "1"; gene_name "Solyc00g034010.1"; oId "PAC:27282045"; nearest_ref "PAC:27282045"; class_code "="; tss_id "TSS233"; p_id "P199";
chr00	Cufflinks	exon	12870965	12871390	.	+	.	gene_id "XLOC_000226"; transcript_id "TCONS_00000246"; exon_number "1"; gene_name "Solyc00g035020.1"; oId "PAC:27281969"; nearest_ref "PAC:27281969"; class_code "="; tss_id "TSS234"; p_id "P200";
chr00	Cufflinks	exon	12872402	12872962	.	+	.	gene_id "XLOC_000226"; transcript_id "TCONS_00000246"; exon_number "2"; gene_name "Solyc00g035020.1"; oId "PAC:27281969"; nearest_ref "PAC:27281969"; class_code "="; tss_id "TSS234"; p_id "P200";
chr00	Cufflinks	exon	12945621	12945835	.	+	.	gene_id "XLOC_000227"; transcript_id "TCONS_00000247"; exon_number "1"; gene_name "Solyc00g036320.1"; oId "PAC:27282770"; nearest_ref "PAC:27282770"; class_code "="; tss_id "TSS235"; p_id "P201";
chr00	Cufflinks	exon	12945924	12945963	.	+	.	gene_id "XLOC_000227"; transcript_id "TCONS_00000247"; exon_number "2"; gene_name "Solyc00g036320.1"; oId "PAC:27282770"; nearest_ref "PAC:27282770"; class_code "="; tss_id "TSS235"; p_id "P201";
chr00	Cufflinks	exon	12946162	12946218	.	+	.	gene_id "XLOC_000227"; transcript_id "TCONS_00000247"; exon_number "3"; gene_name "Solyc00g036320.1"; oId "PAC:27282770"; nearest_ref "PAC:27282770"; class_code "="; tss_id "TSS235"; p_id "P201";
chr00	Cufflinks	exon	12954464	12955021	.	+	.	gene_id "XLOC_000228"; transcript_id "TCONS_00000248"; exon_number "1"; gene_name "Solyc00g036520.1"; oId "PAC:27282588"; nearest_ref "PAC:27282588"; class_code "="; tss_id "TSS236"; p_id "P202";
chr00	Cufflinks	exon	12969308	12970270	.	+	.	gene_id "XLOC_000229"; transcript_id "TCONS_00000249"; exon_number "1"; gene_name "Solyc00g036760.1"; oId "PAC:27282448"; nearest_ref "PAC:27282448"; class_code "="; tss_id "TSS237"; p_id "P203";
chr00	Cufflinks	exon	13049893	13049990	.	+	.	gene_id "XLOC_000230"; transcript_id "TCONS_00000250"; exon_number "1"; gene_name "Solyc00g038390.1"; oId "PAC:27282605"; nearest_ref "PAC:27282605"; class_code "="; tss_id "TSS238"; p_id "P204";
chr00	Cufflinks	exon	13050412	13050418	.	+	.	gene_id "XLOC_000230"; transcript_id "TCONS_00000250"; exon_number "2"; gene_name "Solyc00g038390.1"; oId "PAC:27282605"; nearest_ref "PAC:27282605"; class_code "="; tss_id "TSS238"; p_id "P204";
chr00	Cufflinks	exon	13102738	13103145	.	+	.	gene_id "XLOC_000231"; transcript_id "TCONS_00000251"; exon_number "1"; gene_name "Solyc00g039290.1"; oId "PAC:27282357"; nearest_ref "PAC:27282357"; class_code "="; tss_id "TSS239"; p_id "P205";
chr00	Cufflinks	exon	13104522	13104788	.	+	.	gene_id "XLOC_000231"; transcript_id "TCONS_00000251"; exon_number "2"; gene_name "Solyc00g039290.1"; oId "PAC:27282357"; nearest_ref "PAC:27282357"; class_code "="; tss_id "TSS239"; p_id "P205";
chr00	Cufflinks	exon	13105127	13105279	.	+	.	gene_id "XLOC_000231"; transcript_id "TCONS_00000251"; exon_number "3"; gene_name "Solyc00g039290.1"; oId "PAC:27282357"; nearest_ref "PAC:27282357"; class_code "="; tss_id "TSS239"; p_id "P205";
chr00	Cufflinks	exon	13106259	13106342	.	+	.	gene_id "XLOC_000231"; transcript_id "TCONS_00000251"; exon_number "4"; gene_name "Solyc00g039290.1"; oId "PAC:27282357"; nearest_ref "PAC:27282357"; class_code "="; tss_id "TSS239"; p_id "P205";
chr00	Cufflinks	exon	13157641	13157742	.	+	.	gene_id "XLOC_000232"; transcript_id "TCONS_00000252"; exon_number "1"; gene_name "Solyc00g040390.1"; oId "PAC:27282300"; nearest_ref "PAC:27282300"; class_code "="; tss_id "TSS240"; p_id "P206";
chr00	Cufflinks	exon	13157817	13157903	.	+	.	gene_id "XLOC_000232"; transcript_id "TCONS_00000252"; exon_number "2"; gene_name "Solyc00g040390.1"; oId "PAC:27282300"; nearest_ref "PAC:27282300"; class_code "="; tss_id "TSS240"; p_id "P206";
chr00	Cufflinks	exon	13159391	13160362	.	+	.	gene_id "XLOC_000232"; transcript_id "TCONS_00000252"; exon_number "3"; gene_name "Solyc00g040390.1"; oId "PAC:27282300"; nearest_ref "PAC:27282300"; class_code "="; tss_id "TSS240"; p_id "P206";
chr00	Cufflinks	exon	13164389	13164757	.	+	.	gene_id "XLOC_000233"; transcript_id "TCONS_00000253"; exon_number "1"; gene_name "Solyc00g040490.1"; oId "PAC:27282425"; nearest_ref "PAC:27282425"; class_code "="; tss_id "TSS241"; p_id "P207";
chr00	Cufflinks	exon	13196058	13196065	.	+	.	gene_id "XLOC_000234"; transcript_id "TCONS_00000254"; exon_number "1"; gene_name "Solyc00g041090.1"; oId "PAC:27282762"; nearest_ref "PAC:27282762"; class_code "="; tss_id "TSS242"; p_id "P208";
chr00	Cufflinks	exon	13196427	13196529	.	+	.	gene_id "XLOC_000234"; transcript_id "TCONS_00000254"; exon_number "2"; gene_name "Solyc00g041090.1"; oId "PAC:27282762"; nearest_ref "PAC:27282762"; class_code "="; tss_id "TSS242"; p_id "P208";
chr00	Cufflinks	exon	13196622	13196804	.	+	.	gene_id "XLOC_000234"; transcript_id "TCONS_00000254"; exon_number "3"; gene_name "Solyc00g041090.1"; oId "PAC:27282762"; nearest_ref "PAC:27282762"; class_code "="; tss_id "TSS242"; p_id "P208";
chr00	Cufflinks	exon	13201323	13201676	.	+	.	gene_id "XLOC_000235"; transcript_id "TCONS_00000255"; exon_number "1"; gene_name "Solyc00g041200.1"; oId "PAC:27282556"; nearest_ref "PAC:27282556"; class_code "="; tss_id "TSS243"; p_id "P209";
chr00	Cufflinks	exon	13205171	13205636	.	+	.	gene_id "XLOC_000236"; transcript_id "TCONS_00000256"; exon_number "1"; gene_name "Solyc00g041220.1"; oId "PAC:27282707"; nearest_ref "PAC:27282707"; class_code "="; tss_id "TSS244"; p_id "P210";
chr00	Cufflinks	exon	13205713	13206029	.	+	.	gene_id "XLOC_000236"; transcript_id "TCONS_00000256"; exon_number "2"; gene_name "Solyc00g041220.1"; oId "PAC:27282707"; nearest_ref "PAC:27282707"; class_code "="; tss_id "TSS244"; p_id "P210";
chr00	Cufflinks	exon	13249935	13250538	.	+	.	gene_id "XLOC_000237"; transcript_id "TCONS_00000257"; exon_number "1"; gene_name "Solyc00g042130.1"; oId "PAC:27282516"; nearest_ref "PAC:27282516"; class_code "="; tss_id "TSS245"; p_id "P211";
chr00	Cufflinks	exon	13250597	13252107	.	+	.	gene_id "XLOC_000237"; transcript_id "TCONS_00000257"; exon_number "2"; gene_name "Solyc00g042130.1"; oId "PAC:27282516"; nearest_ref "PAC:27282516"; class_code "="; tss_id "TSS245"; p_id "P211";
chr00	Cufflinks	exon	13252884	13253316	.	+	.	gene_id "XLOC_000238"; transcript_id "TCONS_00000258"; exon_number "1"; gene_name "Solyc00g042140.1"; oId "PAC:27282090"; nearest_ref "PAC:27282090"; class_code "="; tss_id "TSS246"; p_id "P212";
chr00	Cufflinks	exon	13253362	13254125	.	+	.	gene_id "XLOC_000238"; transcript_id "TCONS_00000258"; exon_number "2"; gene_name "Solyc00g042140.1"; oId "PAC:27282090"; nearest_ref "PAC:27282090"; class_code "="; tss_id "TSS246"; p_id "P212";
chr00	Cufflinks	exon	13275810	13276311	.	+	.	gene_id "XLOC_000239"; transcript_id "TCONS_00000259"; exon_number "1"; gene_name "Solyc00g042640.1"; oId "PAC:27282775"; nearest_ref "PAC:27282775"; class_code "="; tss_id "TSS247"; p_id "P213";
chr00	Cufflinks	exon	13276622	13276852	.	+	.	gene_id "XLOC_000239"; transcript_id "TCONS_00000259"; exon_number "2"; gene_name "Solyc00g042640.1"; oId "PAC:27282775"; nearest_ref "PAC:27282775"; class_code "="; tss_id "TSS247"; p_id "P213";
chr00	Cufflinks	exon	13277233	13277547	.	+	.	gene_id "XLOC_000239"; transcript_id "TCONS_00000259"; exon_number "3"; gene_name "Solyc00g042640.1"; oId "PAC:27282775"; nearest_ref "PAC:27282775"; class_code "="; tss_id "TSS247"; p_id "P213";
chr00	Cufflinks	exon	13277607	13278019	.	+	.	gene_id "XLOC_000239"; transcript_id "TCONS_00000259"; exon_number "4"; gene_name "Solyc00g042640.1"; oId "PAC:27282775"; nearest_ref "PAC:27282775"; class_code "="; tss_id "TSS247"; p_id "P213";
chr00	Cufflinks	exon	13278475	13278680	.	+	.	gene_id "XLOC_000239"; transcript_id "TCONS_00000259"; exon_number "5"; gene_name "Solyc00g042640.1"; oId "PAC:27282775"; nearest_ref "PAC:27282775"; class_code "="; tss_id "TSS247"; p_id "P213";
chr00	Cufflinks	exon	13278760	13279201	.	+	.	gene_id "XLOC_000239"; transcript_id "TCONS_00000259"; exon_number "6"; gene_name "Solyc00g042640.1"; oId "PAC:27282775"; nearest_ref "PAC:27282775"; class_code "="; tss_id "TSS247"; p_id "P213";
chr00	Cufflinks	exon	13279307	13279456	.	+	.	gene_id "XLOC_000239"; transcript_id "TCONS_00000259"; exon_number "7"; gene_name "Solyc00g042640.1"; oId "PAC:27282775"; nearest_ref "PAC:27282775"; class_code "="; tss_id "TSS247"; p_id "P213";
chr00	Cufflinks	exon	13289610	13289832	.	+	.	gene_id "XLOC_000240"; transcript_id "TCONS_00000260"; exon_number "1"; gene_name "Solyc00g042850.1"; oId "PAC:27282396"; nearest_ref "PAC:27282396"; class_code "="; tss_id "TSS248"; p_id "P214";
chr00	Cufflinks	exon	13290459	13290586	.	+	.	gene_id "XLOC_000240"; transcript_id "TCONS_00000260"; exon_number "2"; gene_name "Solyc00g042850.1"; oId "PAC:27282396"; nearest_ref "PAC:27282396"; class_code "="; tss_id "TSS248"; p_id "P214";
chr00	Cufflinks	exon	13290679	13290822	.	+	.	gene_id "XLOC_000240"; transcript_id "TCONS_00000260"; exon_number "3"; gene_name "Solyc00g042850.1"; oId "PAC:27282396"; nearest_ref "PAC:27282396"; class_code "="; tss_id "TSS248"; p_id "P214";
chr00	Cufflinks	exon	13291053	13291184	.	+	.	gene_id "XLOC_000240"; transcript_id "TCONS_00000260"; exon_number "4"; gene_name "Solyc00g042850.1"; oId "PAC:27282396"; nearest_ref "PAC:27282396"; class_code "="; tss_id "TSS248"; p_id "P214";
chr00	Cufflinks	exon	13365005	13365061	.	+	.	gene_id "XLOC_000241"; transcript_id "TCONS_00000261"; exon_number "1"; gene_name "Solyc00g044350.2"; oId "PAC:27282721"; nearest_ref "PAC:27282721"; class_code "="; tss_id "TSS249"; p_id "P215";
chr00	Cufflinks	exon	13365231	13365685	.	+	.	gene_id "XLOC_000241"; transcript_id "TCONS_00000261"; exon_number "2"; gene_name "Solyc00g044350.2"; oId "PAC:27282721"; nearest_ref "PAC:27282721"; class_code "="; tss_id "TSS249"; p_id "P215";
chr00	Cufflinks	exon	13371608	13372158	.	+	.	gene_id "XLOC_000242"; transcript_id "TCONS_00000262"; exon_number "1"; oId "CUFF.119.1"; class_code "u"; tss_id "TSS250";
chr00	Cufflinks	exon	13372259	13372775	.	+	.	gene_id "XLOC_000243"; transcript_id "TCONS_00000263"; exon_number "1"; oId "CUFF.120.1"; class_code "u"; tss_id "TSS251";
chr00	Cufflinks	exon	13376775	13376948	.	+	.	gene_id "XLOC_000244"; transcript_id "TCONS_00000264"; exon_number "1"; gene_name "Solyc00g044550.1"; oId "PAC:27282583"; nearest_ref "PAC:27282583"; class_code "="; tss_id "TSS252"; p_id "P216";
chr00	Cufflinks	exon	13425019	13425027	.	+	.	gene_id "XLOC_000245"; transcript_id "TCONS_00000265"; exon_number "1"; gene_name "Solyc00g045570.1"; oId "PAC:27282042"; nearest_ref "PAC:27282042"; class_code "="; tss_id "TSS253"; p_id "P217";
chr00	Cufflinks	exon	13425298	13425369	.	+	.	gene_id "XLOC_000245"; transcript_id "TCONS_00000265"; exon_number "2"; gene_name "Solyc00g045570.1"; oId "PAC:27282042"; nearest_ref "PAC:27282042"; class_code "="; tss_id "TSS253"; p_id "P217";
chr00	Cufflinks	exon	13425450	13425977	.	+	.	gene_id "XLOC_000245"; transcript_id "TCONS_00000265"; exon_number "3"; gene_name "Solyc00g045570.1"; oId "PAC:27282042"; nearest_ref "PAC:27282042"; class_code "="; tss_id "TSS253"; p_id "P217";
chr00	Cufflinks	exon	13426079	13426288	.	+	.	gene_id "XLOC_000245"; transcript_id "TCONS_00000265"; exon_number "4"; gene_name "Solyc00g045570.1"; oId "PAC:27282042"; nearest_ref "PAC:27282042"; class_code "="; tss_id "TSS253"; p_id "P217";
chr00	Cufflinks	exon	13493367	13494392	.	+	.	gene_id "XLOC_000246"; transcript_id "TCONS_00000266"; exon_number "1"; gene_name "Solyc00g046980.1"; oId "PAC:27282686"; nearest_ref "PAC:27282686"; class_code "="; tss_id "TSS254"; p_id "P218";
chr00	Cufflinks	exon	13506070	13506387	.	+	.	gene_id "XLOC_000247"; transcript_id "TCONS_00000267"; exon_number "1"; gene_name "Solyc00g047190.1"; oId "PAC:27282063"; nearest_ref "PAC:27282063"; class_code "="; tss_id "TSS255"; p_id "P219";
chr00	Cufflinks	exon	13528701	13528800	.	+	.	gene_id "XLOC_000248"; transcript_id "TCONS_00000268"; exon_number "1"; oId "CUFF.122.1"; class_code "u"; tss_id "TSS256";
chr00	Cufflinks	exon	13565201	13565323	.	+	.	gene_id "XLOC_000249"; transcript_id "TCONS_00000269"; exon_number "1"; gene_name "Solyc00g048410.1"; oId "PAC:27282020"; nearest_ref "PAC:27282020"; class_code "="; tss_id "TSS257"; p_id "P220";
chr00	Cufflinks	exon	13565406	13565438	.	+	.	gene_id "XLOC_000249"; transcript_id "TCONS_00000269"; exon_number "2"; gene_name "Solyc00g048410.1"; oId "PAC:27282020"; nearest_ref "PAC:27282020"; class_code "="; tss_id "TSS257"; p_id "P220";
chr00	Cufflinks	exon	13565523	13565633	.	+	.	gene_id "XLOC_000249"; transcript_id "TCONS_00000269"; exon_number "3"; gene_name "Solyc00g048410.1"; oId "PAC:27282020"; nearest_ref "PAC:27282020"; class_code "="; tss_id "TSS257"; p_id "P220";
chr00	Cufflinks	exon	13566249	13566339	.	+	.	gene_id "XLOC_000249"; transcript_id "TCONS_00000269"; exon_number "4"; gene_name "Solyc00g048410.1"; oId "PAC:27282020"; nearest_ref "PAC:27282020"; class_code "="; tss_id "TSS257"; p_id "P220";
chr00	Cufflinks	exon	13566418	13566769	.	+	.	gene_id "XLOC_000249"; transcript_id "TCONS_00000269"; exon_number "5"; gene_name "Solyc00g048410.1"; oId "PAC:27282020"; nearest_ref "PAC:27282020"; class_code "="; tss_id "TSS257"; p_id "P220";
chr00	Cufflinks	exon	13566851	13566975	.	+	.	gene_id "XLOC_000249"; transcript_id "TCONS_00000269"; exon_number "6"; gene_name "Solyc00g048410.1"; oId "PAC:27282020"; nearest_ref "PAC:27282020"; class_code "="; tss_id "TSS257"; p_id "P220";
chr00	Cufflinks	exon	13567111	13567118	.	+	.	gene_id "XLOC_000249"; transcript_id "TCONS_00000269"; exon_number "7"; gene_name "Solyc00g048410.1"; oId "PAC:27282020"; nearest_ref "PAC:27282020"; class_code "="; tss_id "TSS257"; p_id "P220";
chr00	Cufflinks	exon	13569740	13569796	.	+	.	gene_id "XLOC_000250"; transcript_id "TCONS_00000270"; exon_number "1"; gene_name "Solyc00g048510.2"; oId "PAC:27282573"; nearest_ref "PAC:27282573"; class_code "="; tss_id "TSS258"; p_id "P221";
chr00	Cufflinks	exon	13569925	13570001	.	+	.	gene_id "XLOC_000250"; transcript_id "TCONS_00000270"; exon_number "2"; gene_name "Solyc00g048510.2"; oId "PAC:27282573"; nearest_ref "PAC:27282573"; class_code "="; tss_id "TSS258"; p_id "P221";
chr00	Cufflinks	exon	13570115	13570564	.	+	.	gene_id "XLOC_000250"; transcript_id "TCONS_00000270"; exon_number "3"; gene_name "Solyc00g048510.2"; oId "PAC:27282573"; nearest_ref "PAC:27282573"; class_code "="; tss_id "TSS258"; p_id "P221";
chr00	Cufflinks	exon	13607371	13607577	.	+	.	gene_id "XLOC_000251"; transcript_id "TCONS_00000271"; exon_number "1"; gene_name "Solyc00g049220.1"; oId "PAC:27282739"; nearest_ref "PAC:27282739"; class_code "="; tss_id "TSS259"; p_id "P222";
chr00	Cufflinks	exon	13623496	13623564	.	+	.	gene_id "XLOC_000252"; transcript_id "TCONS_00000272"; exon_number "1"; gene_name "Solyc00g049620.1"; oId "PAC:27282389"; nearest_ref "PAC:27282389"; class_code "="; tss_id "TSS260"; p_id "P223";
chr00	Cufflinks	exon	13623696	13623785	.	+	.	gene_id "XLOC_000252"; transcript_id "TCONS_00000272"; exon_number "2"; gene_name "Solyc00g049620.1"; oId "PAC:27282389"; nearest_ref "PAC:27282389"; class_code "="; tss_id "TSS260"; p_id "P223";
chr00	Cufflinks	exon	13624670	13624798	.	+	.	gene_id "XLOC_000252"; transcript_id "TCONS_00000272"; exon_number "3"; gene_name "Solyc00g049620.1"; oId "PAC:27282389"; nearest_ref "PAC:27282389"; class_code "="; tss_id "TSS260"; p_id "P223";
chr00	Cufflinks	exon	13642720	13642723	.	+	.	gene_id "XLOC_000253"; transcript_id "TCONS_00000273"; exon_number "1"; gene_name "Solyc00g049920.1"; oId "PAC:27282196"; nearest_ref "PAC:27282196"; class_code "="; tss_id "TSS261"; p_id "P224";
chr00	Cufflinks	exon	13643060	13643757	.	+	.	gene_id "XLOC_000253"; transcript_id "TCONS_00000273"; exon_number "2"; gene_name "Solyc00g049920.1"; oId "PAC:27282196"; nearest_ref "PAC:27282196"; class_code "="; tss_id "TSS261"; p_id "P224";
chr00	Cufflinks	exon	13643895	13644806	.	+	.	gene_id "XLOC_000254"; transcript_id "TCONS_00000274"; exon_number "1"; gene_name "Solyc00g050020.1"; oId "PAC:27282719"; nearest_ref "PAC:27282719"; class_code "="; tss_id "TSS262"; p_id "P225";
chr00	Cufflinks	exon	13645454	13645908	.	+	.	gene_id "XLOC_000255"; transcript_id "TCONS_00000275"; exon_number "1"; gene_name "Solyc00g050030.1"; oId "PAC:27282790"; nearest_ref "PAC:27282790"; class_code "="; tss_id "TSS263"; p_id "P226";
chr00	Cufflinks	exon	13646102	13646861	.	+	.	gene_id "XLOC_000255"; transcript_id "TCONS_00000275"; exon_number "2"; gene_name "Solyc00g050030.1"; oId "PAC:27282790"; nearest_ref "PAC:27282790"; class_code "="; tss_id "TSS263"; p_id "P226";
chr00	Cufflinks	exon	13646945	13647835	.	+	.	gene_id "XLOC_000255"; transcript_id "TCONS_00000275"; exon_number "3"; gene_name "Solyc00g050030.1"; oId "PAC:27282790"; nearest_ref "PAC:27282790"; class_code "="; tss_id "TSS263"; p_id "P226";
chr00	Cufflinks	exon	13649255	13650637	.	+	.	gene_id "XLOC_000256"; transcript_id "TCONS_00000276"; exon_number "1"; gene_name "Solyc00g050130.1"; oId "PAC:27282331"; nearest_ref "PAC:27282331"; class_code "="; tss_id "TSS264"; p_id "P227";
chr00	Cufflinks	exon	13663836	13664542	.	+	.	gene_id "XLOC_000257"; transcript_id "TCONS_00000277"; exon_number "1"; gene_name "Solyc00g050430.2"; oId "PAC:27282544"; nearest_ref "PAC:27282544"; class_code "="; tss_id "TSS265"; p_id "P228";
chr00	Cufflinks	exon	13665082	13665249	.	+	.	gene_id "XLOC_000257"; transcript_id "TCONS_00000277"; exon_number "2"; gene_name "Solyc00g050430.2"; oId "PAC:27282544"; nearest_ref "PAC:27282544"; class_code "="; tss_id "TSS265"; p_id "P228";
chr00	Cufflinks	exon	13665389	13665556	.	+	.	gene_id "XLOC_000257"; transcript_id "TCONS_00000277"; exon_number "3"; gene_name "Solyc00g050430.2"; oId "PAC:27282544"; nearest_ref "PAC:27282544"; class_code "="; tss_id "TSS265"; p_id "P228";
chr00	Cufflinks	exon	13665824	13666165	.	+	.	gene_id "XLOC_000257"; transcript_id "TCONS_00000277"; exon_number "4"; gene_name "Solyc00g050430.2"; oId "PAC:27282544"; nearest_ref "PAC:27282544"; class_code "="; tss_id "TSS265"; p_id "P228";
chr00	Cufflinks	exon	13763880	13763935	.	+	.	gene_id "XLOC_000258"; transcript_id "TCONS_00000278"; exon_number "1"; gene_name "Solyc00g052430.2"; oId "PAC:27282668"; contained_in "TCONS_00000279"; nearest_ref "PAC:27282668"; class_code "="; tss_id "TSS266"; p_id "P229";
chr00	Cufflinks	exon	13764664	13765197	.	+	.	gene_id "XLOC_000258"; transcript_id "TCONS_00000278"; exon_number "2"; gene_name "Solyc00g052430.2"; oId "PAC:27282668"; contained_in "TCONS_00000279"; nearest_ref "PAC:27282668"; class_code "="; tss_id "TSS266"; p_id "P229";
chr00	Cufflinks	exon	13766147	13766793	.	+	.	gene_id "XLOC_000258"; transcript_id "TCONS_00000278"; exon_number "3"; gene_name "Solyc00g052430.2"; oId "PAC:27282668"; contained_in "TCONS_00000279"; nearest_ref "PAC:27282668"; class_code "="; tss_id "TSS266"; p_id "P229";
chr00	Cufflinks	exon	13763880	13763935	.	+	.	gene_id "XLOC_000258"; transcript_id "TCONS_00000279"; exon_number "1"; gene_name "Solyc00g052430.2"; oId "CUFF.126.2"; nearest_ref "PAC:27282668"; class_code "j"; tss_id "TSS266";
chr00	Cufflinks	exon	13764664	13765197	.	+	.	gene_id "XLOC_000258"; transcript_id "TCONS_00000279"; exon_number "2"; gene_name "Solyc00g052430.2"; oId "CUFF.126.2"; nearest_ref "PAC:27282668"; class_code "j"; tss_id "TSS266";
chr00	Cufflinks	exon	13766147	13767026	.	+	.	gene_id "XLOC_000258"; transcript_id "TCONS_00000279"; exon_number "3"; gene_name "Solyc00g052430.2"; oId "CUFF.126.2"; nearest_ref "PAC:27282668"; class_code "j"; tss_id "TSS266";
chr00	Cufflinks	exon	13767837	13767946	.	+	.	gene_id "XLOC_000258"; transcript_id "TCONS_00000279"; exon_number "4"; gene_name "Solyc00g052430.2"; oId "CUFF.126.2"; nearest_ref "PAC:27282668"; class_code "j"; tss_id "TSS266";
chr00	Cufflinks	exon	13766745	13767026	.	+	.	gene_id "XLOC_000258"; transcript_id "TCONS_00000280"; exon_number "1"; gene_name "Solyc00g052530.2"; oId "PAC:27282562"; contained_in "TCONS_00000279"; nearest_ref "PAC:27282562"; class_code "="; tss_id "TSS267"; p_id "P230";
chr00	Cufflinks	exon	13767837	13767946	.	+	.	gene_id "XLOC_000258"; transcript_id "TCONS_00000280"; exon_number "2"; gene_name "Solyc00g052530.2"; oId "PAC:27282562"; contained_in "TCONS_00000279"; nearest_ref "PAC:27282562"; class_code "="; tss_id "TSS267"; p_id "P230";
chr00	Cufflinks	exon	13810919	13811277	.	+	.	gene_id "XLOC_000259"; transcript_id "TCONS_00000281"; exon_number "1"; gene_name "Solyc00g053440.2"; oId "PAC:27282481"; nearest_ref "PAC:27282481"; class_code "="; tss_id "TSS268"; p_id "P231";
chr00	Cufflinks	exon	13811374	13811594	.	+	.	gene_id "XLOC_000259"; transcript_id "TCONS_00000281"; exon_number "2"; gene_name "Solyc00g053440.2"; oId "PAC:27282481"; nearest_ref "PAC:27282481"; class_code "="; tss_id "TSS268"; p_id "P231";
chr00	Cufflinks	exon	13824977	13825051	.	+	.	gene_id "XLOC_000260"; transcript_id "TCONS_00000282"; exon_number "1"; gene_name "Solyc00g053740.1"; oId "PAC:27282761"; nearest_ref "PAC:27282761"; class_code "="; tss_id "TSS269"; p_id "P232";
chr00	Cufflinks	exon	13825123	13825173	.	+	.	gene_id "XLOC_000260"; transcript_id "TCONS_00000282"; exon_number "2"; gene_name "Solyc00g053740.1"; oId "PAC:27282761"; nearest_ref "PAC:27282761"; class_code "="; tss_id "TSS269"; p_id "P232";
chr00	Cufflinks	exon	13825265	13825357	.	+	.	gene_id "XLOC_000260"; transcript_id "TCONS_00000282"; exon_number "3"; gene_name "Solyc00g053740.1"; oId "PAC:27282761"; nearest_ref "PAC:27282761"; class_code "="; tss_id "TSS269"; p_id "P232";
chr00	Cufflinks	exon	13825565	13825669	.	+	.	gene_id "XLOC_000260"; transcript_id "TCONS_00000282"; exon_number "4"; gene_name "Solyc00g053740.1"; oId "PAC:27282761"; nearest_ref "PAC:27282761"; class_code "="; tss_id "TSS269"; p_id "P232";
chr00	Cufflinks	exon	13927055	13927744	.	+	.	gene_id "XLOC_000261"; transcript_id "TCONS_00000283"; exon_number "1"; gene_name "Solyc00g055950.1"; oId "PAC:27282030"; nearest_ref "PAC:27282030"; class_code "="; tss_id "TSS270"; p_id "P233";
chr00	Cufflinks	exon	13927819	13929105	.	+	.	gene_id "XLOC_000262"; transcript_id "TCONS_00000284"; exon_number "1"; gene_name "Solyc00g055960.1"; oId "PAC:27282375"; nearest_ref "PAC:27282375"; class_code "="; tss_id "TSS271"; p_id "P234";
chr00	Cufflinks	exon	13961934	13963547	.	+	.	gene_id "XLOC_000263"; transcript_id "TCONS_00000285"; exon_number "1"; gene_name "Solyc00g056680.1"; oId "PAC:27282809"; nearest_ref "PAC:27282809"; class_code "="; tss_id "TSS272"; p_id "P235";
chr00	Cufflinks	exon	14015674	14015728	.	+	.	gene_id "XLOC_000264"; transcript_id "TCONS_00000286"; exon_number "1"; gene_name "Solyc00g057880.2"; oId "PAC:27282087"; nearest_ref "PAC:27282087"; class_code "="; tss_id "TSS273"; p_id "P236";
chr00	Cufflinks	exon	14017343	14017686	.	+	.	gene_id "XLOC_000264"; transcript_id "TCONS_00000286"; exon_number "2"; gene_name "Solyc00g057880.2"; oId "PAC:27282087"; nearest_ref "PAC:27282087"; class_code "="; tss_id "TSS273"; p_id "P236";
chr00	Cufflinks	exon	14015706	14015728	.	+	.	gene_id "XLOC_000264"; transcript_id "TCONS_00000287"; exon_number "1"; gene_name "Solyc00g057880.2"; oId "CUFF.128.2"; nearest_ref "PAC:27282087"; class_code "j"; tss_id "TSS273";
chr00	Cufflinks	exon	14017348	14017694	.	+	.	gene_id "XLOC_000264"; transcript_id "TCONS_00000287"; exon_number "2"; gene_name "Solyc00g057880.2"; oId "CUFF.128.2"; nearest_ref "PAC:27282087"; class_code "j"; tss_id "TSS273";
chr00	Cufflinks	exon	14046622	14046638	.	+	.	gene_id "XLOC_000265"; transcript_id "TCONS_00000288"; exon_number "1"; gene_name "Solyc00g058490.1"; oId "PAC:27282741"; nearest_ref "PAC:27282741"; class_code "="; tss_id "TSS274"; p_id "P237";
chr00	Cufflinks	exon	14047243	14047369	.	+	.	gene_id "XLOC_000265"; transcript_id "TCONS_00000288"; exon_number "2"; gene_name "Solyc00g058490.1"; oId "PAC:27282741"; nearest_ref "PAC:27282741"; class_code "="; tss_id "TSS274"; p_id "P237";
chr00	Cufflinks	exon	14048206	14048741	.	+	.	gene_id "XLOC_000265"; transcript_id "TCONS_00000288"; exon_number "3"; gene_name "Solyc00g058490.1"; oId "PAC:27282741"; nearest_ref "PAC:27282741"; class_code "="; tss_id "TSS274"; p_id "P237";
chr00	Cufflinks	exon	14048819	14048996	.	+	.	gene_id "XLOC_000265"; transcript_id "TCONS_00000288"; exon_number "4"; gene_name "Solyc00g058490.1"; oId "PAC:27282741"; nearest_ref "PAC:27282741"; class_code "="; tss_id "TSS274"; p_id "P237";
chr00	Cufflinks	exon	14084135	14085039	.	+	.	gene_id "XLOC_000266"; transcript_id "TCONS_00000289"; exon_number "1"; oId "CUFF.131.1"; class_code "u"; tss_id "TSS275";
chr00	Cufflinks	exon	14085335	14085526	.	+	.	gene_id "XLOC_000267"; transcript_id "TCONS_00000290"; exon_number "1"; oId "CUFF.132.1"; class_code "u"; tss_id "TSS276";
chr00	Cufflinks	exon	14089580	14089626	.	+	.	gene_id "XLOC_000268"; transcript_id "TCONS_00000291"; exon_number "1"; gene_name "Solyc00g059500.1"; oId "CUFF.134.1"; nearest_ref "PAC:27282675"; class_code "j"; tss_id "TSS277";
chr00	Cufflinks	exon	14090402	14090592	.	+	.	gene_id "XLOC_000268"; transcript_id "TCONS_00000291"; exon_number "2"; gene_name "Solyc00g059500.1"; oId "CUFF.134.1"; nearest_ref "PAC:27282675"; class_code "j"; tss_id "TSS277";
chr00	Cufflinks	exon	14091233	14091242	.	+	.	gene_id "XLOC_000268"; transcript_id "TCONS_00000291"; exon_number "3"; gene_name "Solyc00g059500.1"; oId "CUFF.134.1"; nearest_ref "PAC:27282675"; class_code "j"; tss_id "TSS277";
chr00	Cufflinks	exon	14091335	14091385	.	+	.	gene_id "XLOC_000268"; transcript_id "TCONS_00000291"; exon_number "4"; gene_name "Solyc00g059500.1"; oId "CUFF.134.1"; nearest_ref "PAC:27282675"; class_code "j"; tss_id "TSS277";
chr00	Cufflinks	exon	14091896	14091988	.	+	.	gene_id "XLOC_000268"; transcript_id "TCONS_00000291"; exon_number "5"; gene_name "Solyc00g059500.1"; oId "CUFF.134.1"; nearest_ref "PAC:27282675"; class_code "j"; tss_id "TSS277";
chr00	Cufflinks	exon	14090456	14090592	.	+	.	gene_id "XLOC_000268"; transcript_id "TCONS_00000293"; exon_number "1"; gene_name "Solyc00g059500.1"; oId "PAC:27282675"; contained_in "TCONS_00000291"; nearest_ref "PAC:27282675"; class_code "="; tss_id "TSS278"; p_id "P238";
chr00	Cufflinks	exon	14091233	14091242	.	+	.	gene_id "XLOC_000268"; transcript_id "TCONS_00000293"; exon_number "2"; gene_name "Solyc00g059500.1"; oId "PAC:27282675"; contained_in "TCONS_00000291"; nearest_ref "PAC:27282675"; class_code "="; tss_id "TSS278"; p_id "P238";
chr00	Cufflinks	exon	14091335	14091385	.	+	.	gene_id "XLOC_000268"; transcript_id "TCONS_00000293"; exon_number "3"; gene_name "Solyc00g059500.1"; oId "PAC:27282675"; contained_in "TCONS_00000291"; nearest_ref "PAC:27282675"; class_code "="; tss_id "TSS278"; p_id "P238";
chr00	Cufflinks	exon	14091896	14091988	.	+	.	gene_id "XLOC_000268"; transcript_id "TCONS_00000293"; exon_number "4"; gene_name "Solyc00g059500.1"; oId "PAC:27282675"; contained_in "TCONS_00000291"; nearest_ref "PAC:27282675"; class_code "="; tss_id "TSS278"; p_id "P238";
chr00	Cufflinks	exon	14089931	14090149	.	+	.	gene_id "XLOC_000269"; transcript_id "TCONS_00000292"; exon_number "1"; oId "CUFF.135.1"; class_code "u"; tss_id "TSS279";
chr00	Cufflinks	exon	14104219	14104331	.	+	.	gene_id "XLOC_000270"; transcript_id "TCONS_00000294"; exon_number "1"; oId "CUFF.133.1"; class_code "u"; tss_id "TSS280";
chr00	Cufflinks	exon	14143107	14144294	.	+	.	gene_id "XLOC_000271"; transcript_id "TCONS_00000295"; exon_number "1"; gene_name "Solyc00g060700.1"; oId "PAC:27282120"; nearest_ref "PAC:27282120"; class_code "="; tss_id "TSS281"; p_id "P239";
chr00	Cufflinks	exon	14144514	14145347	.	+	.	gene_id "XLOC_000271"; transcript_id "TCONS_00000295"; exon_number "2"; gene_name "Solyc00g060700.1"; oId "PAC:27282120"; nearest_ref "PAC:27282120"; class_code "="; tss_id "TSS281"; p_id "P239";
chr00	Cufflinks	exon	14145560	14145973	.	+	.	gene_id "XLOC_000271"; transcript_id "TCONS_00000295"; exon_number "3"; gene_name "Solyc00g060700.1"; oId "PAC:27282120"; nearest_ref "PAC:27282120"; class_code "="; tss_id "TSS281"; p_id "P239";
chr00	Cufflinks	exon	14146402	14146815	.	+	.	gene_id "XLOC_000272"; transcript_id "TCONS_00000296"; exon_number "1"; gene_name "Solyc00g060710.1"; oId "PAC:27282407"; nearest_ref "PAC:27282407"; class_code "="; tss_id "TSS282"; p_id "P240";
chr00	Cufflinks	exon	14234648	14234953	.	+	.	gene_id "XLOC_000273"; transcript_id "TCONS_00000297"; exon_number "1"; gene_name "Solyc00g062710.1"; oId "PAC:27282179"; nearest_ref "PAC:27282179"; class_code "="; tss_id "TSS283"; p_id "P241";
chr00	Cufflinks	exon	14361976	14362134	.	+	.	gene_id "XLOC_000274"; transcript_id "TCONS_00000298"; exon_number "1"; gene_name "Solyc00g065510.1"; oId "PAC:27282386"; nearest_ref "PAC:27282386"; class_code "="; tss_id "TSS284"; p_id "P242";
chr00	Cufflinks	exon	14362700	14363281	.	+	.	gene_id "XLOC_000274"; transcript_id "TCONS_00000298"; exon_number "2"; gene_name "Solyc00g065510.1"; oId "PAC:27282386"; nearest_ref "PAC:27282386"; class_code "="; tss_id "TSS284"; p_id "P242";
chr00	Cufflinks	exon	14393558	14393866	.	+	.	gene_id "XLOC_000275"; transcript_id "TCONS_00000299"; exon_number "1"; gene_name "Solyc00g066350.1"; oId "PAC:27282201"; nearest_ref "PAC:27282201"; class_code "="; tss_id "TSS285"; p_id "P243";
chr00	Cufflinks	exon	14393998	14394098	.	+	.	gene_id "XLOC_000276"; transcript_id "TCONS_00000300"; exon_number "1"; gene_name "Solyc00g066360.1"; oId "PAC:27282280"; nearest_ref "PAC:27282280"; class_code "="; tss_id "TSS286"; p_id "P244";
chr00	Cufflinks	exon	14394140	14394227	.	+	.	gene_id "XLOC_000276"; transcript_id "TCONS_00000300"; exon_number "2"; gene_name "Solyc00g066360.1"; oId "PAC:27282280"; nearest_ref "PAC:27282280"; class_code "="; tss_id "TSS286"; p_id "P244";
chr00	Cufflinks	exon	14394341	14394535	.	+	.	gene_id "XLOC_000276"; transcript_id "TCONS_00000300"; exon_number "3"; gene_name "Solyc00g066360.1"; oId "PAC:27282280"; nearest_ref "PAC:27282280"; class_code "="; tss_id "TSS286"; p_id "P244";
chr00	Cufflinks	exon	14394609	14395079	.	+	.	gene_id "XLOC_000276"; transcript_id "TCONS_00000300"; exon_number "4"; gene_name "Solyc00g066360.1"; oId "PAC:27282280"; nearest_ref "PAC:27282280"; class_code "="; tss_id "TSS286"; p_id "P244";
chr00	Cufflinks	exon	14508914	14509078	.	+	.	gene_id "XLOC_000277"; transcript_id "TCONS_00000301"; exon_number "1"; gene_name "Solyc00g068980.1"; oId "PAC:27282773"; nearest_ref "PAC:27282773"; class_code "="; tss_id "TSS287"; p_id "P245";
chr00	Cufflinks	exon	14537458	14537536	.	+	.	gene_id "XLOC_000278"; transcript_id "TCONS_00000302"; exon_number "1"; gene_name "Solyc00g069680.1"; oId "PAC:27282753"; nearest_ref "PAC:27282753"; class_code "="; tss_id "TSS288"; p_id "P246";
chr00	Cufflinks	exon	14537951	14538108	.	+	.	gene_id "XLOC_000278"; transcript_id "TCONS_00000302"; exon_number "2"; gene_name "Solyc00g069680.1"; oId "PAC:27282753"; nearest_ref "PAC:27282753"; class_code "="; tss_id "TSS288"; p_id "P246";
chr00	Cufflinks	exon	14546579	14546641	.	+	.	gene_id "XLOC_000279"; transcript_id "TCONS_00000303"; exon_number "1"; gene_name "Solyc00g069880.2"; oId "PAC:27282677"; nearest_ref "PAC:27282677"; class_code "="; tss_id "TSS289"; p_id "P247";
chr00	Cufflinks	exon	14546755	14546860	.	+	.	gene_id "XLOC_000279"; transcript_id "TCONS_00000303"; exon_number "2"; gene_name "Solyc00g069880.2"; oId "PAC:27282677"; nearest_ref "PAC:27282677"; class_code "="; tss_id "TSS289"; p_id "P247";
chr00	Cufflinks	exon	14547543	14547636	.	+	.	gene_id "XLOC_000279"; transcript_id "TCONS_00000303"; exon_number "3"; gene_name "Solyc00g069880.2"; oId "PAC:27282677"; nearest_ref "PAC:27282677"; class_code "="; tss_id "TSS289"; p_id "P247";
chr00	Cufflinks	exon	14549133	14549256	.	+	.	gene_id "XLOC_000279"; transcript_id "TCONS_00000303"; exon_number "4"; gene_name "Solyc00g069880.2"; oId "PAC:27282677"; nearest_ref "PAC:27282677"; class_code "="; tss_id "TSS289"; p_id "P247";
chr00	Cufflinks	exon	14549574	14550015	.	+	.	gene_id "XLOC_000279"; transcript_id "TCONS_00000303"; exon_number "5"; gene_name "Solyc00g069880.2"; oId "PAC:27282677"; nearest_ref "PAC:27282677"; class_code "="; tss_id "TSS289"; p_id "P247";
chr00	Cufflinks	exon	14580779	14580793	.	+	.	gene_id "XLOC_000280"; transcript_id "TCONS_00000304"; exon_number "1"; gene_name "Solyc00g070680.1"; oId "PAC:27282014"; nearest_ref "PAC:27282014"; class_code "="; tss_id "TSS290"; p_id "P248";
chr00	Cufflinks	exon	14580934	14581014	.	+	.	gene_id "XLOC_000280"; transcript_id "TCONS_00000304"; exon_number "2"; gene_name "Solyc00g070680.1"; oId "PAC:27282014"; nearest_ref "PAC:27282014"; class_code "="; tss_id "TSS290"; p_id "P248";
chr00	Cufflinks	exon	14581609	14581689	.	+	.	gene_id "XLOC_000280"; transcript_id "TCONS_00000304"; exon_number "3"; gene_name "Solyc00g070680.1"; oId "PAC:27282014"; nearest_ref "PAC:27282014"; class_code "="; tss_id "TSS290"; p_id "P248";
chr00	Cufflinks	exon	14582067	14582132	.	+	.	gene_id "XLOC_000280"; transcript_id "TCONS_00000304"; exon_number "4"; gene_name "Solyc00g070680.1"; oId "PAC:27282014"; nearest_ref "PAC:27282014"; class_code "="; tss_id "TSS290"; p_id "P248";
chr00	Cufflinks	exon	14582227	14582307	.	+	.	gene_id "XLOC_000280"; transcript_id "TCONS_00000304"; exon_number "5"; gene_name "Solyc00g070680.1"; oId "PAC:27282014"; nearest_ref "PAC:27282014"; class_code "="; tss_id "TSS290"; p_id "P248";
chr00	Cufflinks	exon	14671969	14671975	.	+	.	gene_id "XLOC_000281"; transcript_id "TCONS_00000305"; exon_number "1"; gene_name "Solyc00g072800.2"; oId "PAC:27282189"; nearest_ref "PAC:27282189"; class_code "="; tss_id "TSS291"; p_id "P249";
chr00	Cufflinks	exon	14672710	14673334	.	+	.	gene_id "XLOC_000281"; transcript_id "TCONS_00000305"; exon_number "2"; gene_name "Solyc00g072800.2"; oId "PAC:27282189"; nearest_ref "PAC:27282189"; class_code "="; tss_id "TSS291"; p_id "P249";
chr00	Cufflinks	exon	14717246	14717475	.	+	.	gene_id "XLOC_000282"; transcript_id "TCONS_00000306"; exon_number "1"; gene_name "Solyc00g073900.1"; oId "PAC:27282148"; nearest_ref "PAC:27282148"; class_code "="; tss_id "TSS292"; p_id "P250";
chr00	Cufflinks	exon	14717802	14718186	.	+	.	gene_id "XLOC_000282"; transcript_id "TCONS_00000306"; exon_number "2"; gene_name "Solyc00g073900.1"; oId "PAC:27282148"; nearest_ref "PAC:27282148"; class_code "="; tss_id "TSS292"; p_id "P250";
chr00	Cufflinks	exon	14718347	14718390	.	+	.	gene_id "XLOC_000282"; transcript_id "TCONS_00000306"; exon_number "3"; gene_name "Solyc00g073900.1"; oId "PAC:27282148"; nearest_ref "PAC:27282148"; class_code "="; tss_id "TSS292"; p_id "P250";
chr00	Cufflinks	exon	14718459	14718744	.	+	.	gene_id "XLOC_000282"; transcript_id "TCONS_00000306"; exon_number "4"; gene_name "Solyc00g073900.1"; oId "PAC:27282148"; nearest_ref "PAC:27282148"; class_code "="; tss_id "TSS292"; p_id "P250";
chr00	Cufflinks	exon	14720328	14720370	.	+	.	gene_id "XLOC_000283"; transcript_id "TCONS_00000307"; exon_number "1"; gene_name "Solyc00g073910.1"; oId "PAC:27282279"; nearest_ref "PAC:27282279"; class_code "="; tss_id "TSS293"; p_id "P251";
chr00	Cufflinks	exon	14720418	14720887	.	+	.	gene_id "XLOC_000283"; transcript_id "TCONS_00000307"; exon_number "2"; gene_name "Solyc00g073910.1"; oId "PAC:27282279"; nearest_ref "PAC:27282279"; class_code "="; tss_id "TSS293"; p_id "P251";
chr00	Cufflinks	exon	14730923	14730976	.	+	.	gene_id "XLOC_000284"; transcript_id "TCONS_00000308"; exon_number "1"; gene_name "Solyc00g074210.1"; oId "PAC:27282446"; nearest_ref "PAC:27282446"; class_code "="; tss_id "TSS294"; p_id "P252";
chr00	Cufflinks	exon	14731470	14731557	.	+	.	gene_id "XLOC_000284"; transcript_id "TCONS_00000308"; exon_number "2"; gene_name "Solyc00g074210.1"; oId "PAC:27282446"; nearest_ref "PAC:27282446"; class_code "="; tss_id "TSS294"; p_id "P252";
chr00	Cufflinks	exon	14731722	14731852	.	+	.	gene_id "XLOC_000284"; transcript_id "TCONS_00000308"; exon_number "3"; gene_name "Solyc00g074210.1"; oId "PAC:27282446"; nearest_ref "PAC:27282446"; class_code "="; tss_id "TSS294"; p_id "P252";
chr00	Cufflinks	exon	14731939	14732112	.	+	.	gene_id "XLOC_000284"; transcript_id "TCONS_00000308"; exon_number "4"; gene_name "Solyc00g074210.1"; oId "PAC:27282446"; nearest_ref "PAC:27282446"; class_code "="; tss_id "TSS294"; p_id "P252";
chr00	Cufflinks	exon	14757919	14758845	.	+	.	gene_id "XLOC_000285"; transcript_id "TCONS_00000309"; exon_number "1"; gene_name "Solyc00g074820.1"; oId "PAC:27282727"; nearest_ref "PAC:27282727"; class_code "="; tss_id "TSS295"; p_id "P253";
chr00	Cufflinks	exon	14763820	14764417	.	+	.	gene_id "XLOC_000286"; transcript_id "TCONS_00000310"; exon_number "1"; gene_name "Solyc00g075030.2"; oId "PAC:27282837"; nearest_ref "PAC:27282837"; class_code "="; tss_id "TSS296"; p_id "P254";
chr00	Cufflinks	exon	14764705	14765103	.	+	.	gene_id "XLOC_000286"; transcript_id "TCONS_00000310"; exon_number "2"; gene_name "Solyc00g075030.2"; oId "PAC:27282837"; nearest_ref "PAC:27282837"; class_code "="; tss_id "TSS296"; p_id "P254";
chr00	Cufflinks	exon	14765645	14766046	.	+	.	gene_id "XLOC_000287"; transcript_id "TCONS_00000311"; exon_number "1"; gene_name "Solyc00g075040.1"; oId "PAC:27282027"; nearest_ref "PAC:27282027"; class_code "="; tss_id "TSS297"; p_id "P255";
chr00	Cufflinks	exon	14766154	14767671	.	+	.	gene_id "XLOC_000287"; transcript_id "TCONS_00000311"; exon_number "2"; gene_name "Solyc00g075040.1"; oId "PAC:27282027"; nearest_ref "PAC:27282027"; class_code "="; tss_id "TSS297"; p_id "P255";
chr00	Cufflinks	exon	14933100	14933201	.	+	.	gene_id "XLOC_000288"; transcript_id "TCONS_00000312"; exon_number "1"; gene_name "Solyc00g079050.1"; oId "PAC:27282255"; nearest_ref "PAC:27282255"; class_code "="; tss_id "TSS298"; p_id "P256";
chr00	Cufflinks	exon	14933387	14933482	.	+	.	gene_id "XLOC_000288"; transcript_id "TCONS_00000312"; exon_number "2"; gene_name "Solyc00g079050.1"; oId "PAC:27282255"; nearest_ref "PAC:27282255"; class_code "="; tss_id "TSS298"; p_id "P256";
chr00	Cufflinks	exon	14992831	14992980	.	+	.	gene_id "XLOC_000289"; transcript_id "TCONS_00000313"; exon_number "1"; gene_name "Solyc00g080550.1"; oId "PAC:27282691"; nearest_ref "PAC:27282691"; class_code "="; tss_id "TSS299"; p_id "P257";
chr00	Cufflinks	exon	15075527	15076036	.	+	.	gene_id "XLOC_000290"; transcript_id "TCONS_00000314"; exon_number "1"; gene_name "Solyc00g082550.1"; oId "PAC:27282330"; nearest_ref "PAC:27282330"; class_code "="; tss_id "TSS300"; p_id "P258";
chr00	Cufflinks	exon	15169488	15169526	.	+	.	gene_id "XLOC_000291"; transcript_id "TCONS_00000315"; exon_number "1"; gene_name "Solyc00g084870.2"; oId "PAC:27282070"; nearest_ref "PAC:27282070"; class_code "="; tss_id "TSS301"; p_id "P259";
chr00	Cufflinks	exon	15169952	15170210	.	+	.	gene_id "XLOC_000291"; transcript_id "TCONS_00000315"; exon_number "2"; gene_name "Solyc00g084870.2"; oId "PAC:27282070"; nearest_ref "PAC:27282070"; class_code "="; tss_id "TSS301"; p_id "P259";
chr00	Cufflinks	exon	15170328	15170604	.	+	.	gene_id "XLOC_000291"; transcript_id "TCONS_00000315"; exon_number "3"; gene_name "Solyc00g084870.2"; oId "PAC:27282070"; nearest_ref "PAC:27282070"; class_code "="; tss_id "TSS301"; p_id "P259";
chr00	Cufflinks	exon	15297884	15298657	.	+	.	gene_id "XLOC_000292"; transcript_id "TCONS_00000316"; exon_number "1"; gene_name "Solyc00g088190.1"; oId "PAC:27282524"; nearest_ref "PAC:27282524"; class_code "="; tss_id "TSS302"; p_id "P260";
chr00	Cufflinks	exon	15299642	15299734	.	+	.	gene_id "XLOC_000293"; transcript_id "TCONS_00000317"; exon_number "1"; gene_name "Solyc00g088200.1"; oId "PAC:27282332"; nearest_ref "PAC:27282332"; class_code "="; tss_id "TSS303"; p_id "P261";
chr00	Cufflinks	exon	15299830	15300927	.	+	.	gene_id "XLOC_000293"; transcript_id "TCONS_00000317"; exon_number "2"; gene_name "Solyc00g088200.1"; oId "PAC:27282332"; nearest_ref "PAC:27282332"; class_code "="; tss_id "TSS303"; p_id "P261";
chr00	Cufflinks	exon	15301282	15301683	.	+	.	gene_id "XLOC_000294"; transcript_id "TCONS_00000318"; exon_number "1"; gene_name "Solyc00g088210.1"; oId "PAC:27282361"; nearest_ref "PAC:27282361"; class_code "="; tss_id "TSS304"; p_id "P262";
chr00	Cufflinks	exon	15372536	15373453	.	+	.	gene_id "XLOC_000295"; transcript_id "TCONS_00000319"; exon_number "1"; gene_name "Solyc00g090110.1"; oId "PAC:27282074"; nearest_ref "PAC:27282074"; class_code "="; tss_id "TSS305"; p_id "P263";
chr00	Cufflinks	exon	15375083	15375414	.	+	.	gene_id "XLOC_000296"; transcript_id "TCONS_00000320"; exon_number "1"; gene_name "Solyc00g090130.1"; oId "PAC:27282692"; nearest_ref "PAC:27282692"; class_code "="; tss_id "TSS306"; p_id "P264";
chr00	Cufflinks	exon	15375463	15376192	.	+	.	gene_id "XLOC_000296"; transcript_id "TCONS_00000320"; exon_number "2"; gene_name "Solyc00g090130.1"; oId "PAC:27282692"; nearest_ref "PAC:27282692"; class_code "="; tss_id "TSS306"; p_id "P264";
chr00	Cufflinks	exon	15385846	15386639	.	+	.	gene_id "XLOC_000297"; transcript_id "TCONS_00000321"; exon_number "1"; gene_name "Solyc00g090430.2"; oId "PAC:27282672"; nearest_ref "PAC:27282672"; class_code "="; tss_id "TSS307"; p_id "P265";
chr00	Cufflinks	exon	15386764	15386859	.	+	.	gene_id "XLOC_000297"; transcript_id "TCONS_00000321"; exon_number "2"; gene_name "Solyc00g090430.2"; oId "PAC:27282672"; nearest_ref "PAC:27282672"; class_code "="; tss_id "TSS307"; p_id "P265";
chr00	Cufflinks	exon	15387325	15387491	.	+	.	gene_id "XLOC_000297"; transcript_id "TCONS_00000321"; exon_number "3"; gene_name "Solyc00g090430.2"; oId "PAC:27282672"; nearest_ref "PAC:27282672"; class_code "="; tss_id "TSS307"; p_id "P265";
chr00	Cufflinks	exon	15387617	15387636	.	+	.	gene_id "XLOC_000297"; transcript_id "TCONS_00000321"; exon_number "4"; gene_name "Solyc00g090430.2"; oId "PAC:27282672"; nearest_ref "PAC:27282672"; class_code "="; tss_id "TSS307"; p_id "P265";
chr00	Cufflinks	exon	15411866	15412095	.	+	.	gene_id "XLOC_000298"; transcript_id "TCONS_00000322"; exon_number "1"; gene_name "Solyc00g091170.2"; oId "PAC:27282586"; nearest_ref "PAC:27282586"; class_code "="; tss_id "TSS308"; p_id "P266";
chr00	Cufflinks	exon	15412211	15412383	.	+	.	gene_id "XLOC_000298"; transcript_id "TCONS_00000322"; exon_number "2"; gene_name "Solyc00g091170.2"; oId "PAC:27282586"; nearest_ref "PAC:27282586"; class_code "="; tss_id "TSS308"; p_id "P266";
chr00	Cufflinks	exon	15413420	15413776	.	+	.	gene_id "XLOC_000298"; transcript_id "TCONS_00000322"; exon_number "3"; gene_name "Solyc00g091170.2"; oId "PAC:27282586"; nearest_ref "PAC:27282586"; class_code "="; tss_id "TSS308"; p_id "P266";
chr00	Cufflinks	exon	15414134	15414825	.	+	.	gene_id "XLOC_000298"; transcript_id "TCONS_00000322"; exon_number "4"; gene_name "Solyc00g091170.2"; oId "PAC:27282586"; nearest_ref "PAC:27282586"; class_code "="; tss_id "TSS308"; p_id "P266";
chr00	Cufflinks	exon	15477218	15477445	.	+	.	gene_id "XLOC_000299"; transcript_id "TCONS_00000323"; exon_number "1"; gene_name "Solyc00g092870.1"; oId "PAC:27282130"; nearest_ref "PAC:27282130"; class_code "="; tss_id "TSS309"; p_id "P267";
chr00	Cufflinks	exon	15485467	15485730	.	+	.	gene_id "XLOC_000300"; transcript_id "TCONS_00000324"; exon_number "1"; gene_name "Solyc00g093100.1"; oId "PAC:27282044"; nearest_ref "PAC:27282044"; class_code "="; tss_id "TSS310"; p_id "P268";
chr00	Cufflinks	exon	15485821	15486141	.	+	.	gene_id "XLOC_000300"; transcript_id "TCONS_00000324"; exon_number "2"; gene_name "Solyc00g093100.1"; oId "PAC:27282044"; nearest_ref "PAC:27282044"; class_code "="; tss_id "TSS310"; p_id "P268";
chr00	Cufflinks	exon	15492661	15492744	.	+	.	gene_id "XLOC_000301"; transcript_id "TCONS_00000325"; exon_number "1"; gene_name "Solyc00g093300.1"; oId "PAC:27282630"; nearest_ref "PAC:27282630"; class_code "="; tss_id "TSS311"; p_id "P269";
chr00	Cufflinks	exon	15492883	15493465	.	+	.	gene_id "XLOC_000301"; transcript_id "TCONS_00000325"; exon_number "2"; gene_name "Solyc00g093300.1"; oId "PAC:27282630"; nearest_ref "PAC:27282630"; class_code "="; tss_id "TSS311"; p_id "P269";
chr00	Cufflinks	exon	15493650	15493732	.	+	.	gene_id "XLOC_000301"; transcript_id "TCONS_00000325"; exon_number "3"; gene_name "Solyc00g093300.1"; oId "PAC:27282630"; nearest_ref "PAC:27282630"; class_code "="; tss_id "TSS311"; p_id "P269";
chr00	Cufflinks	exon	15540511	15540840	.	+	.	gene_id "XLOC_000302"; transcript_id "TCONS_00000326"; exon_number "1"; gene_name "Solyc00g094540.1"; oId "PAC:27282083"; nearest_ref "PAC:27282083"; class_code "="; tss_id "TSS312"; p_id "P270";
chr00	Cufflinks	exon	15550404	15550964	.	+	.	gene_id "XLOC_000303"; transcript_id "TCONS_00000327"; exon_number "1"; gene_name "Solyc00g094850.1"; oId "PAC:27282600"; nearest_ref "PAC:27282600"; class_code "="; tss_id "TSS313"; p_id "P271";
chr00	Cufflinks	exon	15551052	15551970	.	+	.	gene_id "XLOC_000303"; transcript_id "TCONS_00000327"; exon_number "2"; gene_name "Solyc00g094850.1"; oId "PAC:27282600"; nearest_ref "PAC:27282600"; class_code "="; tss_id "TSS313"; p_id "P271";
chr00	Cufflinks	exon	15552280	15553250	.	+	.	gene_id "XLOC_000303"; transcript_id "TCONS_00000327"; exon_number "3"; gene_name "Solyc00g094850.1"; oId "PAC:27282600"; nearest_ref "PAC:27282600"; class_code "="; tss_id "TSS313"; p_id "P271";
chr00	Cufflinks	exon	15575516	15576520	.	+	.	gene_id "XLOC_000304"; transcript_id "TCONS_00000328"; exon_number "1"; gene_name "Solyc00g095460.1"; oId "PAC:27282693"; nearest_ref "PAC:27282693"; class_code "="; tss_id "TSS314"; p_id "P272";
chr00	Cufflinks	exon	15588207	15589208	.	+	.	gene_id "XLOC_000305"; transcript_id "TCONS_00000329"; exon_number "1"; gene_name "Solyc00g095760.1"; oId "PAC:27282216"; nearest_ref "PAC:27282216"; class_code "="; tss_id "TSS315"; p_id "P273";
chr00	Cufflinks	exon	15612136	15612224	.	+	.	gene_id "XLOC_000306"; transcript_id "TCONS_00000330"; exon_number "1"; gene_name "Solyc00g096460.1"; oId "PAC:27282660"; nearest_ref "PAC:27282660"; class_code "="; tss_id "TSS316"; p_id "P274";
chr00	Cufflinks	exon	15614502	15614634	.	+	.	gene_id "XLOC_000306"; transcript_id "TCONS_00000330"; exon_number "2"; gene_name "Solyc00g096460.1"; oId "PAC:27282660"; nearest_ref "PAC:27282660"; class_code "="; tss_id "TSS316"; p_id "P274";
chr00	Cufflinks	exon	15643578	15643976	.	+	.	gene_id "XLOC_000307"; transcript_id "TCONS_00000331"; exon_number "1"; gene_name "Solyc00g097260.1"; oId "PAC:27282662"; nearest_ref "PAC:27282662"; class_code "="; tss_id "TSS317"; p_id "P275";
chr00	Cufflinks	exon	15661625	15661738	.	+	.	gene_id "XLOC_000308"; transcript_id "TCONS_00000332"; exon_number "1"; gene_name "Solyc00g097760.1"; oId "PAC:27281978"; nearest_ref "PAC:27281978"; class_code "="; tss_id "TSS318"; p_id "P276";
chr00	Cufflinks	exon	15661930	15662093	.	+	.	gene_id "XLOC_000308"; transcript_id "TCONS_00000332"; exon_number "2"; gene_name "Solyc00g097760.1"; oId "PAC:27281978"; nearest_ref "PAC:27281978"; class_code "="; tss_id "TSS318"; p_id "P276";
chr00	Cufflinks	exon	15662381	15662516	.	+	.	gene_id "XLOC_000308"; transcript_id "TCONS_00000332"; exon_number "3"; gene_name "Solyc00g097760.1"; oId "PAC:27281978"; nearest_ref "PAC:27281978"; class_code "="; tss_id "TSS318"; p_id "P276";
chr00	Cufflinks	exon	15662767	15662873	.	+	.	gene_id "XLOC_000308"; transcript_id "TCONS_00000332"; exon_number "4"; gene_name "Solyc00g097760.1"; oId "PAC:27281978"; nearest_ref "PAC:27281978"; class_code "="; tss_id "TSS318"; p_id "P276";
chr00	Cufflinks	exon	15663353	15663581	.	+	.	gene_id "XLOC_000308"; transcript_id "TCONS_00000332"; exon_number "5"; gene_name "Solyc00g097760.1"; oId "PAC:27281978"; nearest_ref "PAC:27281978"; class_code "="; tss_id "TSS318"; p_id "P276";
chr00	Cufflinks	exon	15669311	15669387	.	+	.	gene_id "XLOC_000309"; transcript_id "TCONS_00000333"; exon_number "1"; gene_name "Solyc00g097960.1"; oId "PAC:27282388"; nearest_ref "PAC:27282388"; class_code "="; tss_id "TSS319"; p_id "P277";
chr00	Cufflinks	exon	15669879	15670002	.	+	.	gene_id "XLOC_000309"; transcript_id "TCONS_00000333"; exon_number "2"; gene_name "Solyc00g097960.1"; oId "PAC:27282388"; nearest_ref "PAC:27282388"; class_code "="; tss_id "TSS319"; p_id "P277";
chr00	Cufflinks	exon	15671089	15671328	.	+	.	gene_id "XLOC_000309"; transcript_id "TCONS_00000333"; exon_number "3"; gene_name "Solyc00g097960.1"; oId "PAC:27282388"; nearest_ref "PAC:27282388"; class_code "="; tss_id "TSS319"; p_id "P277";
chr00	Cufflinks	exon	15690996	15691161	.	+	.	gene_id "XLOC_000310"; transcript_id "TCONS_00000334"; exon_number "1"; gene_name "Solyc00g098560.2"; oId "CUFF.142.1"; nearest_ref "PAC:27282447"; class_code "j"; tss_id "TSS320";
chr00	Cufflinks	exon	15691321	15691469	.	+	.	gene_id "XLOC_000310"; transcript_id "TCONS_00000334"; exon_number "2"; gene_name "Solyc00g098560.2"; oId "CUFF.142.1"; nearest_ref "PAC:27282447"; class_code "j"; tss_id "TSS320";
chr00	Cufflinks	exon	15691604	15691843	.	+	.	gene_id "XLOC_000310"; transcript_id "TCONS_00000334"; exon_number "3"; gene_name "Solyc00g098560.2"; oId "CUFF.142.1"; nearest_ref "PAC:27282447"; class_code "j"; tss_id "TSS320";
chr00	Cufflinks	exon	15691954	15692244	.	+	.	gene_id "XLOC_000310"; transcript_id "TCONS_00000334"; exon_number "4"; gene_name "Solyc00g098560.2"; oId "CUFF.142.1"; nearest_ref "PAC:27282447"; class_code "j"; tss_id "TSS320";
chr00	Cufflinks	exon	15691035	15691161	.	+	.	gene_id "XLOC_000310"; transcript_id "TCONS_00000335"; exon_number "1"; gene_name "Solyc00g098560.2"; oId "PAC:27282447"; nearest_ref "PAC:27282447"; class_code "="; tss_id "TSS320"; p_id "P278";
chr00	Cufflinks	exon	15691321	15691469	.	+	.	gene_id "XLOC_000310"; transcript_id "TCONS_00000335"; exon_number "2"; gene_name "Solyc00g098560.2"; oId "PAC:27282447"; nearest_ref "PAC:27282447"; class_code "="; tss_id "TSS320"; p_id "P278";
chr00	Cufflinks	exon	15691570	15691843	.	+	.	gene_id "XLOC_000310"; transcript_id "TCONS_00000335"; exon_number "3"; gene_name "Solyc00g098560.2"; oId "PAC:27282447"; nearest_ref "PAC:27282447"; class_code "="; tss_id "TSS320"; p_id "P278";
chr00	Cufflinks	exon	15691954	15692244	.	+	.	gene_id "XLOC_000310"; transcript_id "TCONS_00000335"; exon_number "4"; gene_name "Solyc00g098560.2"; oId "PAC:27282447"; nearest_ref "PAC:27282447"; class_code "="; tss_id "TSS320"; p_id "P278";
chr00	Cufflinks	exon	15726894	15727943	.	+	.	gene_id "XLOC_000311"; transcript_id "TCONS_00000336"; exon_number "1"; gene_name "Solyc00g099470.1"; oId "PAC:27282629"; nearest_ref "PAC:27282629"; class_code "="; tss_id "TSS321"; p_id "P279";
chr00	Cufflinks	exon	15728245	15729093	.	+	.	gene_id "XLOC_000312"; transcript_id "TCONS_00000337"; exon_number "1"; gene_name "Solyc00g099570.1"; oId "PAC:27282467"; nearest_ref "PAC:27282467"; class_code "="; tss_id "TSS322"; p_id "P280";
chr00	Cufflinks	exon	15742303	15742342	.	+	.	gene_id "XLOC_000313"; transcript_id "TCONS_00000338"; exon_number "1"; gene_name "Solyc00g099880.1"; oId "PAC:27282251"; nearest_ref "PAC:27282251"; class_code "="; tss_id "TSS323"; p_id "P281";
chr00	Cufflinks	exon	15742531	15742599	.	+	.	gene_id "XLOC_000313"; transcript_id "TCONS_00000338"; exon_number "2"; gene_name "Solyc00g099880.1"; oId "PAC:27282251"; nearest_ref "PAC:27282251"; class_code "="; tss_id "TSS323"; p_id "P281";
chr00	Cufflinks	exon	15742686	15742802	.	+	.	gene_id "XLOC_000313"; transcript_id "TCONS_00000338"; exon_number "3"; gene_name "Solyc00g099880.1"; oId "PAC:27282251"; nearest_ref "PAC:27282251"; class_code "="; tss_id "TSS323"; p_id "P281";
chr00	Cufflinks	exon	15742880	15743097	.	+	.	gene_id "XLOC_000313"; transcript_id "TCONS_00000338"; exon_number "4"; gene_name "Solyc00g099880.1"; oId "PAC:27282251"; nearest_ref "PAC:27282251"; class_code "="; tss_id "TSS323"; p_id "P281";
chr00	Cufflinks	exon	15777138	15777487	.	+	.	gene_id "XLOC_000314"; transcript_id "TCONS_00000339"; exon_number "1"; gene_name "Solyc00g100880.2"; oId "PAC:27282308"; nearest_ref "PAC:27282308"; class_code "="; tss_id "TSS324"; p_id "P282";
chr00	Cufflinks	exon	15777632	15777853	.	+	.	gene_id "XLOC_000314"; transcript_id "TCONS_00000339"; exon_number "2"; gene_name "Solyc00g100880.2"; oId "PAC:27282308"; nearest_ref "PAC:27282308"; class_code "="; tss_id "TSS324"; p_id "P282";
chr00	Cufflinks	exon	15777959	15778282	.	+	.	gene_id "XLOC_000314"; transcript_id "TCONS_00000339"; exon_number "3"; gene_name "Solyc00g100880.2"; oId "PAC:27282308"; nearest_ref "PAC:27282308"; class_code "="; tss_id "TSS324"; p_id "P282";
chr00	Cufflinks	exon	15829191	15829232	.	+	.	gene_id "XLOC_000315"; transcript_id "TCONS_00000340"; exon_number "1"; gene_name "Solyc00g102400.2"; oId "PAC:27282832"; nearest_ref "PAC:27282832"; class_code "="; tss_id "TSS325"; p_id "P283";
chr00	Cufflinks	exon	15829308	15832286	.	+	.	gene_id "XLOC_000315"; transcript_id "TCONS_00000340"; exon_number "2"; gene_name "Solyc00g102400.2"; oId "PAC:27282832"; nearest_ref "PAC:27282832"; class_code "="; tss_id "TSS325"; p_id "P283";
chr00	Cufflinks	exon	15855422	15855551	.	+	.	gene_id "XLOC_000316"; transcript_id "TCONS_00000341"; exon_number "1"; oId "CUFF.143.1"; class_code "u"; tss_id "TSS326";
chr00	Cufflinks	exon	15856167	15856378	.	+	.	gene_id "XLOC_000317"; transcript_id "TCONS_00000342"; exon_number "1"; oId "CUFF.144.1"; class_code "u"; tss_id "TSS327";
chr00	Cufflinks	exon	15895483	15895898	.	+	.	gene_id "XLOC_000318"; transcript_id "TCONS_00000343"; exon_number "1"; gene_name "Solyc00g104200.1"; oId "PAC:27282685"; nearest_ref "PAC:27282685"; class_code "="; tss_id "TSS328"; p_id "P284";
chr00	Cufflinks	exon	15895940	15896729	.	+	.	gene_id "XLOC_000318"; transcript_id "TCONS_00000343"; exon_number "2"; gene_name "Solyc00g104200.1"; oId "PAC:27282685"; nearest_ref "PAC:27282685"; class_code "="; tss_id "TSS328"; p_id "P284";
chr00	Cufflinks	exon	15898315	15898785	.	+	.	gene_id "XLOC_000319"; transcript_id "TCONS_00000344"; exon_number "1"; gene_name "Solyc00g104210.1"; oId "PAC:27282645"; nearest_ref "PAC:27282645"; class_code "="; tss_id "TSS329"; p_id "P285";
chr00	Cufflinks	exon	15899280	15899295	.	+	.	gene_id "XLOC_000320"; transcript_id "TCONS_00000345"; exon_number "1"; gene_name "Solyc00g104310.1"; oId "PAC:27282348"; nearest_ref "PAC:27282348"; class_code "="; tss_id "TSS330"; p_id "P286";
chr00	Cufflinks	exon	15899405	15900111	.	+	.	gene_id "XLOC_000320"; transcript_id "TCONS_00000345"; exon_number "2"; gene_name "Solyc00g104310.1"; oId "PAC:27282348"; nearest_ref "PAC:27282348"; class_code "="; tss_id "TSS330"; p_id "P286";
chr00	Cufflinks	exon	15912891	15913700	.	+	.	gene_id "XLOC_000321"; transcript_id "TCONS_00000346"; exon_number "1"; gene_name "Solyc00g104630.1"; oId "PAC:27282095"; nearest_ref "PAC:27282095"; class_code "="; tss_id "TSS331"; p_id "P287";
chr00	Cufflinks	exon	15914418	15914855	.	+	.	gene_id "XLOC_000322"; transcript_id "TCONS_00000347"; exon_number "1"; gene_name "Solyc00g104730.1"; oId "PAC:27282559"; nearest_ref "PAC:27282559"; class_code "="; tss_id "TSS332"; p_id "P288";
chr00	Cufflinks	exon	15914910	15915068	.	+	.	gene_id "XLOC_000322"; transcript_id "TCONS_00000347"; exon_number "2"; gene_name "Solyc00g104730.1"; oId "PAC:27282559"; nearest_ref "PAC:27282559"; class_code "="; tss_id "TSS332"; p_id "P288";
chr00	Cufflinks	exon	15916622	15916647	.	+	.	gene_id "XLOC_000323"; transcript_id "TCONS_00000348"; exon_number "1"; gene_name "Solyc00g104740.1"; oId "PAC:27281994"; nearest_ref "PAC:27281994"; class_code "="; tss_id "TSS333"; p_id "P289";
chr00	Cufflinks	exon	15916710	15917367	.	+	.	gene_id "XLOC_000323"; transcript_id "TCONS_00000348"; exon_number "2"; gene_name "Solyc00g104740.1"; oId "PAC:27281994"; nearest_ref "PAC:27281994"; class_code "="; tss_id "TSS333"; p_id "P289";
chr00	Cufflinks	exon	15950858	15950948	.	+	.	gene_id "XLOC_000324"; transcript_id "TCONS_00000349"; exon_number "1"; gene_name "Solyc00g105750.1"; oId "PAC:27282594"; nearest_ref "PAC:27282594"; class_code "="; tss_id "TSS334"; p_id "P290";
chr00	Cufflinks	exon	15951349	15952101	.	+	.	gene_id "XLOC_000324"; transcript_id "TCONS_00000349"; exon_number "2"; gene_name "Solyc00g105750.1"; oId "PAC:27282594"; nearest_ref "PAC:27282594"; class_code "="; tss_id "TSS334"; p_id "P290";
chr00	Cufflinks	exon	15952901	15952990	.	+	.	gene_id "XLOC_000324"; transcript_id "TCONS_00000349"; exon_number "3"; gene_name "Solyc00g105750.1"; oId "PAC:27282594"; nearest_ref "PAC:27282594"; class_code "="; tss_id "TSS334"; p_id "P290";
chr00	Cufflinks	exon	15953225	15953790	.	+	.	gene_id "XLOC_000324"; transcript_id "TCONS_00000349"; exon_number "4"; gene_name "Solyc00g105750.1"; oId "PAC:27282594"; nearest_ref "PAC:27282594"; class_code "="; tss_id "TSS334"; p_id "P290";
chr00	Cufflinks	exon	15984635	15984739	.	+	.	gene_id "XLOC_000325"; transcript_id "TCONS_00000350"; exon_number "1"; gene_name "Solyc00g106650.1"; oId "CUFF.149.1"; nearest_ref "PAC:27282752"; class_code "o"; tss_id "TSS335";
chr00	Cufflinks	exon	15986436	15986682	.	+	.	gene_id "XLOC_000325"; transcript_id "TCONS_00000350"; exon_number "2"; gene_name "Solyc00g106650.1"; oId "CUFF.149.1"; nearest_ref "PAC:27282752"; class_code "o"; tss_id "TSS335";
chr00	Cufflinks	exon	15986458	15986682	.	+	.	gene_id "XLOC_000325"; transcript_id "TCONS_00000351"; exon_number "1"; gene_name "Solyc00g106650.1"; oId "PAC:27282752"; contained_in "TCONS_00000350"; nearest_ref "PAC:27282752"; class_code "="; tss_id "TSS336"; p_id "P291";
chr00	Cufflinks	exon	16015067	16015257	.	+	.	gene_id "XLOC_000326"; transcript_id "TCONS_00000352"; exon_number "1"; oId "CUFF.148.1"; class_code "u"; tss_id "TSS337";
chr00	Cufflinks	exon	16017689	16017889	.	+	.	gene_id "XLOC_000327"; transcript_id "TCONS_00000353"; exon_number "1"; gene_name "Solyc00g107550.1"; oId "PAC:27282560"; nearest_ref "PAC:27282560"; class_code "="; tss_id "TSS338"; p_id "P292";
chr00	Cufflinks	exon	16052478	16052658	.	+	.	gene_id "XLOC_000328"; transcript_id "TCONS_00000354"; exon_number "1"; oId "CUFF.151.1"; class_code "u"; tss_id "TSS339";
chr00	Cufflinks	exon	16054068	16054337	.	+	.	gene_id "XLOC_000329"; transcript_id "TCONS_00000355"; exon_number "1"; oId "CUFF.152.1"; class_code "u"; tss_id "TSS340";
chr00	Cufflinks	exon	16101436	16101489	.	+	.	gene_id "XLOC_000330"; transcript_id "TCONS_00000356"; exon_number "1"; gene_name "Solyc00g109860.1"; oId "PAC:27282173"; nearest_ref "PAC:27282173"; class_code "="; tss_id "TSS341"; p_id "P293";
chr00	Cufflinks	exon	16101628	16102209	.	+	.	gene_id "XLOC_000330"; transcript_id "TCONS_00000356"; exon_number "2"; gene_name "Solyc00g109860.1"; oId "PAC:27282173"; nearest_ref "PAC:27282173"; class_code "="; tss_id "TSS341"; p_id "P293";
chr00	Cufflinks	exon	16106260	16107932	.	+	.	gene_id "XLOC_000331"; transcript_id "TCONS_00000357"; exon_number "1"; gene_name "Solyc00g110070.1"; oId "PAC:27282004"; nearest_ref "PAC:27282004"; class_code "="; tss_id "TSS342"; p_id "P294";
chr00	Cufflinks	exon	16107994	16108434	.	+	.	gene_id "XLOC_000331"; transcript_id "TCONS_00000357"; exon_number "2"; gene_name "Solyc00g110070.1"; oId "PAC:27282004"; nearest_ref "PAC:27282004"; class_code "="; tss_id "TSS342"; p_id "P294";
chr00	Cufflinks	exon	16108484	16108889	.	+	.	gene_id "XLOC_000331"; transcript_id "TCONS_00000357"; exon_number "3"; gene_name "Solyc00g110070.1"; oId "PAC:27282004"; nearest_ref "PAC:27282004"; class_code "="; tss_id "TSS342"; p_id "P294";
chr00	Cufflinks	exon	16118152	16118259	.	+	.	gene_id "XLOC_000332"; transcript_id "TCONS_00000358"; exon_number "1"; oId "CUFF.154.1"; class_code "u"; tss_id "TSS343";
chr00	Cufflinks	exon	16145842	16145853	.	+	.	gene_id "XLOC_000333"; transcript_id "TCONS_00000359"; exon_number "1"; gene_name "Solyc00g111170.1"; oId "PAC:27282483"; nearest_ref "PAC:27282483"; class_code "="; tss_id "TSS344"; p_id "P295";
chr00	Cufflinks	exon	16147388	16147471	.	+	.	gene_id "XLOC_000333"; transcript_id "TCONS_00000359"; exon_number "2"; gene_name "Solyc00g111170.1"; oId "PAC:27282483"; nearest_ref "PAC:27282483"; class_code "="; tss_id "TSS344"; p_id "P295";
chr00	Cufflinks	exon	16147818	16147973	.	+	.	gene_id "XLOC_000333"; transcript_id "TCONS_00000359"; exon_number "3"; gene_name "Solyc00g111170.1"; oId "PAC:27282483"; nearest_ref "PAC:27282483"; class_code "="; tss_id "TSS344"; p_id "P295";
chr00	Cufflinks	exon	16148064	16148303	.	+	.	gene_id "XLOC_000333"; transcript_id "TCONS_00000359"; exon_number "4"; gene_name "Solyc00g111170.1"; oId "PAC:27282483"; nearest_ref "PAC:27282483"; class_code "="; tss_id "TSS344"; p_id "P295";
chr00	Cufflinks	exon	16152165	16152576	.	+	.	gene_id "XLOC_000334"; transcript_id "TCONS_00000360"; exon_number "1"; gene_name "Solyc00g111270.1"; oId "PAC:27282497"; nearest_ref "PAC:27282497"; class_code "="; tss_id "TSS345"; p_id "P296";
chr00	Cufflinks	exon	16152648	16153348	.	+	.	gene_id "XLOC_000334"; transcript_id "TCONS_00000360"; exon_number "2"; gene_name "Solyc00g111270.1"; oId "PAC:27282497"; nearest_ref "PAC:27282497"; class_code "="; tss_id "TSS345"; p_id "P296";
chr00	Cufflinks	exon	16154982	16155037	.	+	.	gene_id "XLOC_000335"; transcript_id "TCONS_00000361"; exon_number "1"; gene_name "Solyc00g111370.1"; oId "PAC:27282125"; nearest_ref "PAC:27282125"; class_code "="; tss_id "TSS346"; p_id "P297";
chr00	Cufflinks	exon	16155145	16155745	.	+	.	gene_id "XLOC_000335"; transcript_id "TCONS_00000361"; exon_number "2"; gene_name "Solyc00g111370.1"; oId "PAC:27282125"; nearest_ref "PAC:27282125"; class_code "="; tss_id "TSS346"; p_id "P297";
chr00	Cufflinks	exon	16166880	16167191	.	+	.	gene_id "XLOC_000336"; transcript_id "TCONS_00000362"; exon_number "1"; gene_name "Solyc00g111770.1"; oId "PAC:27282551"; nearest_ref "PAC:27282551"; class_code "="; tss_id "TSS347"; p_id "P298";
chr00	Cufflinks	exon	16169740	16169946	.	+	.	gene_id "XLOC_000337"; transcript_id "TCONS_00000363"; exon_number "1"; gene_name "Solyc00g111780.1"; oId "PAC:27282221"; nearest_ref "PAC:27282221"; class_code "="; tss_id "TSS348"; p_id "P299";
chr00	Cufflinks	exon	16191329	16192543	.	+	.	gene_id "XLOC_000338"; transcript_id "TCONS_00000364"; exon_number "1"; gene_name "Solyc00g112490.1"; oId "PAC:27282527"; nearest_ref "PAC:27282527"; class_code "="; tss_id "TSS349"; p_id "P300";
chr00	Cufflinks	exon	16193603	16193650	.	+	.	gene_id "XLOC_000339"; transcript_id "TCONS_00000365"; exon_number "1"; gene_name "Solyc00g112500.1"; oId "PAC:27282485"; nearest_ref "PAC:27282485"; class_code "="; tss_id "TSS350"; p_id "P301";
chr00	Cufflinks	exon	16193746	16194219	.	+	.	gene_id "XLOC_000339"; transcript_id "TCONS_00000365"; exon_number "2"; gene_name "Solyc00g112500.1"; oId "PAC:27282485"; nearest_ref "PAC:27282485"; class_code "="; tss_id "TSS350"; p_id "P301";
chr00	Cufflinks	exon	16194274	16194744	.	+	.	gene_id "XLOC_000339"; transcript_id "TCONS_00000365"; exon_number "3"; gene_name "Solyc00g112500.1"; oId "PAC:27282485"; nearest_ref "PAC:27282485"; class_code "="; tss_id "TSS350"; p_id "P301";
chr00	Cufflinks	exon	16198486	16198532	.	+	.	gene_id "XLOC_000340"; transcript_id "TCONS_00000366"; exon_number "1"; gene_name "Solyc00g112700.1"; oId "PAC:27282268"; nearest_ref "PAC:27282268"; class_code "="; tss_id "TSS351"; p_id "P302";
chr00	Cufflinks	exon	16198657	16199428	.	+	.	gene_id "XLOC_000340"; transcript_id "TCONS_00000366"; exon_number "2"; gene_name "Solyc00g112700.1"; oId "PAC:27282268"; nearest_ref "PAC:27282268"; class_code "="; tss_id "TSS351"; p_id "P302";
chr00	Cufflinks	exon	16201522	16201779	.	+	.	gene_id "XLOC_000341"; transcript_id "TCONS_00000367"; exon_number "1"; gene_name "Solyc00g112710.1"; oId "PAC:27282377"; nearest_ref "PAC:27282377"; class_code "="; tss_id "TSS352"; p_id "P303";
chr00	Cufflinks	exon	16202063	16203001	.	+	.	gene_id "XLOC_000342"; transcript_id "TCONS_00000368"; exon_number "1"; gene_name "Solyc00g112810.1"; oId "PAC:27281968"; nearest_ref "PAC:27281968"; class_code "="; tss_id "TSS353"; p_id "P304";
chr00	Cufflinks	exon	16204513	16204719	.	+	.	gene_id "XLOC_000343"; transcript_id "TCONS_00000369"; exon_number "1"; gene_name "Solyc00g112820.1"; oId "PAC:27282805"; nearest_ref "PAC:27282805"; class_code "="; tss_id "TSS354"; p_id "P305";
chr00	Cufflinks	exon	16262073	16262798	.	+	.	gene_id "XLOC_000344"; transcript_id "TCONS_00000370"; exon_number "1"; gene_name "Solyc00g114550.1"; oId "PAC:27282010"; nearest_ref "PAC:27282010"; class_code "="; tss_id "TSS355"; p_id "P306";
chr00	Cufflinks	exon	16320821	16321420	.	+	.	gene_id "XLOC_000345"; transcript_id "TCONS_00000371"; exon_number "1"; gene_name "Solyc00g116150.1"; oId "PAC:27282265"; nearest_ref "PAC:27282265"; class_code "="; tss_id "TSS356"; p_id "P307";
chr00	Cufflinks	exon	16399967	16400227	.	+	.	gene_id "XLOC_000346"; transcript_id "TCONS_00000372"; exon_number "1"; gene_name "Solyc00g118690.1"; oId "PAC:27282666"; contained_in "TCONS_00000373"; nearest_ref "PAC:27282666"; class_code "="; tss_id "TSS357"; p_id "P308";
chr00	Cufflinks	exon	16399967	16401119	.	+	.	gene_id "XLOC_000346"; transcript_id "TCONS_00000373"; exon_number "1"; gene_name "Solyc00g118690.1"; oId "CUFF.159.1"; nearest_ref "PAC:27282666"; class_code "o"; tss_id "TSS357";
chr00	Cufflinks	exon	16421051	16421249	.	+	.	gene_id "XLOC_000347"; transcript_id "TCONS_00000374"; exon_number "1"; oId "CUFF.161.1"; class_code "u"; tss_id "TSS358";
chr00	Cufflinks	exon	16463560	16463957	.	+	.	gene_id "XLOC_000348"; transcript_id "TCONS_00000375"; exon_number "1"; gene_name "Solyc00g120820.1"; oId "PAC:27282669"; nearest_ref "PAC:27282669"; class_code "="; tss_id "TSS359"; p_id "P309";
chr00	Cufflinks	exon	16464108	16464141	.	+	.	gene_id "XLOC_000348"; transcript_id "TCONS_00000375"; exon_number "2"; gene_name "Solyc00g120820.1"; oId "PAC:27282669"; nearest_ref "PAC:27282669"; class_code "="; tss_id "TSS359"; p_id "P309";
chr00	Cufflinks	exon	16465375	16466223	.	+	.	gene_id "XLOC_000349"; transcript_id "TCONS_00000376"; exon_number "1"; gene_name "Solyc00g120830.1"; oId "PAC:27282843"; nearest_ref "PAC:27282843"; class_code "="; tss_id "TSS360"; p_id "P310";
chr00	Cufflinks	exon	16510787	16510940	.	+	.	gene_id "XLOC_000350"; transcript_id "TCONS_00000377"; exon_number "1"; oId "CUFF.162.1"; class_code "u"; tss_id "TSS361";
chr00	Cufflinks	exon	16538743	16538832	.	+	.	gene_id "XLOC_000351"; transcript_id "TCONS_00000378"; exon_number "1"; gene_name "Solyc00g123030.1"; oId "PAC:27282132"; nearest_ref "PAC:27282132"; class_code "="; tss_id "TSS362"; p_id "P311";
chr00	Cufflinks	exon	16538901	16539114	.	+	.	gene_id "XLOC_000351"; transcript_id "TCONS_00000378"; exon_number "2"; gene_name "Solyc00g123030.1"; oId "PAC:27282132"; nearest_ref "PAC:27282132"; class_code "="; tss_id "TSS362"; p_id "P311";
chr00	Cufflinks	exon	16539210	16539619	.	+	.	gene_id "XLOC_000351"; transcript_id "TCONS_00000378"; exon_number "3"; gene_name "Solyc00g123030.1"; oId "PAC:27282132"; nearest_ref "PAC:27282132"; class_code "="; tss_id "TSS362"; p_id "P311";
chr00	Cufflinks	exon	16541124	16541378	.	+	.	gene_id "XLOC_000352"; transcript_id "TCONS_00000379"; exon_number "1"; gene_name "Solyc00g123040.1"; oId "PAC:27282064"; nearest_ref "PAC:27282064"; class_code "="; tss_id "TSS363"; p_id "P312";
chr00	Cufflinks	exon	16541427	16541597	.	+	.	gene_id "XLOC_000352"; transcript_id "TCONS_00000379"; exon_number "2"; gene_name "Solyc00g123040.1"; oId "PAC:27282064"; nearest_ref "PAC:27282064"; class_code "="; tss_id "TSS363"; p_id "P312";
chr00	Cufflinks	exon	16541818	16541988	.	+	.	gene_id "XLOC_000352"; transcript_id "TCONS_00000379"; exon_number "3"; gene_name "Solyc00g123040.1"; oId "PAC:27282064"; nearest_ref "PAC:27282064"; class_code "="; tss_id "TSS363"; p_id "P312";
chr00	Cufflinks	exon	16547869	16547965	.	+	.	gene_id "XLOC_000353"; transcript_id "TCONS_00000380"; exon_number "1"; gene_name "Solyc00g123240.1"; oId "PAC:27282684"; nearest_ref "PAC:27282684"; class_code "="; tss_id "TSS364"; p_id "P313";
chr00	Cufflinks	exon	16548009	16548112	.	+	.	gene_id "XLOC_000353"; transcript_id "TCONS_00000380"; exon_number "2"; gene_name "Solyc00g123240.1"; oId "PAC:27282684"; nearest_ref "PAC:27282684"; class_code "="; tss_id "TSS364"; p_id "P313";
chr00	Cufflinks	exon	16601982	16602842	.	+	.	gene_id "XLOC_000354"; transcript_id "TCONS_00000381"; exon_number "1"; gene_name "Solyc00g124860.1"; oId "PAC:27282298"; nearest_ref "PAC:27282298"; class_code "="; tss_id "TSS365"; p_id "P314";
chr00	Cufflinks	exon	16613223	16613653	.	+	.	gene_id "XLOC_000355"; transcript_id "TCONS_00000382"; exon_number "1"; gene_name "Solyc00g125260.1"; oId "PAC:27282328"; nearest_ref "PAC:27282328"; class_code "="; tss_id "TSS366"; p_id "P315";
chr00	Cufflinks	exon	16613709	16614216	.	+	.	gene_id "XLOC_000355"; transcript_id "TCONS_00000382"; exon_number "2"; gene_name "Solyc00g125260.1"; oId "PAC:27282328"; nearest_ref "PAC:27282328"; class_code "="; tss_id "TSS366"; p_id "P315";
chr00	Cufflinks	exon	16615439	16615881	.	+	.	gene_id "XLOC_000356"; transcript_id "TCONS_00000383"; exon_number "1"; gene_name "Solyc00g125270.1"; oId "PAC:27282135"; nearest_ref "PAC:27282135"; class_code "="; tss_id "TSS367"; p_id "P316";
chr00	Cufflinks	exon	16615947	16616325	.	+	.	gene_id "XLOC_000356"; transcript_id "TCONS_00000383"; exon_number "2"; gene_name "Solyc00g125270.1"; oId "PAC:27282135"; nearest_ref "PAC:27282135"; class_code "="; tss_id "TSS367"; p_id "P316";
chr00	Cufflinks	exon	16637694	16637897	.	+	.	gene_id "XLOC_000357"; transcript_id "TCONS_00000384"; exon_number "1"; gene_name "Solyc00g125980.1"; oId "PAC:27282327"; nearest_ref "PAC:27282327"; class_code "="; tss_id "TSS368"; p_id "P317";
chr00	Cufflinks	exon	16638276	16638920	.	+	.	gene_id "XLOC_000358"; transcript_id "TCONS_00000385"; exon_number "1"; gene_name "Solyc00g125990.1"; oId "PAC:27282480"; nearest_ref "PAC:27282480"; class_code "="; tss_id "TSS369"; p_id "P318";
chr00	Cufflinks	exon	16639023	16639175	.	+	.	gene_id "XLOC_000359"; transcript_id "TCONS_00000386"; exon_number "1"; gene_name "Solyc00g126000.1"; oId "PAC:27282418"; nearest_ref "PAC:27282418"; class_code "="; tss_id "TSS370"; p_id "P319";
chr00	Cufflinks	exon	16639340	16639513	.	+	.	gene_id "XLOC_000360"; transcript_id "TCONS_00000387"; exon_number "1"; gene_name "Solyc00g126010.1"; oId "PAC:27282682"; nearest_ref "PAC:27282682"; class_code "="; tss_id "TSS371"; p_id "P320";
chr00	Cufflinks	exon	16647143	16648006	.	+	.	gene_id "XLOC_000361"; transcript_id "TCONS_00000388"; exon_number "1"; gene_name "Solyc00g126430.1"; oId "PAC:27282751"; nearest_ref "PAC:27282751"; class_code "="; tss_id "TSS372"; p_id "P321";
chr00	Cufflinks	exon	16686997	16687000	.	+	.	gene_id "XLOC_000362"; transcript_id "TCONS_00000389"; exon_number "1"; gene_name "Solyc00g127660.2"; oId "PAC:27282374"; nearest_ref "PAC:27282374"; class_code "="; tss_id "TSS373"; p_id "P322";
chr00	Cufflinks	exon	16687139	16687191	.	+	.	gene_id "XLOC_000362"; transcript_id "TCONS_00000389"; exon_number "2"; gene_name "Solyc00g127660.2"; oId "PAC:27282374"; nearest_ref "PAC:27282374"; class_code "="; tss_id "TSS373"; p_id "P322";
chr00	Cufflinks	exon	16687483	16687555	.	+	.	gene_id "XLOC_000362"; transcript_id "TCONS_00000389"; exon_number "3"; gene_name "Solyc00g127660.2"; oId "PAC:27282374"; nearest_ref "PAC:27282374"; class_code "="; tss_id "TSS373"; p_id "P322";
chr00	Cufflinks	exon	16687764	16687808	.	+	.	gene_id "XLOC_000362"; transcript_id "TCONS_00000389"; exon_number "4"; gene_name "Solyc00g127660.2"; oId "PAC:27282374"; nearest_ref "PAC:27282374"; class_code "="; tss_id "TSS373"; p_id "P322";
chr00	Cufflinks	exon	16687896	16688259	.	+	.	gene_id "XLOC_000362"; transcript_id "TCONS_00000389"; exon_number "5"; gene_name "Solyc00g127660.2"; oId "PAC:27282374"; nearest_ref "PAC:27282374"; class_code "="; tss_id "TSS373"; p_id "P322";
chr00	Cufflinks	exon	16693547	16693581	.	+	.	gene_id "XLOC_000363"; transcript_id "TCONS_00000391"; exon_number "1"; gene_name "Solyc00g127870.2"; oId "PAC:27282035"; nearest_ref "PAC:27282035"; class_code "="; tss_id "TSS374"; p_id "P323";
chr00	Cufflinks	exon	16694886	16695046	.	+	.	gene_id "XLOC_000363"; transcript_id "TCONS_00000391"; exon_number "2"; gene_name "Solyc00g127870.2"; oId "PAC:27282035"; nearest_ref "PAC:27282035"; class_code "="; tss_id "TSS374"; p_id "P323";
chr00	Cufflinks	exon	16695571	16695643	.	+	.	gene_id "XLOC_000363"; transcript_id "TCONS_00000391"; exon_number "3"; gene_name "Solyc00g127870.2"; oId "PAC:27282035"; nearest_ref "PAC:27282035"; class_code "="; tss_id "TSS374"; p_id "P323";
chr00	Cufflinks	exon	16696092	16696210	.	+	.	gene_id "XLOC_000363"; transcript_id "TCONS_00000391"; exon_number "4"; gene_name "Solyc00g127870.2"; oId "PAC:27282035"; nearest_ref "PAC:27282035"; class_code "="; tss_id "TSS374"; p_id "P323";
chr00	Cufflinks	exon	16696394	16696720	.	+	.	gene_id "XLOC_000363"; transcript_id "TCONS_00000391"; exon_number "5"; gene_name "Solyc00g127870.2"; oId "PAC:27282035"; nearest_ref "PAC:27282035"; class_code "="; tss_id "TSS374"; p_id "P323";
chr00	Cufflinks	exon	16693547	16693581	.	+	.	gene_id "XLOC_000363"; transcript_id "TCONS_00000390"; exon_number "1"; gene_name "Solyc00g127870.2"; oId "CUFF.166.2"; nearest_ref "PAC:27282035"; class_code "j"; tss_id "TSS374";
chr00	Cufflinks	exon	16694794	16695046	.	+	.	gene_id "XLOC_000363"; transcript_id "TCONS_00000390"; exon_number "2"; gene_name "Solyc00g127870.2"; oId "CUFF.166.2"; nearest_ref "PAC:27282035"; class_code "j"; tss_id "TSS374";
chr00	Cufflinks	exon	16695571	16695643	.	+	.	gene_id "XLOC_000363"; transcript_id "TCONS_00000390"; exon_number "3"; gene_name "Solyc00g127870.2"; oId "CUFF.166.2"; nearest_ref "PAC:27282035"; class_code "j"; tss_id "TSS374";
chr00	Cufflinks	exon	16696092	16696210	.	+	.	gene_id "XLOC_000363"; transcript_id "TCONS_00000390"; exon_number "4"; gene_name "Solyc00g127870.2"; oId "CUFF.166.2"; nearest_ref "PAC:27282035"; class_code "j"; tss_id "TSS374";
chr00	Cufflinks	exon	16696394	16696720	.	+	.	gene_id "XLOC_000363"; transcript_id "TCONS_00000390"; exon_number "5"; gene_name "Solyc00g127870.2"; oId "CUFF.166.2"; nearest_ref "PAC:27282035"; class_code "j"; tss_id "TSS374";
chr00	Cufflinks	exon	16727160	16727331	.	+	.	gene_id "XLOC_000364"; transcript_id "TCONS_00000392"; exon_number "1"; gene_name "Solyc00g128870.2"; oId "PAC:27282309"; nearest_ref "PAC:27282309"; class_code "="; tss_id "TSS375"; p_id "P324";
chr00	Cufflinks	exon	16728080	16728659	.	+	.	gene_id "XLOC_000364"; transcript_id "TCONS_00000392"; exon_number "2"; gene_name "Solyc00g128870.2"; oId "PAC:27282309"; nearest_ref "PAC:27282309"; class_code "="; tss_id "TSS375"; p_id "P324";
chr00	Cufflinks	exon	16753364	16754209	.	+	.	gene_id "XLOC_000365"; transcript_id "TCONS_00000393"; exon_number "1"; gene_name "Solyc00g129670.1"; oId "PAC:27282841"; nearest_ref "PAC:27282841"; class_code "="; tss_id "TSS376"; p_id "P325";
chr00	Cufflinks	exon	16755902	16756540	.	+	.	gene_id "XLOC_000366"; transcript_id "TCONS_00000394"; exon_number "1"; gene_name "Solyc00g129680.1"; oId "PAC:27282145"; nearest_ref "PAC:27282145"; class_code "="; tss_id "TSS377"; p_id "P326";
chr00	Cufflinks	exon	16761056	16761061	.	+	.	gene_id "XLOC_000367"; transcript_id "TCONS_00000395"; exon_number "1"; gene_name "Solyc00g129880.1"; oId "PAC:27282237"; nearest_ref "PAC:27282237"; class_code "="; tss_id "TSS378"; p_id "P327";
chr00	Cufflinks	exon	16762675	16762729	.	+	.	gene_id "XLOC_000367"; transcript_id "TCONS_00000395"; exon_number "2"; gene_name "Solyc00g129880.1"; oId "PAC:27282237"; nearest_ref "PAC:27282237"; class_code "="; tss_id "TSS378"; p_id "P327";
chr00	Cufflinks	exon	16763307	16763668	.	+	.	gene_id "XLOC_000367"; transcript_id "TCONS_00000395"; exon_number "3"; gene_name "Solyc00g129880.1"; oId "PAC:27282237"; nearest_ref "PAC:27282237"; class_code "="; tss_id "TSS378"; p_id "P327";
chr00	Cufflinks	exon	16763813	16764088	.	+	.	gene_id "XLOC_000367"; transcript_id "TCONS_00000395"; exon_number "4"; gene_name "Solyc00g129880.1"; oId "PAC:27282237"; nearest_ref "PAC:27282237"; class_code "="; tss_id "TSS378"; p_id "P327";
chr00	Cufflinks	exon	16765619	16766065	.	+	.	gene_id "XLOC_000367"; transcript_id "TCONS_00000395"; exon_number "5"; gene_name "Solyc00g129880.1"; oId "PAC:27282237"; nearest_ref "PAC:27282237"; class_code "="; tss_id "TSS378"; p_id "P327";
chr00	Cufflinks	exon	16775567	16776355	.	+	.	gene_id "XLOC_000368"; transcript_id "TCONS_00000396"; exon_number "1"; gene_name "Solyc00g130290.1"; oId "PAC:27282129"; nearest_ref "PAC:27282129"; class_code "="; tss_id "TSS379"; p_id "P328";
chr00	Cufflinks	exon	16789741	16790895	.	+	.	gene_id "XLOC_000369"; transcript_id "TCONS_00000397"; exon_number "1"; gene_name "Solyc00g130800.1"; oId "PAC:27282716"; nearest_ref "PAC:27282716"; class_code "="; tss_id "TSS380"; p_id "P329";
chr00	Cufflinks	exon	16819546	16820758	.	+	.	gene_id "XLOC_000370"; transcript_id "TCONS_00000398"; exon_number "1"; gene_name "Solyc00g131710.1"; oId "PAC:27282652"; nearest_ref "PAC:27282652"; class_code "="; tss_id "TSS381"; p_id "P330";
chr00	Cufflinks	exon	16820888	16821204	.	+	.	gene_id "XLOC_000370"; transcript_id "TCONS_00000398"; exon_number "2"; gene_name "Solyc00g131710.1"; oId "PAC:27282652"; nearest_ref "PAC:27282652"; class_code "="; tss_id "TSS381"; p_id "P330";
chr00	Cufflinks	exon	16920991	16921740	.	+	.	gene_id "XLOC_000371"; transcript_id "TCONS_00000399"; exon_number "1"; gene_name "Solyc00g134820.1"; oId "PAC:27282256"; nearest_ref "PAC:27282256"; class_code "="; tss_id "TSS382"; p_id "P331";
chr00	Cufflinks	exon	16921792	16922400	.	+	.	gene_id "XLOC_000372"; transcript_id "TCONS_00000400"; exon_number "1"; gene_name "Solyc00g134830.1"; oId "PAC:27282217"; nearest_ref "PAC:27282217"; class_code "="; tss_id "TSS383"; p_id "P332";
chr00	Cufflinks	exon	16922496	16923425	.	+	.	gene_id "XLOC_000372"; transcript_id "TCONS_00000400"; exon_number "2"; gene_name "Solyc00g134830.1"; oId "PAC:27282217"; nearest_ref "PAC:27282217"; class_code "="; tss_id "TSS383"; p_id "P332";
chr00	Cufflinks	exon	16929428	16930441	.	+	.	gene_id "XLOC_000373"; transcript_id "TCONS_00000401"; exon_number "1"; gene_name "Solyc00g135060.1"; oId "PAC:27282816"; nearest_ref "PAC:27282816"; class_code "="; tss_id "TSS384"; p_id "P333";
chr00	Cufflinks	exon	17025800	17026186	.	+	.	gene_id "XLOC_000374"; transcript_id "TCONS_00000402"; exon_number "1"; gene_name "Solyc00g138060.2"; oId "PAC:27282047"; nearest_ref "PAC:27282047"; class_code "="; tss_id "TSS385"; p_id "P334";
chr00	Cufflinks	exon	17026412	17026736	.	+	.	gene_id "XLOC_000374"; transcript_id "TCONS_00000402"; exon_number "2"; gene_name "Solyc00g138060.2"; oId "PAC:27282047"; nearest_ref "PAC:27282047"; class_code "="; tss_id "TSS385"; p_id "P334";
chr00	Cufflinks	exon	17027364	17027795	.	+	.	gene_id "XLOC_000374"; transcript_id "TCONS_00000402"; exon_number "3"; gene_name "Solyc00g138060.2"; oId "PAC:27282047"; nearest_ref "PAC:27282047"; class_code "="; tss_id "TSS385"; p_id "P334";
chr00	Cufflinks	exon	17183057	17183305	.	+	.	gene_id "XLOC_000375"; transcript_id "TCONS_00000403"; exon_number "1"; oId "CUFF.170.1"; class_code "u"; tss_id "TSS386";
chr00	Cufflinks	exon	17228582	17228980	.	+	.	gene_id "XLOC_000376"; transcript_id "TCONS_00000404"; exon_number "1"; gene_name "Solyc00g144470.1"; oId "PAC:27282124"; nearest_ref "PAC:27282124"; class_code "="; tss_id "TSS387"; p_id "P335";
chr00	Cufflinks	exon	17229032	17229373	.	+	.	gene_id "XLOC_000376"; transcript_id "TCONS_00000404"; exon_number "2"; gene_name "Solyc00g144470.1"; oId "PAC:27282124"; nearest_ref "PAC:27282124"; class_code "="; tss_id "TSS387"; p_id "P335";
chr00	Cufflinks	exon	17229471	17229650	.	+	.	gene_id "XLOC_000376"; transcript_id "TCONS_00000404"; exon_number "3"; gene_name "Solyc00g144470.1"; oId "PAC:27282124"; nearest_ref "PAC:27282124"; class_code "="; tss_id "TSS387"; p_id "P335";
chr00	Cufflinks	exon	17229851	17230040	.	+	.	gene_id "XLOC_000376"; transcript_id "TCONS_00000404"; exon_number "4"; gene_name "Solyc00g144470.1"; oId "PAC:27282124"; nearest_ref "PAC:27282124"; class_code "="; tss_id "TSS387"; p_id "P335";
chr00	Cufflinks	exon	17230160	17230263	.	+	.	gene_id "XLOC_000376"; transcript_id "TCONS_00000404"; exon_number "5"; gene_name "Solyc00g144470.1"; oId "PAC:27282124"; nearest_ref "PAC:27282124"; class_code "="; tss_id "TSS387"; p_id "P335";
chr00	Cufflinks	exon	17230346	17230634	.	+	.	gene_id "XLOC_000376"; transcript_id "TCONS_00000404"; exon_number "6"; gene_name "Solyc00g144470.1"; oId "PAC:27282124"; nearest_ref "PAC:27282124"; class_code "="; tss_id "TSS387"; p_id "P335";
chr00	Cufflinks	exon	17230697	17230872	.	+	.	gene_id "XLOC_000376"; transcript_id "TCONS_00000404"; exon_number "7"; gene_name "Solyc00g144470.1"; oId "PAC:27282124"; nearest_ref "PAC:27282124"; class_code "="; tss_id "TSS387"; p_id "P335";
chr00	Cufflinks	exon	17230972	17231139	.	+	.	gene_id "XLOC_000376"; transcript_id "TCONS_00000404"; exon_number "8"; gene_name "Solyc00g144470.1"; oId "PAC:27282124"; nearest_ref "PAC:27282124"; class_code "="; tss_id "TSS387"; p_id "P335";
chr00	Cufflinks	exon	17236678	17236777	.	+	.	gene_id "XLOC_000377"; transcript_id "TCONS_00000405"; exon_number "1"; oId "CUFF.171.1"; class_code "u"; tss_id "TSS388";
chr00	Cufflinks	exon	17251047	17251098	.	+	.	gene_id "XLOC_000378"; transcript_id "TCONS_00000406"; exon_number "1"; gene_name "Solyc00g145170.1"; oId "PAC:27282574"; nearest_ref "PAC:27282574"; class_code "="; tss_id "TSS389"; p_id "P336";
chr00	Cufflinks	exon	17251217	17251554	.	+	.	gene_id "XLOC_000378"; transcript_id "TCONS_00000406"; exon_number "2"; gene_name "Solyc00g145170.1"; oId "PAC:27282574"; nearest_ref "PAC:27282574"; class_code "="; tss_id "TSS389"; p_id "P336";
chr00	Cufflinks	exon	17251659	17251697	.	+	.	gene_id "XLOC_000378"; transcript_id "TCONS_00000406"; exon_number "3"; gene_name "Solyc00g145170.1"; oId "PAC:27282574"; nearest_ref "PAC:27282574"; class_code "="; tss_id "TSS389"; p_id "P336";
chr00	Cufflinks	exon	17289595	17289985	.	+	.	gene_id "XLOC_000379"; transcript_id "TCONS_00000407"; exon_number "1"; oId "CUFF.172.1"; class_code "u"; tss_id "TSS390";
chr00	Cufflinks	exon	17523933	17524100	.	+	.	gene_id "XLOC_000380"; transcript_id "TCONS_00000408"; exon_number "1"; gene_name "Solyc00g153980.1"; oId "PAC:27282160"; nearest_ref "PAC:27282160"; class_code "="; tss_id "TSS391"; p_id "P337";
chr00	Cufflinks	exon	17539478	17540074	.	+	.	gene_id "XLOC_000381"; transcript_id "TCONS_00000409"; exon_number "1"; gene_name "Solyc00g154480.1"; oId "PAC:27282215"; nearest_ref "PAC:27282215"; class_code "="; tss_id "TSS392"; p_id "P338";
chr00	Cufflinks	exon	17540133	17540203	.	+	.	gene_id "XLOC_000381"; transcript_id "TCONS_00000409"; exon_number "2"; gene_name "Solyc00g154480.1"; oId "PAC:27282215"; nearest_ref "PAC:27282215"; class_code "="; tss_id "TSS392"; p_id "P338";
chr00	Cufflinks	exon	17541368	17541586	.	+	.	gene_id "XLOC_000381"; transcript_id "TCONS_00000409"; exon_number "3"; gene_name "Solyc00g154480.1"; oId "PAC:27282215"; nearest_ref "PAC:27282215"; class_code "="; tss_id "TSS392"; p_id "P338";
chr00	Cufflinks	exon	17541706	17541850	.	+	.	gene_id "XLOC_000381"; transcript_id "TCONS_00000409"; exon_number "4"; gene_name "Solyc00g154480.1"; oId "PAC:27282215"; nearest_ref "PAC:27282215"; class_code "="; tss_id "TSS392"; p_id "P338";
chr00	Cufflinks	exon	17541956	17542201	.	+	.	gene_id "XLOC_000381"; transcript_id "TCONS_00000409"; exon_number "5"; gene_name "Solyc00g154480.1"; oId "PAC:27282215"; nearest_ref "PAC:27282215"; class_code "="; tss_id "TSS392"; p_id "P338";
chr00	Cufflinks	exon	17542767	17543054	.	+	.	gene_id "XLOC_000381"; transcript_id "TCONS_00000409"; exon_number "6"; gene_name "Solyc00g154480.1"; oId "PAC:27282215"; nearest_ref "PAC:27282215"; class_code "="; tss_id "TSS392"; p_id "P338";
chr00	Cufflinks	exon	17553327	17553654	.	+	.	gene_id "XLOC_000382"; transcript_id "TCONS_00000410"; exon_number "1"; gene_name "Solyc00g154980.1"; oId "PAC:27282319"; nearest_ref "PAC:27282319"; class_code "="; tss_id "TSS393"; p_id "P339";
chr00	Cufflinks	exon	17554262	17554824	.	+	.	gene_id "XLOC_000382"; transcript_id "TCONS_00000410"; exon_number "2"; gene_name "Solyc00g154980.1"; oId "PAC:27282319"; nearest_ref "PAC:27282319"; class_code "="; tss_id "TSS393"; p_id "P339";
chr00	Cufflinks	exon	17617012	17617018	.	+	.	gene_id "XLOC_000383"; transcript_id "TCONS_00000411"; exon_number "1"; gene_name "Solyc00g157080.1"; oId "PAC:27282515"; nearest_ref "PAC:27282515"; class_code "="; tss_id "TSS394"; p_id "P340";
chr00	Cufflinks	exon	17618181	17618695	.	+	.	gene_id "XLOC_000383"; transcript_id "TCONS_00000411"; exon_number "2"; gene_name "Solyc00g157080.1"; oId "PAC:27282515"; nearest_ref "PAC:27282515"; class_code "="; tss_id "TSS394"; p_id "P340";
chr00	Cufflinks	exon	17632654	17632720	.	+	.	gene_id "XLOC_000384"; transcript_id "TCONS_00000412"; exon_number "1"; oId "CUFF.173.1"; class_code "u"; tss_id "TSS395";
chr00	Cufflinks	exon	17632811	17633224	.	+	.	gene_id "XLOC_000384"; transcript_id "TCONS_00000412"; exon_number "2"; oId "CUFF.173.1"; class_code "u"; tss_id "TSS395";
chr00	Cufflinks	exon	17728003	17728091	.	+	.	gene_id "XLOC_000385"; transcript_id "TCONS_00000413"; exon_number "1"; gene_name "Solyc00g160780.2"; oId "PAC:27282370"; nearest_ref "PAC:27282370"; class_code "="; tss_id "TSS396"; p_id "P341";
chr00	Cufflinks	exon	17728714	17729129	.	+	.	gene_id "XLOC_000385"; transcript_id "TCONS_00000413"; exon_number "2"; gene_name "Solyc00g160780.2"; oId "PAC:27282370"; nearest_ref "PAC:27282370"; class_code "="; tss_id "TSS396"; p_id "P341";
chr00	Cufflinks	exon	17811608	17811625	.	+	.	gene_id "XLOC_000386"; transcript_id "TCONS_00000414"; exon_number "1"; gene_name "Solyc00g163580.1"; oId "PAC:27282488"; nearest_ref "PAC:27282488"; class_code "="; tss_id "TSS397"; p_id "P342";
chr00	Cufflinks	exon	17811724	17811993	.	+	.	gene_id "XLOC_000386"; transcript_id "TCONS_00000414"; exon_number "2"; gene_name "Solyc00g163580.1"; oId "PAC:27282488"; nearest_ref "PAC:27282488"; class_code "="; tss_id "TSS397"; p_id "P342";
chr00	Cufflinks	exon	17840292	17840451	.	+	.	gene_id "XLOC_000387"; transcript_id "TCONS_00000415"; exon_number "1"; gene_name "Solyc00g164580.1"; oId "PAC:27282791"; nearest_ref "PAC:27282791"; class_code "="; tss_id "TSS398"; p_id "P343";
chr00	Cufflinks	exon	17840975	17841149	.	+	.	gene_id "XLOC_000387"; transcript_id "TCONS_00000415"; exon_number "2"; gene_name "Solyc00g164580.1"; oId "PAC:27282791"; nearest_ref "PAC:27282791"; class_code "="; tss_id "TSS398"; p_id "P343";
chr00	Cufflinks	exon	17841249	17841447	.	+	.	gene_id "XLOC_000387"; transcript_id "TCONS_00000415"; exon_number "3"; gene_name "Solyc00g164580.1"; oId "PAC:27282791"; nearest_ref "PAC:27282791"; class_code "="; tss_id "TSS398"; p_id "P343";
chr00	Cufflinks	exon	17843143	17843145	.	+	.	gene_id "XLOC_000388"; transcript_id "TCONS_00000416"; exon_number "1"; gene_name "Solyc00g164680.1"; oId "PAC:27282349"; nearest_ref "PAC:27282349"; class_code "="; tss_id "TSS399"; p_id "P344";
chr00	Cufflinks	exon	17843202	17843288	.	+	.	gene_id "XLOC_000388"; transcript_id "TCONS_00000416"; exon_number "2"; gene_name "Solyc00g164680.1"; oId "PAC:27282349"; nearest_ref "PAC:27282349"; class_code "="; tss_id "TSS399"; p_id "P344";
chr00	Cufflinks	exon	17843391	17843516	.	+	.	gene_id "XLOC_000388"; transcript_id "TCONS_00000416"; exon_number "3"; gene_name "Solyc00g164680.1"; oId "PAC:27282349"; nearest_ref "PAC:27282349"; class_code "="; tss_id "TSS399"; p_id "P344";
chr00	Cufflinks	exon	17843682	17843873	.	+	.	gene_id "XLOC_000388"; transcript_id "TCONS_00000416"; exon_number "4"; gene_name "Solyc00g164680.1"; oId "PAC:27282349"; nearest_ref "PAC:27282349"; class_code "="; tss_id "TSS399"; p_id "P344";
chr00	Cufflinks	exon	17843978	17844064	.	+	.	gene_id "XLOC_000388"; transcript_id "TCONS_00000416"; exon_number "5"; gene_name "Solyc00g164680.1"; oId "PAC:27282349"; nearest_ref "PAC:27282349"; class_code "="; tss_id "TSS399"; p_id "P344";
chr00	Cufflinks	exon	17844143	17844757	.	+	.	gene_id "XLOC_000388"; transcript_id "TCONS_00000416"; exon_number "6"; gene_name "Solyc00g164680.1"; oId "PAC:27282349"; nearest_ref "PAC:27282349"; class_code "="; tss_id "TSS399"; p_id "P344";
chr00	Cufflinks	exon	17845384	17845746	.	+	.	gene_id "XLOC_000388"; transcript_id "TCONS_00000416"; exon_number "7"; gene_name "Solyc00g164680.1"; oId "PAC:27282349"; nearest_ref "PAC:27282349"; class_code "="; tss_id "TSS399"; p_id "P344";
chr00	Cufflinks	exon	17860160	17860378	.	+	.	gene_id "XLOC_000389"; transcript_id "TCONS_00000417"; exon_number "1"; gene_name "Solyc00g165190.1"; oId "PAC:27282678"; nearest_ref "PAC:27282678"; class_code "="; tss_id "TSS400"; p_id "P345";
chr00	Cufflinks	exon	17895968	17896493	.	+	.	gene_id "XLOC_000390"; transcript_id "TCONS_00000418"; exon_number "1"; gene_name "Solyc00g166490.1"; oId "PAC:27282405"; nearest_ref "PAC:27282405"; class_code "="; tss_id "TSS401"; p_id "P346";
chr00	Cufflinks	exon	17896687	17896714	.	+	.	gene_id "XLOC_000390"; transcript_id "TCONS_00000418"; exon_number "2"; gene_name "Solyc00g166490.1"; oId "PAC:27282405"; nearest_ref "PAC:27282405"; class_code "="; tss_id "TSS401"; p_id "P346";
chr00	Cufflinks	exon	17896787	17896919	.	+	.	gene_id "XLOC_000390"; transcript_id "TCONS_00000418"; exon_number "3"; gene_name "Solyc00g166490.1"; oId "PAC:27282405"; nearest_ref "PAC:27282405"; class_code "="; tss_id "TSS401"; p_id "P346";
chr00	Cufflinks	exon	17897321	17897538	.	+	.	gene_id "XLOC_000390"; transcript_id "TCONS_00000418"; exon_number "4"; gene_name "Solyc00g166490.1"; oId "PAC:27282405"; nearest_ref "PAC:27282405"; class_code "="; tss_id "TSS401"; p_id "P346";
chr00	Cufflinks	exon	17897638	17897863	.	+	.	gene_id "XLOC_000390"; transcript_id "TCONS_00000418"; exon_number "5"; gene_name "Solyc00g166490.1"; oId "PAC:27282405"; nearest_ref "PAC:27282405"; class_code "="; tss_id "TSS401"; p_id "P346";
chr00	Cufflinks	exon	17919381	17920073	.	+	.	gene_id "XLOC_000391"; transcript_id "TCONS_00000419"; exon_number "1"; gene_name "Solyc00g167290.1"; oId "PAC:27282367"; nearest_ref "PAC:27282367"; class_code "="; tss_id "TSS402"; p_id "P347";
chr00	Cufflinks	exon	17921137	17922153	.	+	.	gene_id "XLOC_000392"; transcript_id "TCONS_00000420"; exon_number "1"; gene_name "Solyc00g167300.1"; oId "PAC:27282787"; nearest_ref "PAC:27282787"; class_code "="; tss_id "TSS403"; p_id "P348";
chr00	Cufflinks	exon	17935404	17935644	.	+	.	gene_id "XLOC_000393"; transcript_id "TCONS_00000421"; exon_number "1"; gene_name "Solyc00g167800.1"; oId "PAC:27282151"; nearest_ref "PAC:27282151"; class_code "="; tss_id "TSS404"; p_id "P349";
chr00	Cufflinks	exon	17935734	17935879	.	+	.	gene_id "XLOC_000393"; transcript_id "TCONS_00000421"; exon_number "2"; gene_name "Solyc00g167800.1"; oId "PAC:27282151"; nearest_ref "PAC:27282151"; class_code "="; tss_id "TSS404"; p_id "P349";
chr00	Cufflinks	exon	17999690	17999817	.	+	.	gene_id "XLOC_000394"; transcript_id "TCONS_00000422"; exon_number "1"; oId "CUFF.175.1"; class_code "u"; tss_id "TSS405";
chr00	Cufflinks	exon	18003903	18004286	.	+	.	gene_id "XLOC_000395"; transcript_id "TCONS_00000423"; exon_number "1"; gene_name "Solyc00g170200.1"; oId "PAC:27282736"; nearest_ref "PAC:27282736"; class_code "="; tss_id "TSS406"; p_id "P350";
chr00	Cufflinks	exon	18049090	18050010	.	+	.	gene_id "XLOC_000396"; transcript_id "TCONS_00000424"; exon_number "1"; gene_name "Solyc00g171710.1"; oId "PAC:27282415"; nearest_ref "PAC:27282415"; class_code "="; tss_id "TSS407"; p_id "P351";
chr00	Cufflinks	exon	18094368	18094377	.	+	.	gene_id "XLOC_000397"; transcript_id "TCONS_00000425"; exon_number "1"; gene_name "Solyc00g173430.1"; oId "PAC:27282797"; nearest_ref "PAC:27282797"; class_code "="; tss_id "TSS408"; p_id "P352";
chr00	Cufflinks	exon	18094625	18094764	.	+	.	gene_id "XLOC_000397"; transcript_id "TCONS_00000425"; exon_number "2"; gene_name "Solyc00g173430.1"; oId "PAC:27282797"; nearest_ref "PAC:27282797"; class_code "="; tss_id "TSS408"; p_id "P352";
chr00	Cufflinks	exon	18094838	18095086	.	+	.	gene_id "XLOC_000397"; transcript_id "TCONS_00000425"; exon_number "3"; gene_name "Solyc00g173430.1"; oId "PAC:27282797"; nearest_ref "PAC:27282797"; class_code "="; tss_id "TSS408"; p_id "P352";
chr00	Cufflinks	exon	18145242	18145303	.	+	.	gene_id "XLOC_000398"; transcript_id "TCONS_00000426"; exon_number "1"; gene_name "Solyc00g175240.1"; oId "PAC:27282078"; nearest_ref "PAC:27282078"; class_code "="; tss_id "TSS409"; p_id "P353";
chr00	Cufflinks	exon	18145428	18145613	.	+	.	gene_id "XLOC_000398"; transcript_id "TCONS_00000426"; exon_number "2"; gene_name "Solyc00g175240.1"; oId "PAC:27282078"; nearest_ref "PAC:27282078"; class_code "="; tss_id "TSS409"; p_id "P353";
chr00	Cufflinks	exon	18145698	18145926	.	+	.	gene_id "XLOC_000398"; transcript_id "TCONS_00000426"; exon_number "3"; gene_name "Solyc00g175240.1"; oId "PAC:27282078"; nearest_ref "PAC:27282078"; class_code "="; tss_id "TSS409"; p_id "P353";
chr00	Cufflinks	exon	18235638	18235717	.	+	.	gene_id "XLOC_000399"; transcript_id "TCONS_00000427"; exon_number "1"; gene_name "Solyc00g178340.1"; oId "PAC:27282359"; nearest_ref "PAC:27282359"; class_code "="; tss_id "TSS410"; p_id "P354";
chr00	Cufflinks	exon	18235865	18236039	.	+	.	gene_id "XLOC_000399"; transcript_id "TCONS_00000427"; exon_number "2"; gene_name "Solyc00g178340.1"; oId "PAC:27282359"; nearest_ref "PAC:27282359"; class_code "="; tss_id "TSS410"; p_id "P354";
chr00	Cufflinks	exon	18236111	18236287	.	+	.	gene_id "XLOC_000399"; transcript_id "TCONS_00000427"; exon_number "3"; gene_name "Solyc00g178340.1"; oId "PAC:27282359"; nearest_ref "PAC:27282359"; class_code "="; tss_id "TSS410"; p_id "P354";
chr00	Cufflinks	exon	18236379	18236558	.	+	.	gene_id "XLOC_000399"; transcript_id "TCONS_00000427"; exon_number "4"; gene_name "Solyc00g178340.1"; oId "PAC:27282359"; nearest_ref "PAC:27282359"; class_code "="; tss_id "TSS410"; p_id "P354";
chr00	Cufflinks	exon	18304656	18304715	.	+	.	gene_id "XLOC_000400"; transcript_id "TCONS_00000428"; exon_number "1"; gene_name "Solyc00g180840.1"; oId "PAC:27282457"; nearest_ref "PAC:27282457"; class_code "="; tss_id "TSS411"; p_id "P355";
chr00	Cufflinks	exon	18304811	18305452	.	+	.	gene_id "XLOC_000400"; transcript_id "TCONS_00000428"; exon_number "2"; gene_name "Solyc00g180840.1"; oId "PAC:27282457"; nearest_ref "PAC:27282457"; class_code "="; tss_id "TSS411"; p_id "P355";
chr00	Cufflinks	exon	18316854	18317012	.	+	.	gene_id "XLOC_000401"; transcript_id "TCONS_00000429"; exon_number "1"; gene_name "Solyc00g181250.2"; oId "PAC:27282399"; nearest_ref "PAC:27282399"; class_code "="; tss_id "TSS412"; p_id "P356";
chr00	Cufflinks	exon	18317064	18317698	.	+	.	gene_id "XLOC_000401"; transcript_id "TCONS_00000429"; exon_number "2"; gene_name "Solyc00g181250.2"; oId "PAC:27282399"; nearest_ref "PAC:27282399"; class_code "="; tss_id "TSS412"; p_id "P356";
chr00	Cufflinks	exon	18354315	18354598	.	+	.	gene_id "XLOC_000402"; transcript_id "TCONS_00000430"; exon_number "1"; oId "CUFF.180.1"; class_code "u"; tss_id "TSS413";
chr00	Cufflinks	exon	18367240	18367458	.	+	.	gene_id "XLOC_000403"; transcript_id "TCONS_00000431"; exon_number "1"; gene_name "Solyc00g183050.1"; oId "CUFF.183.1"; nearest_ref "PAC:27282036"; class_code "j"; tss_id "TSS414";
chr00	Cufflinks	exon	18367829	18367892	.	+	.	gene_id "XLOC_000403"; transcript_id "TCONS_00000431"; exon_number "2"; gene_name "Solyc00g183050.1"; oId "CUFF.183.1"; nearest_ref "PAC:27282036"; class_code "j"; tss_id "TSS414";
chr00	Cufflinks	exon	18367345	18367458	.	+	.	gene_id "XLOC_000403"; transcript_id "TCONS_00000432"; exon_number "1"; gene_name "Solyc00g183050.1"; oId "PAC:27282036"; nearest_ref "PAC:27282036"; class_code "="; tss_id "TSS415"; p_id "P357";
chr00	Cufflinks	exon	18367783	18367788	.	+	.	gene_id "XLOC_000403"; transcript_id "TCONS_00000432"; exon_number "2"; gene_name "Solyc00g183050.1"; oId "PAC:27282036"; nearest_ref "PAC:27282036"; class_code "="; tss_id "TSS415"; p_id "P357";
chr00	Cufflinks	exon	18445266	18445484	.	+	.	gene_id "XLOC_000404"; transcript_id "TCONS_00000433"; exon_number "1"; gene_name "Solyc00g185850.1"; oId "PAC:27282351"; nearest_ref "PAC:27282351"; class_code "="; tss_id "TSS416"; p_id "P358";
chr00	Cufflinks	exon	18451355	18451426	.	+	.	gene_id "XLOC_000405"; transcript_id "TCONS_00000434"; exon_number "1"; gene_name "Solyc00g186050.1"; oId "PAC:27282800"; nearest_ref "PAC:27282800"; class_code "="; tss_id "TSS417"; p_id "P359";
chr00	Cufflinks	exon	18451473	18451940	.	+	.	gene_id "XLOC_000405"; transcript_id "TCONS_00000434"; exon_number "2"; gene_name "Solyc00g186050.1"; oId "PAC:27282800"; nearest_ref "PAC:27282800"; class_code "="; tss_id "TSS417"; p_id "P359";
chr00	Cufflinks	exon	18619002	18619310	.	+	.	gene_id "XLOC_000406"; transcript_id "TCONS_00000435"; exon_number "1"; gene_name "Solyc00g192150.2"; oId "PAC:27282723"; nearest_ref "PAC:27282723"; class_code "="; tss_id "TSS418"; p_id "P360";
chr00	Cufflinks	exon	18620032	18620351	.	+	.	gene_id "XLOC_000406"; transcript_id "TCONS_00000435"; exon_number "2"; gene_name "Solyc00g192150.2"; oId "PAC:27282723"; nearest_ref "PAC:27282723"; class_code "="; tss_id "TSS418"; p_id "P360";
chr00	Cufflinks	exon	18620432	18621642	.	+	.	gene_id "XLOC_000406"; transcript_id "TCONS_00000435"; exon_number "3"; gene_name "Solyc00g192150.2"; oId "PAC:27282723"; nearest_ref "PAC:27282723"; class_code "="; tss_id "TSS418"; p_id "P360";
chr00	Cufflinks	exon	18706804	18707118	.	+	.	gene_id "XLOC_000407"; transcript_id "TCONS_00000436"; exon_number "1"; gene_name "Solyc00g195350.1"; oId "PAC:27282479"; nearest_ref "PAC:27282479"; class_code "="; tss_id "TSS419"; p_id "P361";
chr00	Cufflinks	exon	18707467	18707595	.	+	.	gene_id "XLOC_000408"; transcript_id "TCONS_00000437"; exon_number "1"; gene_name "Solyc00g195360.1"; oId "PAC:27282015"; nearest_ref "PAC:27282015"; class_code "="; tss_id "TSS420"; p_id "P362";
chr00	Cufflinks	exon	18707671	18707871	.	+	.	gene_id "XLOC_000408"; transcript_id "TCONS_00000437"; exon_number "2"; gene_name "Solyc00g195360.1"; oId "PAC:27282015"; nearest_ref "PAC:27282015"; class_code "="; tss_id "TSS420"; p_id "P362";
chr00	Cufflinks	exon	18708062	18708529	.	+	.	gene_id "XLOC_000408"; transcript_id "TCONS_00000437"; exon_number "3"; gene_name "Solyc00g195360.1"; oId "PAC:27282015"; nearest_ref "PAC:27282015"; class_code "="; tss_id "TSS420"; p_id "P362";
chr00	Cufflinks	exon	18727880	18727925	.	+	.	gene_id "XLOC_000409"; transcript_id "TCONS_00000439"; exon_number "1"; gene_name "Solyc00g196060.2"; oId "PAC:27282376"; nearest_ref "PAC:27282376"; class_code "="; tss_id "TSS421"; p_id "P363";
chr00	Cufflinks	exon	18728150	18728240	.	+	.	gene_id "XLOC_000409"; transcript_id "TCONS_00000439"; exon_number "2"; gene_name "Solyc00g196060.2"; oId "PAC:27282376"; nearest_ref "PAC:27282376"; class_code "="; tss_id "TSS421"; p_id "P363";
chr00	Cufflinks	exon	18728867	18729031	.	+	.	gene_id "XLOC_000409"; transcript_id "TCONS_00000439"; exon_number "3"; gene_name "Solyc00g196060.2"; oId "PAC:27282376"; nearest_ref "PAC:27282376"; class_code "="; tss_id "TSS421"; p_id "P363";
chr00	Cufflinks	exon	18729101	18729223	.	+	.	gene_id "XLOC_000409"; transcript_id "TCONS_00000439"; exon_number "4"; gene_name "Solyc00g196060.2"; oId "PAC:27282376"; nearest_ref "PAC:27282376"; class_code "="; tss_id "TSS421"; p_id "P363";
chr00	Cufflinks	exon	18729786	18729861	.	+	.	gene_id "XLOC_000409"; transcript_id "TCONS_00000439"; exon_number "5"; gene_name "Solyc00g196060.2"; oId "PAC:27282376"; nearest_ref "PAC:27282376"; class_code "="; tss_id "TSS421"; p_id "P363";
chr00	Cufflinks	exon	18730006	18730153	.	+	.	gene_id "XLOC_000409"; transcript_id "TCONS_00000439"; exon_number "6"; gene_name "Solyc00g196060.2"; oId "PAC:27282376"; nearest_ref "PAC:27282376"; class_code "="; tss_id "TSS421"; p_id "P363";
chr00	Cufflinks	exon	18730252	18730776	.	+	.	gene_id "XLOC_000409"; transcript_id "TCONS_00000439"; exon_number "7"; gene_name "Solyc00g196060.2"; oId "PAC:27282376"; nearest_ref "PAC:27282376"; class_code "="; tss_id "TSS421"; p_id "P363";
chr00	Cufflinks	exon	18727880	18727925	.	+	.	gene_id "XLOC_000409"; transcript_id "TCONS_00000438"; exon_number "1"; gene_name "Solyc00g196060.2"; oId "CUFF.194.2"; nearest_ref "PAC:27282376"; class_code "j"; tss_id "TSS421";
chr00	Cufflinks	exon	18728150	18728240	.	+	.	gene_id "XLOC_000409"; transcript_id "TCONS_00000438"; exon_number "2"; gene_name "Solyc00g196060.2"; oId "CUFF.194.2"; nearest_ref "PAC:27282376"; class_code "j"; tss_id "TSS421";
chr00	Cufflinks	exon	18728867	18729031	.	+	.	gene_id "XLOC_000409"; transcript_id "TCONS_00000438"; exon_number "3"; gene_name "Solyc00g196060.2"; oId "CUFF.194.2"; nearest_ref "PAC:27282376"; class_code "j"; tss_id "TSS421";
chr00	Cufflinks	exon	18729101	18729223	.	+	.	gene_id "XLOC_000409"; transcript_id "TCONS_00000438"; exon_number "4"; gene_name "Solyc00g196060.2"; oId "CUFF.194.2"; nearest_ref "PAC:27282376"; class_code "j"; tss_id "TSS421";
chr00	Cufflinks	exon	18729786	18729861	.	+	.	gene_id "XLOC_000409"; transcript_id "TCONS_00000438"; exon_number "5"; gene_name "Solyc00g196060.2"; oId "CUFF.194.2"; nearest_ref "PAC:27282376"; class_code "j"; tss_id "TSS421";
chr00	Cufflinks	exon	18730006	18730153	.	+	.	gene_id "XLOC_000409"; transcript_id "TCONS_00000438"; exon_number "6"; gene_name "Solyc00g196060.2"; oId "CUFF.194.2"; nearest_ref "PAC:27282376"; class_code "j"; tss_id "TSS421";
chr00	Cufflinks	exon	18730344	18730776	.	+	.	gene_id "XLOC_000409"; transcript_id "TCONS_00000438"; exon_number "7"; gene_name "Solyc00g196060.2"; oId "CUFF.194.2"; nearest_ref "PAC:27282376"; class_code "j"; tss_id "TSS421";
chr00	Cufflinks	exon	18742293	18742398	.	+	.	gene_id "XLOC_000410"; transcript_id "TCONS_00000440"; exon_number "1"; oId "CUFF.192.1"; class_code "u"; tss_id "TSS422";
chr00	Cufflinks	exon	18832472	18832717	.	+	.	gene_id "XLOC_000411"; transcript_id "TCONS_00000441"; exon_number "1"; gene_name "Solyc00g199960.1"; oId "PAC:27282680"; nearest_ref "PAC:27282680"; class_code "="; tss_id "TSS423"; p_id "P364";
chr00	Cufflinks	exon	18832771	18832962	.	+	.	gene_id "XLOC_000411"; transcript_id "TCONS_00000441"; exon_number "2"; gene_name "Solyc00g199960.1"; oId "PAC:27282680"; nearest_ref "PAC:27282680"; class_code "="; tss_id "TSS423"; p_id "P364";
chr00	Cufflinks	exon	18861628	18861780	.	+	.	gene_id "XLOC_000412"; transcript_id "TCONS_00000442"; exon_number "1"; gene_name "Solyc00g201060.1"; oId "PAC:27282254"; nearest_ref "PAC:27282254"; class_code "="; tss_id "TSS424"; p_id "P365";
chr00	Cufflinks	exon	18863450	18863515	.	+	.	gene_id "XLOC_000413"; transcript_id "TCONS_00000443"; exon_number "1"; oId "CUFF.193.1"; class_code "u"; tss_id "TSS425";
chr00	Cufflinks	exon	18863594	18863627	.	+	.	gene_id "XLOC_000413"; transcript_id "TCONS_00000443"; exon_number "2"; oId "CUFF.193.1"; class_code "u"; tss_id "TSS425";
chr00	Cufflinks	exon	18865459	18865619	.	+	.	gene_id "XLOC_000414"; transcript_id "TCONS_00000444"; exon_number "1"; gene_name "Solyc00g201160.2"; oId "CUFF.196.1"; nearest_ref "PAC:27282449"; class_code "x"; tss_id "TSS426";
chr00	Cufflinks	exon	18881595	18881744	.	+	.	gene_id "XLOC_000415"; transcript_id "TCONS_00000445"; exon_number "1"; gene_name "Solyc00g201760.1"; oId "PAC:27282634"; nearest_ref "PAC:27282634"; class_code "="; tss_id "TSS427"; p_id "P366";
chr00	Cufflinks	exon	18900643	18900649	.	+	.	gene_id "XLOC_000416"; transcript_id "TCONS_00000446"; exon_number "1"; gene_name "Solyc00g202560.1"; oId "PAC:27282159"; nearest_ref "PAC:27282159"; class_code "="; tss_id "TSS428"; p_id "P367";
chr00	Cufflinks	exon	18900725	18901629	.	+	.	gene_id "XLOC_000416"; transcript_id "TCONS_00000446"; exon_number "2"; gene_name "Solyc00g202560.1"; oId "PAC:27282159"; nearest_ref "PAC:27282159"; class_code "="; tss_id "TSS428"; p_id "P367";
chr00	Cufflinks	exon	19046341	19046425	.	+	.	gene_id "XLOC_000417"; transcript_id "TCONS_00000447"; exon_number "1"; gene_name "Solyc00g207960.1"; oId "PAC:27282165"; nearest_ref "PAC:27282165"; class_code "="; tss_id "TSS429"; p_id "P368";
chr00	Cufflinks	exon	19046959	19047320	.	+	.	gene_id "XLOC_000417"; transcript_id "TCONS_00000447"; exon_number "2"; gene_name "Solyc00g207960.1"; oId "PAC:27282165"; nearest_ref "PAC:27282165"; class_code "="; tss_id "TSS429"; p_id "P368";
chr00	Cufflinks	exon	19159730	19160435	.	+	.	gene_id "XLOC_000418"; transcript_id "TCONS_00000448"; exon_number "1"; gene_name "Solyc00g212260.1"; oId "PAC:27282441"; nearest_ref "PAC:27282441"; class_code "="; tss_id "TSS430"; p_id "P369";
chr00	Cufflinks	exon	19161023	19161552	.	+	.	gene_id "XLOC_000418"; transcript_id "TCONS_00000448"; exon_number "2"; gene_name "Solyc00g212260.1"; oId "PAC:27282441"; nearest_ref "PAC:27282441"; class_code "="; tss_id "TSS430"; p_id "P369";
chr00	Cufflinks	exon	19163597	19164421	.	+	.	gene_id "XLOC_000418"; transcript_id "TCONS_00000448"; exon_number "3"; gene_name "Solyc00g212260.1"; oId "PAC:27282441"; nearest_ref "PAC:27282441"; class_code "="; tss_id "TSS430"; p_id "P369";
chr00	Cufflinks	exon	19164515	19164604	.	+	.	gene_id "XLOC_000418"; transcript_id "TCONS_00000448"; exon_number "4"; gene_name "Solyc00g212260.1"; oId "PAC:27282441"; nearest_ref "PAC:27282441"; class_code "="; tss_id "TSS430"; p_id "P369";
chr00	Cufflinks	exon	19203910	19204009	.	+	.	gene_id "XLOC_000419"; transcript_id "TCONS_00000449"; exon_number "1"; oId "CUFF.198.1"; class_code "u"; tss_id "TSS431";
chr00	Cufflinks	exon	19244011	19244064	.	+	.	gene_id "XLOC_000420"; transcript_id "TCONS_00000450"; exon_number "1"; oId "CUFF.200.1"; class_code "u"; tss_id "TSS432";
chr00	Cufflinks	exon	19244174	19244221	.	+	.	gene_id "XLOC_000420"; transcript_id "TCONS_00000450"; exon_number "2"; oId "CUFF.200.1"; class_code "u"; tss_id "TSS432";
chr00	Cufflinks	exon	19244386	19244442	.	+	.	gene_id "XLOC_000420"; transcript_id "TCONS_00000450"; exon_number "3"; oId "CUFF.200.1"; class_code "u"; tss_id "TSS432";
chr00	Cufflinks	exon	19244532	19244699	.	+	.	gene_id "XLOC_000421"; transcript_id "TCONS_00000451"; exon_number "1"; gene_name "Solyc00g215560.1"; oId "CUFF.205.1"; nearest_ref "PAC:27282747"; class_code "j"; tss_id "TSS433";
chr00	Cufflinks	exon	19244858	19244985	.	+	.	gene_id "XLOC_000421"; transcript_id "TCONS_00000451"; exon_number "2"; gene_name "Solyc00g215560.1"; oId "CUFF.205.1"; nearest_ref "PAC:27282747"; class_code "j"; tss_id "TSS433";
chr00	Cufflinks	exon	19245085	19245179	.	+	.	gene_id "XLOC_000421"; transcript_id "TCONS_00000451"; exon_number "3"; gene_name "Solyc00g215560.1"; oId "CUFF.205.1"; nearest_ref "PAC:27282747"; class_code "j"; tss_id "TSS433";
chr00	Cufflinks	exon	19245382	19245530	.	+	.	gene_id "XLOC_000421"; transcript_id "TCONS_00000451"; exon_number "4"; gene_name "Solyc00g215560.1"; oId "CUFF.205.1"; nearest_ref "PAC:27282747"; class_code "j"; tss_id "TSS433";
chr00	Cufflinks	exon	19244686	19244767	.	+	.	gene_id "XLOC_000421"; transcript_id "TCONS_00000452"; exon_number "1"; gene_name "Solyc00g215560.1"; oId "CUFF.205.2"; nearest_ref "PAC:27282747"; class_code "j"; tss_id "TSS434";
chr00	Cufflinks	exon	19244858	19244985	.	+	.	gene_id "XLOC_000421"; transcript_id "TCONS_00000452"; exon_number "2"; gene_name "Solyc00g215560.1"; oId "CUFF.205.2"; nearest_ref "PAC:27282747"; class_code "j"; tss_id "TSS434";
chr00	Cufflinks	exon	19245085	19245179	.	+	.	gene_id "XLOC_000421"; transcript_id "TCONS_00000452"; exon_number "3"; gene_name "Solyc00g215560.1"; oId "CUFF.205.2"; nearest_ref "PAC:27282747"; class_code "j"; tss_id "TSS434";
chr00	Cufflinks	exon	19245382	19245530	.	+	.	gene_id "XLOC_000421"; transcript_id "TCONS_00000452"; exon_number "4"; gene_name "Solyc00g215560.1"; oId "CUFF.205.2"; nearest_ref "PAC:27282747"; class_code "j"; tss_id "TSS434";
chr00	Cufflinks	exon	19244933	19244985	.	+	.	gene_id "XLOC_000421"; transcript_id "TCONS_00000453"; exon_number "1"; gene_name "Solyc00g215560.1"; oId "PAC:27282747"; contained_in "TCONS_00000451"; nearest_ref "PAC:27282747"; class_code "="; tss_id "TSS435"; p_id "P370";
chr00	Cufflinks	exon	19245085	19245179	.	+	.	gene_id "XLOC_000421"; transcript_id "TCONS_00000453"; exon_number "2"; gene_name "Solyc00g215560.1"; oId "PAC:27282747"; contained_in "TCONS_00000451"; nearest_ref "PAC:27282747"; class_code "="; tss_id "TSS435"; p_id "P370";
chr00	Cufflinks	exon	19245382	19245530	.	+	.	gene_id "XLOC_000421"; transcript_id "TCONS_00000453"; exon_number "3"; gene_name "Solyc00g215560.1"; oId "PAC:27282747"; contained_in "TCONS_00000451"; nearest_ref "PAC:27282747"; class_code "="; tss_id "TSS435"; p_id "P370";
chr00	Cufflinks	exon	19295284	19295811	.	+	.	gene_id "XLOC_000422"; transcript_id "TCONS_00000454"; exon_number "1"; gene_name "Solyc00g217560.1"; oId "PAC:27282828"; nearest_ref "PAC:27282828"; class_code "="; tss_id "TSS436"; p_id "P371";
chr00	Cufflinks	exon	19305694	19306137	.	+	.	gene_id "XLOC_000423"; transcript_id "TCONS_00000455"; exon_number "1"; gene_name "Solyc00g217960.1"; oId "PAC:27282522"; nearest_ref "PAC:27282522"; class_code "="; tss_id "TSS437"; p_id "P372";
chr00	Cufflinks	exon	19334882	19335362	.	+	.	gene_id "XLOC_000424"; transcript_id "TCONS_00000456"; exon_number "1"; oId "CUFF.201.1"; class_code "u"; tss_id "TSS438";
chr00	Cufflinks	exon	19335745	19336171	.	+	.	gene_id "XLOC_000425"; transcript_id "TCONS_00000457"; exon_number "1"; oId "CUFF.202.1"; class_code "u"; tss_id "TSS439";
chr00	Cufflinks	exon	19368452	19368574	.	+	.	gene_id "XLOC_000426"; transcript_id "TCONS_00000458"; exon_number "1"; gene_name "Solyc00g220360.1"; oId "PAC:27282037"; nearest_ref "PAC:27282037"; class_code "="; tss_id "TSS440"; p_id "P373";
chr00	Cufflinks	exon	19368657	19368689	.	+	.	gene_id "XLOC_000426"; transcript_id "TCONS_00000458"; exon_number "2"; gene_name "Solyc00g220360.1"; oId "PAC:27282037"; nearest_ref "PAC:27282037"; class_code "="; tss_id "TSS440"; p_id "P373";
chr00	Cufflinks	exon	19369371	19369427	.	+	.	gene_id "XLOC_000426"; transcript_id "TCONS_00000458"; exon_number "3"; gene_name "Solyc00g220360.1"; oId "PAC:27282037"; nearest_ref "PAC:27282037"; class_code "="; tss_id "TSS440"; p_id "P373";
chr00	Cufflinks	exon	19411564	19411693	.	+	.	gene_id "XLOC_000427"; transcript_id "TCONS_00000459"; exon_number "1"; gene_name "Solyc00g222060.1"; oId "PAC:27282011"; nearest_ref "PAC:27282011"; class_code "="; tss_id "TSS441"; p_id "P374";
chr00	Cufflinks	exon	19412348	19412487	.	+	.	gene_id "XLOC_000427"; transcript_id "TCONS_00000459"; exon_number "2"; gene_name "Solyc00g222060.1"; oId "PAC:27282011"; nearest_ref "PAC:27282011"; class_code "="; tss_id "TSS441"; p_id "P374";
chr00	Cufflinks	exon	19420899	19421183	.	+	.	gene_id "XLOC_000428"; transcript_id "TCONS_00000460"; exon_number "1"; gene_name "Solyc00g222460.1"; oId "PAC:27282343"; nearest_ref "PAC:27282343"; class_code "="; tss_id "TSS442"; p_id "P375";
chr00	Cufflinks	exon	19531404	19532393	.	+	.	gene_id "XLOC_000429"; transcript_id "TCONS_00000461"; exon_number "1"; gene_name "Solyc00g226760.1"; oId "PAC:27282496"; nearest_ref "PAC:27282496"; class_code "="; tss_id "TSS443"; p_id "P376";
chr00	Cufflinks	exon	19561708	19562331	.	+	.	gene_id "XLOC_000430"; transcript_id "TCONS_00000462"; exon_number "1"; gene_name "Solyc00g227960.1"; oId "PAC:27282141"; nearest_ref "PAC:27282141"; class_code "="; tss_id "TSS444"; p_id "P377";
chr00	Cufflinks	exon	19562401	19562697	.	+	.	gene_id "XLOC_000430"; transcript_id "TCONS_00000462"; exon_number "2"; gene_name "Solyc00g227960.1"; oId "PAC:27282141"; nearest_ref "PAC:27282141"; class_code "="; tss_id "TSS444"; p_id "P377";
chr00	Cufflinks	exon	19594642	19594867	.	+	.	gene_id "XLOC_000431"; transcript_id "TCONS_00000463"; exon_number "1"; gene_name "Solyc00g229260.1"; oId "PAC:27282521"; nearest_ref "PAC:27282521"; class_code "="; tss_id "TSS445"; p_id "P378";
chr00	Cufflinks	exon	19594997	19595331	.	+	.	gene_id "XLOC_000431"; transcript_id "TCONS_00000463"; exon_number "2"; gene_name "Solyc00g229260.1"; oId "PAC:27282521"; nearest_ref "PAC:27282521"; class_code "="; tss_id "TSS445"; p_id "P378";
chr00	Cufflinks	exon	19613244	19613566	.	+	.	gene_id "XLOC_000432"; transcript_id "TCONS_00000464"; exon_number "1"; gene_name "Solyc00g230060.1"; oId "PAC:27282743"; nearest_ref "PAC:27282743"; class_code "="; tss_id "TSS446"; p_id "P379";
chr00	Cufflinks	exon	19613694	19614249	.	+	.	gene_id "XLOC_000432"; transcript_id "TCONS_00000464"; exon_number "2"; gene_name "Solyc00g230060.1"; oId "PAC:27282743"; nearest_ref "PAC:27282743"; class_code "="; tss_id "TSS446"; p_id "P379";
chr00	Cufflinks	exon	19804034	19804217	.	+	.	gene_id "XLOC_000433"; transcript_id "TCONS_00000465"; exon_number "1"; gene_name "Solyc00g237680.1"; oId "PAC:27282230"; nearest_ref "PAC:27282230"; class_code "="; tss_id "TSS447"; p_id "P380";
chr00	Cufflinks	exon	19804981	19804985	.	+	.	gene_id "XLOC_000433"; transcript_id "TCONS_00000465"; exon_number "2"; gene_name "Solyc00g237680.1"; oId "PAC:27282230"; nearest_ref "PAC:27282230"; class_code "="; tss_id "TSS447"; p_id "P380";
chr00	Cufflinks	exon	19876497	19876649	.	+	.	gene_id "XLOC_000434"; transcript_id "TCONS_00000466"; exon_number "1"; gene_name "Solyc00g240580.1"; oId "PAC:27282428"; nearest_ref "PAC:27282428"; class_code "="; tss_id "TSS448"; p_id "P381";
chr00	Cufflinks	exon	19899867	19899985	.	+	.	gene_id "XLOC_000435"; transcript_id "TCONS_00000467"; exon_number "1"; oId "CUFF.208.1"; class_code "u"; tss_id "TSS449";
chr00	Cufflinks	exon	19965589	19966016	.	+	.	gene_id "XLOC_000436"; transcript_id "TCONS_00000468"; exon_number "1"; gene_name "Solyc00g244280.1"; oId "CUFF.210.1"; nearest_ref "PAC:27282233"; class_code "x"; tss_id "TSS450";
chr00	Cufflinks	exon	19966180	19967234	.	+	.	gene_id "XLOC_000437"; transcript_id "TCONS_00000469"; exon_number "1"; gene_name "Solyc00g244290.1"; oId "CUFF.211.1"; nearest_ref "PAC:27282469"; class_code "o"; tss_id "TSS451";
chr00	Cufflinks	exon	19966386	19966877	.	+	.	gene_id "XLOC_000437"; transcript_id "TCONS_00000470"; exon_number "1"; gene_name "Solyc00g244290.1"; oId "PAC:27282469"; contained_in "TCONS_00000469"; nearest_ref "PAC:27282469"; class_code "="; tss_id "TSS452"; p_id "P382";
chr00	Cufflinks	exon	19966946	19967203	.	+	.	gene_id "XLOC_000437"; transcript_id "TCONS_00000471"; exon_number "1"; gene_name "Solyc00g244300.1"; oId "PAC:27282475"; contained_in "TCONS_00000469"; nearest_ref "PAC:27282475"; class_code "="; tss_id "TSS453"; p_id "P383";
chr00	Cufflinks	exon	19988039	19988044	.	+	.	gene_id "XLOC_000438"; transcript_id "TCONS_00000472"; exon_number "1"; gene_name "Solyc00g245200.1"; oId "PAC:27281971"; nearest_ref "PAC:27281971"; class_code "="; tss_id "TSS454"; p_id "P384";
chr00	Cufflinks	exon	19988094	19988273	.	+	.	gene_id "XLOC_000438"; transcript_id "TCONS_00000472"; exon_number "2"; gene_name "Solyc00g245200.1"; oId "PAC:27281971"; nearest_ref "PAC:27281971"; class_code "="; tss_id "TSS454"; p_id "P384";
chr00	Cufflinks	exon	20025811	20026032	.	+	.	gene_id "XLOC_000439"; transcript_id "TCONS_00000473"; exon_number "1"; gene_name "Solyc00g246800.1"; oId "PAC:27282378"; nearest_ref "PAC:27282378"; class_code "="; tss_id "TSS455"; p_id "P385";
chr00	Cufflinks	exon	20037955	20038872	.	+	.	gene_id "XLOC_000440"; transcript_id "TCONS_00000474"; exon_number "1"; gene_name "Solyc00g247300.2"; oId "PAC:27282304"; nearest_ref "PAC:27282304"; class_code "="; tss_id "TSS456"; p_id "P386";
chr00	Cufflinks	exon	20039445	20040252	.	+	.	gene_id "XLOC_000440"; transcript_id "TCONS_00000474"; exon_number "2"; gene_name "Solyc00g247300.2"; oId "PAC:27282304"; nearest_ref "PAC:27282304"; class_code "="; tss_id "TSS456"; p_id "P386";
chr00	Cufflinks	exon	20100896	20101053	.	+	.	gene_id "XLOC_000441"; transcript_id "TCONS_00000475"; exon_number "1"; gene_name "Solyc00g249900.2"; oId "CUFF.212.2"; nearest_ref "PAC:27282228"; class_code "j"; tss_id "TSS457";
chr00	Cufflinks	exon	20101646	20101727	.	+	.	gene_id "XLOC_000441"; transcript_id "TCONS_00000475"; exon_number "2"; gene_name "Solyc00g249900.2"; oId "CUFF.212.2"; nearest_ref "PAC:27282228"; class_code "j"; tss_id "TSS457";
chr00	Cufflinks	exon	20101957	20102122	.	+	.	gene_id "XLOC_000441"; transcript_id "TCONS_00000475"; exon_number "3"; gene_name "Solyc00g249900.2"; oId "CUFF.212.2"; nearest_ref "PAC:27282228"; class_code "j"; tss_id "TSS457";
chr00	Cufflinks	exon	20102208	20102209	.	+	.	gene_id "XLOC_000441"; transcript_id "TCONS_00000475"; exon_number "4"; gene_name "Solyc00g249900.2"; oId "CUFF.212.2"; nearest_ref "PAC:27282228"; class_code "j"; tss_id "TSS457";
chr00	Cufflinks	exon	20100896	20101053	.	+	.	gene_id "XLOC_000441"; transcript_id "TCONS_00000476"; exon_number "1"; gene_name "Solyc00g249900.2"; oId "PAC:27282228"; nearest_ref "PAC:27282228"; class_code "="; tss_id "TSS457"; p_id "P387";
chr00	Cufflinks	exon	20101646	20101727	.	+	.	gene_id "XLOC_000441"; transcript_id "TCONS_00000476"; exon_number "2"; gene_name "Solyc00g249900.2"; oId "PAC:27282228"; nearest_ref "PAC:27282228"; class_code "="; tss_id "TSS457"; p_id "P387";
chr00	Cufflinks	exon	20101957	20102117	.	+	.	gene_id "XLOC_000441"; transcript_id "TCONS_00000476"; exon_number "3"; gene_name "Solyc00g249900.2"; oId "PAC:27282228"; nearest_ref "PAC:27282228"; class_code "="; tss_id "TSS457"; p_id "P387";
chr00	Cufflinks	exon	20102208	20102312	.	+	.	gene_id "XLOC_000441"; transcript_id "TCONS_00000476"; exon_number "4"; gene_name "Solyc00g249900.2"; oId "PAC:27282228"; nearest_ref "PAC:27282228"; class_code "="; tss_id "TSS457"; p_id "P387";
chr00	Cufflinks	exon	20102427	20102547	.	+	.	gene_id "XLOC_000441"; transcript_id "TCONS_00000476"; exon_number "5"; gene_name "Solyc00g249900.2"; oId "PAC:27282228"; nearest_ref "PAC:27282228"; class_code "="; tss_id "TSS457"; p_id "P387";
chr00	Cufflinks	exon	20102743	20102918	.	+	.	gene_id "XLOC_000441"; transcript_id "TCONS_00000476"; exon_number "6"; gene_name "Solyc00g249900.2"; oId "PAC:27282228"; nearest_ref "PAC:27282228"; class_code "="; tss_id "TSS457"; p_id "P387";
chr00	Cufflinks	exon	20102506	20102547	.	+	.	gene_id "XLOC_000441"; transcript_id "TCONS_00000477"; exon_number "1"; gene_name "Solyc00g249910.1"; oId "PAC:27282525"; nearest_ref "PAC:27282525"; class_code "="; tss_id "TSS458"; p_id "P388";
chr00	Cufflinks	exon	20102743	20102958	.	+	.	gene_id "XLOC_000441"; transcript_id "TCONS_00000477"; exon_number "2"; gene_name "Solyc00g249910.1"; oId "PAC:27282525"; nearest_ref "PAC:27282525"; class_code "="; tss_id "TSS458"; p_id "P388";
chr00	Cufflinks	exon	20201639	20201851	.	+	.	gene_id "XLOC_000442"; transcript_id "TCONS_00000478"; exon_number "1"; gene_name "Solyc00g254110.1"; oId "PAC:27282118"; nearest_ref "PAC:27282118"; class_code "="; tss_id "TSS459"; p_id "P389";
chr00	Cufflinks	exon	20414841	20415672	.	+	.	gene_id "XLOC_000443"; transcript_id "TCONS_00000479"; exon_number "1"; oId "CUFF.213.1"; class_code "u"; tss_id "TSS460";
chr00	Cufflinks	exon	20415823	20416703	.	+	.	gene_id "XLOC_000444"; transcript_id "TCONS_00000480"; exon_number "1"; oId "CUFF.215.1"; class_code "u"; tss_id "TSS461";
chr00	Cufflinks	exon	20458073	20458206	.	+	.	gene_id "XLOC_000445"; transcript_id "TCONS_00000481"; exon_number "1"; oId "CUFF.214.1"; class_code "u"; tss_id "TSS462";
chr00	Cufflinks	exon	20470688	20470958	.	+	.	gene_id "XLOC_000446"; transcript_id "TCONS_00000482"; exon_number "1"; gene_name "Solyc00g265510.1"; oId "CUFF.217.1"; nearest_ref "PAC:27282310"; class_code "x"; tss_id "TSS463";
chr00	Cufflinks	exon	20530743	20530843	.	+	.	gene_id "XLOC_000447"; transcript_id "TCONS_00000483"; exon_number "1"; oId "CUFF.216.1"; class_code "u"; tss_id "TSS464";
chr00	Cufflinks	exon	20538311	20538604	.	+	.	gene_id "XLOC_000448"; transcript_id "TCONS_00000484"; exon_number "1"; oId "CUFF.218.1"; class_code "u"; tss_id "TSS465";
chr00	Cufflinks	exon	20538799	20539191	.	+	.	gene_id "XLOC_000449"; transcript_id "TCONS_00000485"; exon_number "1"; oId "CUFF.219.1"; class_code "u"; tss_id "TSS466";
chr00	Cufflinks	exon	20539370	20540100	.	+	.	gene_id "XLOC_000450"; transcript_id "TCONS_00000486"; exon_number "1"; oId "CUFF.220.1"; class_code "u"; tss_id "TSS467";
chr00	Cufflinks	exon	20587172	20587726	.	+	.	gene_id "XLOC_000451"; transcript_id "TCONS_00000488"; exon_number "1"; gene_name "Solyc00g270510.1"; oId "PAC:27282537"; contained_in "TCONS_00000487"; nearest_ref "PAC:27282537"; class_code "="; tss_id "TSS468"; p_id "P390";
chr00	Cufflinks	exon	20587172	20587726	.	+	.	gene_id "XLOC_000451"; transcript_id "TCONS_00000487"; exon_number "1"; gene_name "Solyc00g270510.1"; oId "CUFF.236.1"; nearest_ref "PAC:27282537"; class_code "="; tss_id "TSS468"; p_id "P390";
chr00	Cufflinks	exon	20821218	20821317	.	+	.	gene_id "XLOC_000452"; transcript_id "TCONS_00000489"; exon_number "1"; oId "CUFF.221.1"; class_code "u"; tss_id "TSS469";
chr00	Cufflinks	exon	20863680	20863705	.	+	.	gene_id "XLOC_000453"; transcript_id "TCONS_00000490"; exon_number "1"; gene_name "Solyc00g282510.1"; oId "PAC:27281987"; nearest_ref "PAC:27281987"; class_code "="; tss_id "TSS470"; p_id "P391";
chr00	Cufflinks	exon	20864109	20865858	.	+	.	gene_id "XLOC_000453"; transcript_id "TCONS_00000490"; exon_number "2"; gene_name "Solyc00g282510.1"; oId "PAC:27281987"; nearest_ref "PAC:27281987"; class_code "="; tss_id "TSS470"; p_id "P391";
chr00	Cufflinks	exon	20875367	20875528	.	+	.	gene_id "XLOC_000454"; transcript_id "TCONS_00000491"; exon_number "1"; gene_name "Solyc00g283110.1"; oId "PAC:27282849"; nearest_ref "PAC:27282849"; class_code "="; tss_id "TSS471"; p_id "P392";
chr00	Cufflinks	exon	20940778	20941146	.	+	.	gene_id "XLOC_000455"; transcript_id "TCONS_00000492"; exon_number "1"; gene_name "Solyc00g286010.1"; oId "PAC:27282491"; nearest_ref "PAC:27282491"; class_code "="; tss_id "TSS472"; p_id "P393";
chr00	Cufflinks	exon	20941227	20942165	.	+	.	gene_id "XLOC_000456"; transcript_id "TCONS_00000493"; exon_number "1"; gene_name "Solyc00g286020.1"; oId "PAC:27282621"; nearest_ref "PAC:27282621"; class_code "="; tss_id "TSS473"; p_id "P394";
chr00	Cufflinks	exon	20942318	20942902	.	+	.	gene_id "XLOC_000457"; transcript_id "TCONS_00000494"; exon_number "1"; gene_name "Solyc00g286030.1"; oId "PAC:27282008"; nearest_ref "PAC:27282008"; class_code "="; tss_id "TSS474"; p_id "P395";
chr00	Cufflinks	exon	20970495	20970518	.	+	.	gene_id "XLOC_000458"; transcript_id "TCONS_00000495"; exon_number "1"; gene_name "Solyc00g287330.1"; oId "PAC:27282670"; nearest_ref "PAC:27282670"; class_code "="; tss_id "TSS475"; p_id "P396";
chr00	Cufflinks	exon	20970855	20970941	.	+	.	gene_id "XLOC_000458"; transcript_id "TCONS_00000495"; exon_number "2"; gene_name "Solyc00g287330.1"; oId "PAC:27282670"; nearest_ref "PAC:27282670"; class_code "="; tss_id "TSS475"; p_id "P396";
chr00	Cufflinks	exon	20971126	20971179	.	+	.	gene_id "XLOC_000458"; transcript_id "TCONS_00000495"; exon_number "3"; gene_name "Solyc00g287330.1"; oId "PAC:27282670"; nearest_ref "PAC:27282670"; class_code "="; tss_id "TSS475"; p_id "P396";
chr00	Cufflinks	exon	20971285	20971440	.	+	.	gene_id "XLOC_000458"; transcript_id "TCONS_00000495"; exon_number "4"; gene_name "Solyc00g287330.1"; oId "PAC:27282670"; nearest_ref "PAC:27282670"; class_code "="; tss_id "TSS475"; p_id "P396";
chr00	Cufflinks	exon	20971531	20971770	.	+	.	gene_id "XLOC_000458"; transcript_id "TCONS_00000495"; exon_number "5"; gene_name "Solyc00g287330.1"; oId "PAC:27282670"; nearest_ref "PAC:27282670"; class_code "="; tss_id "TSS475"; p_id "P396";
chr00	Cufflinks	exon	21330960	21331023	.	+	.	gene_id "XLOC_000459"; transcript_id "TCONS_00000496"; exon_number "1"; gene_name "Solyc00g303630.1"; oId "PAC:27282019"; nearest_ref "PAC:27282019"; class_code "="; tss_id "TSS476"; p_id "P397";
chr00	Cufflinks	exon	21333562	21333584	.	+	.	gene_id "XLOC_000459"; transcript_id "TCONS_00000496"; exon_number "2"; gene_name "Solyc00g303630.1"; oId "PAC:27282019"; nearest_ref "PAC:27282019"; class_code "="; tss_id "TSS476"; p_id "P397";
chr00	Cufflinks	exon	21340396	21340417	.	+	.	gene_id "XLOC_000460"; transcript_id "TCONS_00000497"; exon_number "1"; gene_name "Solyc00g304030.1"; oId "PAC:27282576"; nearest_ref "PAC:27282576"; class_code "="; tss_id "TSS477"; p_id "P398";
chr00	Cufflinks	exon	21341751	21343793	.	+	.	gene_id "XLOC_000460"; transcript_id "TCONS_00000497"; exon_number "2"; gene_name "Solyc00g304030.1"; oId "PAC:27282576"; nearest_ref "PAC:27282576"; class_code "="; tss_id "TSS477"; p_id "P398";
chr00	Cufflinks	exon	21344166	21345343	.	+	.	gene_id "XLOC_000460"; transcript_id "TCONS_00000497"; exon_number "3"; gene_name "Solyc00g304030.1"; oId "PAC:27282576"; nearest_ref "PAC:27282576"; class_code "="; tss_id "TSS477"; p_id "P398";
chr00	Cufflinks	exon	21400613	21400738	.	+	.	gene_id "XLOC_000461"; transcript_id "TCONS_00000498"; exon_number "1"; gene_name "Solyc00g306830.1"; oId "PAC:27282748"; nearest_ref "PAC:27282748"; class_code "="; tss_id "TSS478"; p_id "P399";
chr00	Cufflinks	exon	21401217	21401826	.	+	.	gene_id "XLOC_000461"; transcript_id "TCONS_00000498"; exon_number "2"; gene_name "Solyc00g306830.1"; oId "PAC:27282748"; nearest_ref "PAC:27282748"; class_code "="; tss_id "TSS478"; p_id "P399";
chr00	Cufflinks	exon	21401882	21402318	.	+	.	gene_id "XLOC_000461"; transcript_id "TCONS_00000498"; exon_number "3"; gene_name "Solyc00g306830.1"; oId "PAC:27282748"; nearest_ref "PAC:27282748"; class_code "="; tss_id "TSS478"; p_id "P399";
chr00	Cufflinks	exon	21459392	21459448	.	+	.	gene_id "XLOC_000462"; transcript_id "TCONS_00000499"; exon_number "1"; gene_name "Solyc00g309530.1"; oId "PAC:27282041"; nearest_ref "PAC:27282041"; class_code "="; tss_id "TSS479"; p_id "P400";
chr00	Cufflinks	exon	21459577	21459678	.	+	.	gene_id "XLOC_000462"; transcript_id "TCONS_00000499"; exon_number "2"; gene_name "Solyc00g309530.1"; oId "PAC:27282041"; nearest_ref "PAC:27282041"; class_code "="; tss_id "TSS479"; p_id "P400";
chr00	Cufflinks	exon	21474810	21474909	.	+	.	gene_id "XLOC_000463"; transcript_id "TCONS_00000500"; exon_number "1"; oId "CUFF.230.1"; class_code "u"; tss_id "TSS480";
chr00	Cufflinks	exon	21495748	21496044	.	+	.	gene_id "XLOC_000464"; transcript_id "TCONS_00000501"; exon_number "1"; gene_name "Solyc00g311230.2"; oId "PAC:27282772"; nearest_ref "PAC:27282772"; class_code "="; tss_id "TSS481"; p_id "P401";
chr00	Cufflinks	exon	21496111	21496254	.	+	.	gene_id "XLOC_000464"; transcript_id "TCONS_00000501"; exon_number "2"; gene_name "Solyc00g311230.2"; oId "PAC:27282772"; nearest_ref "PAC:27282772"; class_code "="; tss_id "TSS481"; p_id "P401";
chr00	Cufflinks	exon	21496329	21496531	.	+	.	gene_id "XLOC_000464"; transcript_id "TCONS_00000501"; exon_number "3"; gene_name "Solyc00g311230.2"; oId "PAC:27282772"; nearest_ref "PAC:27282772"; class_code "="; tss_id "TSS481"; p_id "P401";
chr00	Cufflinks	exon	21534607	21534768	.	+	.	gene_id "XLOC_000465"; transcript_id "TCONS_00000502"; exon_number "1"; gene_name "Solyc00g313030.1"; oId "PAC:27282025"; nearest_ref "PAC:27282025"; class_code "="; tss_id "TSS482"; p_id "P402";
chr00	Cufflinks	exon	21545069	21545251	.	+	.	gene_id "XLOC_000466"; transcript_id "TCONS_00000503"; exon_number "1"; gene_name "Solyc00g313530.1"; oId "PAC:27282511"; nearest_ref "PAC:27282511"; class_code "="; tss_id "TSS483"; p_id "P403";
chr00	Cufflinks	exon	21609206	21609442	.	+	.	gene_id "XLOC_000467"; transcript_id "TCONS_00000504"; exon_number "1"; gene_name "Solyc00g316530.1"; oId "PAC:27282776"; nearest_ref "PAC:27282776"; class_code "="; tss_id "TSS484"; p_id "P404";
chr00	Cufflinks	exon	21642408	21642749	.	+	.	gene_id "XLOC_000468"; transcript_id "TCONS_00000505"; exon_number "1"; gene_name "Solyc00g318030.1"; oId "PAC:27282324"; nearest_ref "PAC:27282324"; class_code "="; tss_id "TSS485"; p_id "P405";
chr00	Cufflinks	exon	21642822	21642965	.	+	.	gene_id "XLOC_000468"; transcript_id "TCONS_00000505"; exon_number "2"; gene_name "Solyc00g318030.1"; oId "PAC:27282324"; nearest_ref "PAC:27282324"; class_code "="; tss_id "TSS485"; p_id "P405";
chr00	Cufflinks	exon	21643710	21643786	.	+	.	gene_id "XLOC_000469"; transcript_id "TCONS_00000506"; exon_number "1"; gene_name "Solyc00g318130.1"; oId "PAC:27282393"; nearest_ref "PAC:27282393"; class_code "="; tss_id "TSS486"; p_id "P406";
chr00	Cufflinks	exon	21643962	21644159	.	+	.	gene_id "XLOC_000469"; transcript_id "TCONS_00000506"; exon_number "2"; gene_name "Solyc00g318130.1"; oId "PAC:27282393"; nearest_ref "PAC:27282393"; class_code "="; tss_id "TSS486"; p_id "P406";
chr00	Cufflinks	exon	21644239	21644410	.	+	.	gene_id "XLOC_000469"; transcript_id "TCONS_00000506"; exon_number "3"; gene_name "Solyc00g318130.1"; oId "PAC:27282393"; nearest_ref "PAC:27282393"; class_code "="; tss_id "TSS486"; p_id "P406";
chr00	Cufflinks	exon	21644500	21644598	.	+	.	gene_id "XLOC_000469"; transcript_id "TCONS_00000506"; exon_number "4"; gene_name "Solyc00g318130.1"; oId "PAC:27282393"; nearest_ref "PAC:27282393"; class_code "="; tss_id "TSS486"; p_id "P406";
chr00	Cufflinks	exon	21644685	21644829	.	+	.	gene_id "XLOC_000469"; transcript_id "TCONS_00000506"; exon_number "5"; gene_name "Solyc00g318130.1"; oId "PAC:27282393"; nearest_ref "PAC:27282393"; class_code "="; tss_id "TSS486"; p_id "P406";
chr00	Cufflinks	exon	21645063	21645220	.	+	.	gene_id "XLOC_000469"; transcript_id "TCONS_00000506"; exon_number "6"; gene_name "Solyc00g318130.1"; oId "PAC:27282393"; nearest_ref "PAC:27282393"; class_code "="; tss_id "TSS486"; p_id "P406";
chr00	Cufflinks	exon	21668173	21668272	.	+	.	gene_id "XLOC_000470"; transcript_id "TCONS_00000507"; exon_number "1"; oId "CUFF.233.1"; class_code "u"; tss_id "TSS487";
chr00	Cufflinks	exon	21668796	21669511	.	+	.	gene_id "XLOC_000471"; transcript_id "TCONS_00000508"; exon_number "1"; oId "CUFF.240.1"; class_code "u"; tss_id "TSS488";
chr00	Cufflinks	exon	21692578	21692757	.	+	.	gene_id "XLOC_000472"; transcript_id "TCONS_00000509"; exon_number "1"; gene_name "Solyc00g320430.1"; oId "PAC:27282294"; nearest_ref "PAC:27282294"; class_code "="; tss_id "TSS489"; p_id "P407";
chr00	Cufflinks	exon	21739500	21739796	.	+	.	gene_id "XLOC_000473"; transcript_id "TCONS_00000510"; exon_number "1"; gene_name "Solyc00g322630.1"; oId "PAC:27282190"; nearest_ref "PAC:27282190"; class_code "="; tss_id "TSS490"; p_id "P408";
chr00	Cufflinks	exon	21743420	21743695	.	+	.	gene_id "XLOC_000474"; transcript_id "TCONS_00000511"; exon_number "1"; gene_name "Solyc00g322830.1"; oId "PAC:27281989"; nearest_ref "PAC:27281989"; class_code "="; tss_id "TSS491"; p_id "P409";
chr00	Cufflinks	exon	21744205	21744282	.	+	.	gene_id "XLOC_000474"; transcript_id "TCONS_00000511"; exon_number "2"; gene_name "Solyc00g322830.1"; oId "PAC:27281989"; nearest_ref "PAC:27281989"; class_code "="; tss_id "TSS491"; p_id "P409";
chr00	Cufflinks	exon	21744448	21744690	.	+	.	gene_id "XLOC_000474"; transcript_id "TCONS_00000511"; exon_number "3"; gene_name "Solyc00g322830.1"; oId "PAC:27281989"; nearest_ref "PAC:27281989"; class_code "="; tss_id "TSS491"; p_id "P409";
chr00	Cufflinks	exon	21749238	21749485	.	+	.	gene_id "XLOC_000475"; transcript_id "TCONS_00000512"; exon_number "1"; gene_name "Solyc00g323130.2"; oId "PAC:27282458"; nearest_ref "PAC:27282458"; class_code "="; tss_id "TSS492"; p_id "P410";
chr00	Cufflinks	exon	21750611	21751048	.	+	.	gene_id "XLOC_000475"; transcript_id "TCONS_00000512"; exon_number "2"; gene_name "Solyc00g323130.2"; oId "PAC:27282458"; nearest_ref "PAC:27282458"; class_code "="; tss_id "TSS492"; p_id "P410";
chr00	Cufflinks	exon	21751129	21751331	.	+	.	gene_id "XLOC_000475"; transcript_id "TCONS_00000512"; exon_number "3"; gene_name "Solyc00g323130.2"; oId "PAC:27282458"; nearest_ref "PAC:27282458"; class_code "="; tss_id "TSS492"; p_id "P410";
chr00	Cufflinks	exon	21779078	21779158	.	+	.	gene_id "XLOC_000476"; transcript_id "TCONS_00000513"; exon_number "1"; gene_name "Solyc00g324530.1"; oId "PAC:27282250"; nearest_ref "PAC:27282250"; class_code "="; tss_id "TSS493"; p_id "P411";
chr00	Cufflinks	exon	21779745	21779812	.	+	.	gene_id "XLOC_000476"; transcript_id "TCONS_00000513"; exon_number "2"; gene_name "Solyc00g324530.1"; oId "PAC:27282250"; nearest_ref "PAC:27282250"; class_code "="; tss_id "TSS493"; p_id "P411";
chr00	Cufflinks	exon	21779901	21780171	.	+	.	gene_id "XLOC_000476"; transcript_id "TCONS_00000513"; exon_number "3"; gene_name "Solyc00g324530.1"; oId "PAC:27282250"; nearest_ref "PAC:27282250"; class_code "="; tss_id "TSS493"; p_id "P411";
chr00	Cufflinks	exon	570544	570897	.	-	.	gene_id "XLOC_000477"; transcript_id "TCONS_00000514"; exon_number "1"; gene_name "Solyc00g005050.2"; oId "PAC:27282490"; nearest_ref "PAC:27282490"; class_code "="; tss_id "TSS494"; p_id "P412";
chr00	Cufflinks	exon	571003	571208	.	-	.	gene_id "XLOC_000477"; transcript_id "TCONS_00000514"; exon_number "2"; gene_name "Solyc00g005050.2"; oId "PAC:27282490"; nearest_ref "PAC:27282490"; class_code "="; tss_id "TSS494"; p_id "P412";
chr00	Cufflinks	exon	571285	571356	.	-	.	gene_id "XLOC_000477"; transcript_id "TCONS_00000514"; exon_number "3"; gene_name "Solyc00g005050.2"; oId "PAC:27282490"; nearest_ref "PAC:27282490"; class_code "="; tss_id "TSS494"; p_id "P412";
chr00	Cufflinks	exon	574467	574572	.	-	.	gene_id "XLOC_000477"; transcript_id "TCONS_00000514"; exon_number "4"; gene_name "Solyc00g005050.2"; oId "PAC:27282490"; nearest_ref "PAC:27282490"; class_code "="; tss_id "TSS494"; p_id "P412";
chr00	Cufflinks	exon	575210	575454	.	-	.	gene_id "XLOC_000477"; transcript_id "TCONS_00000514"; exon_number "5"; gene_name "Solyc00g005050.2"; oId "PAC:27282490"; nearest_ref "PAC:27282490"; class_code "="; tss_id "TSS494"; p_id "P412";
chr00	Cufflinks	exon	723746	724018	.	-	.	gene_id "XLOC_000478"; transcript_id "TCONS_00000515"; exon_number "1"; gene_name "Solyc00g005060.1"; oId "PAC:27282758"; nearest_ref "PAC:27282758"; class_code "="; tss_id "TSS495"; p_id "P413";
chr00	Cufflinks	exon	755300	755305	.	-	.	gene_id "XLOC_000479"; transcript_id "TCONS_00000516"; exon_number "1"; gene_name "Solyc00g005070.1"; oId "PAC:27282742"; nearest_ref "PAC:27282742"; class_code "="; tss_id "TSS496"; p_id "P414";
chr00	Cufflinks	exon	755469	755543	.	-	.	gene_id "XLOC_000479"; transcript_id "TCONS_00000516"; exon_number "2"; gene_name "Solyc00g005070.1"; oId "PAC:27282742"; nearest_ref "PAC:27282742"; class_code "="; tss_id "TSS496"; p_id "P414";
chr00	Cufflinks	exon	791493	791780	.	-	.	gene_id "XLOC_000480"; transcript_id "TCONS_00000517"; exon_number "1"; gene_name "Solyc00g005080.1"; oId "PAC:27282243"; nearest_ref "PAC:27282243"; class_code "="; tss_id "TSS497"; p_id "P415";
chr00	Cufflinks	exon	792002	792010	.	-	.	gene_id "XLOC_000480"; transcript_id "TCONS_00000517"; exon_number "2"; gene_name "Solyc00g005080.1"; oId "PAC:27282243"; nearest_ref "PAC:27282243"; class_code "="; tss_id "TSS497"; p_id "P415";
chr00	Cufflinks	exon	1061638	1061922	.	-	.	gene_id "XLOC_000481"; transcript_id "TCONS_00000518"; exon_number "1"; gene_name "Solyc00g005090.1"; oId "PAC:27282780"; nearest_ref "PAC:27282780"; class_code "="; tss_id "TSS498"; p_id "P416";
chr00	Cufflinks	exon	1124582	1124849	.	-	.	gene_id "XLOC_000482"; transcript_id "TCONS_00000519"; exon_number "1"; gene_name "Solyc00g005110.1"; oId "PAC:27282062"; nearest_ref "PAC:27282062"; class_code "="; tss_id "TSS499"; p_id "P417";
chr00	Cufflinks	exon	1125159	1125325	.	-	.	gene_id "XLOC_000482"; transcript_id "TCONS_00000519"; exon_number "2"; gene_name "Solyc00g005110.1"; oId "PAC:27282062"; nearest_ref "PAC:27282062"; class_code "="; tss_id "TSS499"; p_id "P417";
chr00	Cufflinks	exon	1129470	1129655	.	-	.	gene_id "XLOC_000483"; transcript_id "TCONS_00000520"; exon_number "1"; gene_name "Solyc00g005120.1"; oId "PAC:27282495"; nearest_ref "PAC:27282495"; class_code "="; tss_id "TSS500"; p_id "P418";
chr00	Cufflinks	exon	1132432	1132630	.	-	.	gene_id "XLOC_000484"; transcript_id "TCONS_00000521"; exon_number "1"; gene_name "Solyc00g005130.1"; oId "PAC:27282409"; nearest_ref "PAC:27282409"; class_code "="; tss_id "TSS501"; p_id "P419";
chr00	Cufflinks	exon	1132713	1132822	.	-	.	gene_id "XLOC_000484"; transcript_id "TCONS_00000521"; exon_number "2"; gene_name "Solyc00g005130.1"; oId "PAC:27282409"; nearest_ref "PAC:27282409"; class_code "="; tss_id "TSS501"; p_id "P419";
chr00	Cufflinks	exon	1133293	1133349	.	-	.	gene_id "XLOC_000484"; transcript_id "TCONS_00000521"; exon_number "3"; gene_name "Solyc00g005130.1"; oId "PAC:27282409"; nearest_ref "PAC:27282409"; class_code "="; tss_id "TSS501"; p_id "P419";
chr00	Cufflinks	exon	1133637	1134149	.	-	.	gene_id "XLOC_000485"; transcript_id "TCONS_00000522"; exon_number "1"; gene_name "Solyc00g005140.1"; oId "PAC:27282815"; nearest_ref "PAC:27282815"; class_code "="; tss_id "TSS502"; p_id "P420";
chr00	Cufflinks	exon	1134918	1135193	.	-	.	gene_id "XLOC_000486"; transcript_id "TCONS_00000523"; exon_number "1"; oId "CUFF.3.1"; class_code "u"; tss_id "TSS503";
chr00	Cufflinks	exon	1137286	1137446	.	-	.	gene_id "XLOC_000487"; transcript_id "TCONS_00000524"; exon_number "1"; oId "CUFF.4.1"; class_code "u"; tss_id "TSS504";
chr00	Cufflinks	exon	1143597	1143902	.	-	.	gene_id "XLOC_000488"; transcript_id "TCONS_00000525"; exon_number "1"; oId "CUFF.5.1"; class_code "u"; tss_id "TSS505";
chr00	Cufflinks	exon	1144060	1144424	.	-	.	gene_id "XLOC_000489"; transcript_id "TCONS_00000526"; exon_number "1"; oId "CUFF.6.1"; class_code "u"; tss_id "TSS506";
chr00	Cufflinks	exon	1144956	1145371	.	-	.	gene_id "XLOC_000490"; transcript_id "TCONS_00000527"; exon_number "1"; oId "CUFF.7.1"; class_code "u"; tss_id "TSS507";
chr00	Cufflinks	exon	1145449	1146552	.	-	.	gene_id "XLOC_000491"; transcript_id "TCONS_00000529"; exon_number "1"; oId "CUFF.10.2"; class_code "u"; tss_id "TSS508";
chr00	Cufflinks	exon	1146642	1146672	.	-	.	gene_id "XLOC_000491"; transcript_id "TCONS_00000529"; exon_number "2"; oId "CUFF.10.2"; class_code "u"; tss_id "TSS508";
chr00	Cufflinks	exon	1146793	1151294	.	-	.	gene_id "XLOC_000491"; transcript_id "TCONS_00000529"; exon_number "3"; oId "CUFF.10.2"; class_code "u"; tss_id "TSS508";
chr00	Cufflinks	exon	1145449	1146552	.	-	.	gene_id "XLOC_000491"; transcript_id "TCONS_00000528"; exon_number "1"; oId "CUFF.10.1"; class_code "u"; tss_id "TSS508";
chr00	Cufflinks	exon	1146642	1146690	.	-	.	gene_id "XLOC_000491"; transcript_id "TCONS_00000528"; exon_number "2"; oId "CUFF.10.1"; class_code "u"; tss_id "TSS508";
chr00	Cufflinks	exon	1146793	1151294	.	-	.	gene_id "XLOC_000491"; transcript_id "TCONS_00000528"; exon_number "3"; oId "CUFF.10.1"; class_code "u"; tss_id "TSS508";
chr00	Cufflinks	exon	1212004	1212103	.	-	.	gene_id "XLOC_000492"; transcript_id "TCONS_00000530"; exon_number "1"; oId "CUFF.11.1"; class_code "u"; tss_id "TSS509";
chr00	Cufflinks	exon	1232924	1233347	.	-	.	gene_id "XLOC_000493"; transcript_id "TCONS_00000531"; exon_number "1"; oId "CUFF.12.1"; class_code "u"; tss_id "TSS510";
chr00	Cufflinks	exon	1233650	1233804	.	-	.	gene_id "XLOC_000494"; transcript_id "TCONS_00000532"; exon_number "1"; oId "CUFF.13.1"; class_code "u"; tss_id "TSS511";
chr00	Cufflinks	exon	1236586	1236961	.	-	.	gene_id "XLOC_000495"; transcript_id "TCONS_00000533"; exon_number "1"; oId "CUFF.14.1"; class_code "u"; tss_id "TSS512";
chr00	Cufflinks	exon	1237189	1237401	.	-	.	gene_id "XLOC_000496"; transcript_id "TCONS_00000534"; exon_number "1"; oId "CUFF.15.1"; class_code "u"; tss_id "TSS513";
chr00	Cufflinks	exon	1241937	1242093	.	-	.	gene_id "XLOC_000497"; transcript_id "TCONS_00000535"; exon_number "1"; oId "CUFF.16.1"; class_code "u"; tss_id "TSS514";
chr00	Cufflinks	exon	1443094	1443328	.	-	.	gene_id "XLOC_000498"; transcript_id "TCONS_00000536"; exon_number "1"; gene_name "Solyc00g005160.1"; oId "PAC:27282089"; nearest_ref "PAC:27282089"; class_code "="; tss_id "TSS515"; p_id "P421";
chr00	Cufflinks	exon	1443418	1443587	.	-	.	gene_id "XLOC_000498"; transcript_id "TCONS_00000536"; exon_number "2"; gene_name "Solyc00g005160.1"; oId "PAC:27282089"; nearest_ref "PAC:27282089"; class_code "="; tss_id "TSS515"; p_id "P421";
chr00	Cufflinks	exon	1639012	1639158	.	-	.	gene_id "XLOC_000499"; transcript_id "TCONS_00000537"; exon_number "1"; gene_name "Solyc00g005170.1"; oId "PAC:27282269"; nearest_ref "PAC:27282269"; class_code "="; tss_id "TSS516"; p_id "P422";
chr00	Cufflinks	exon	1639403	1639639	.	-	.	gene_id "XLOC_000499"; transcript_id "TCONS_00000537"; exon_number "2"; gene_name "Solyc00g005170.1"; oId "PAC:27282269"; nearest_ref "PAC:27282269"; class_code "="; tss_id "TSS516"; p_id "P422";
chr00	Cufflinks	exon	2358404	2358568	.	-	.	gene_id "XLOC_000500"; transcript_id "TCONS_00000538"; exon_number "1"; gene_name "Solyc00g005430.1"; oId "PAC:27282711"; nearest_ref "PAC:27282711"; class_code "="; tss_id "TSS517"; p_id "P423";
chr00	Cufflinks	exon	2364991	2365093	.	-	.	gene_id "XLOC_000501"; transcript_id "TCONS_00000539"; exon_number "1"; gene_name "Solyc00g005440.1"; oId "PAC:27282098"; nearest_ref "PAC:27282098"; class_code "="; tss_id "TSS518"; p_id "P424";
chr00	Cufflinks	exon	2365135	2365406	.	-	.	gene_id "XLOC_000501"; transcript_id "TCONS_00000539"; exon_number "2"; gene_name "Solyc00g005440.1"; oId "PAC:27282098"; nearest_ref "PAC:27282098"; class_code "="; tss_id "TSS518"; p_id "P424";
chr00	Cufflinks	exon	2365951	2366085	.	-	.	gene_id "XLOC_000501"; transcript_id "TCONS_00000539"; exon_number "3"; gene_name "Solyc00g005440.1"; oId "PAC:27282098"; nearest_ref "PAC:27282098"; class_code "="; tss_id "TSS518"; p_id "P424";
chr00	Cufflinks	exon	2490460	2490553	.	-	.	gene_id "XLOC_000502"; transcript_id "TCONS_00000540"; exon_number "1"; gene_name "Solyc00g005460.1"; oId "PAC:27282408"; nearest_ref "PAC:27282408"; class_code "="; tss_id "TSS519"; p_id "P425";
chr00	Cufflinks	exon	2490638	2490699	.	-	.	gene_id "XLOC_000502"; transcript_id "TCONS_00000540"; exon_number "2"; gene_name "Solyc00g005460.1"; oId "PAC:27282408"; nearest_ref "PAC:27282408"; class_code "="; tss_id "TSS519"; p_id "P425";
chr00	Cufflinks	exon	2490781	2491002	.	-	.	gene_id "XLOC_000503"; transcript_id "TCONS_00000541"; exon_number "1"; gene_name "Solyc00g005470.1"; oId "PAC:27282538"; nearest_ref "PAC:27282538"; class_code "="; tss_id "TSS520"; p_id "P426";
chr00	Cufflinks	exon	2491421	2491555	.	-	.	gene_id "XLOC_000503"; transcript_id "TCONS_00000541"; exon_number "2"; gene_name "Solyc00g005470.1"; oId "PAC:27282538"; nearest_ref "PAC:27282538"; class_code "="; tss_id "TSS520"; p_id "P426";
chr00	Cufflinks	exon	3425432	3425813	.	-	.	gene_id "XLOC_000504"; transcript_id "TCONS_00000542"; exon_number "1"; gene_name "Solyc00g005840.2"; oId "PAC:27282203"; nearest_ref "PAC:27282203"; class_code "="; tss_id "TSS521"; p_id "P427";
chr00	Cufflinks	exon	3426153	3426317	.	-	.	gene_id "XLOC_000504"; transcript_id "TCONS_00000542"; exon_number "2"; gene_name "Solyc00g005840.2"; oId "PAC:27282203"; nearest_ref "PAC:27282203"; class_code "="; tss_id "TSS521"; p_id "P427";
chr00	Cufflinks	exon	3428568	3428750	.	-	.	gene_id "XLOC_000504"; transcript_id "TCONS_00000542"; exon_number "3"; gene_name "Solyc00g005840.2"; oId "PAC:27282203"; nearest_ref "PAC:27282203"; class_code "="; tss_id "TSS521"; p_id "P427";
chr00	Cufflinks	exon	3430598	3431059	.	-	.	gene_id "XLOC_000504"; transcript_id "TCONS_00000542"; exon_number "4"; gene_name "Solyc00g005840.2"; oId "PAC:27282203"; nearest_ref "PAC:27282203"; class_code "="; tss_id "TSS521"; p_id "P427";
chr00	Cufflinks	exon	3432031	3432387	.	-	.	gene_id "XLOC_000505"; transcript_id "TCONS_00000543"; exon_number "1"; gene_name "Solyc00g005850.1"; oId "PAC:27282510"; nearest_ref "PAC:27282510"; class_code "="; tss_id "TSS522"; p_id "P428";
chr00	Cufflinks	exon	3432431	3432598	.	-	.	gene_id "XLOC_000505"; transcript_id "TCONS_00000543"; exon_number "2"; gene_name "Solyc00g005850.1"; oId "PAC:27282510"; nearest_ref "PAC:27282510"; class_code "="; tss_id "TSS522"; p_id "P428";
chr00	Cufflinks	exon	3435133	3435369	.	-	.	gene_id "XLOC_000506"; transcript_id "TCONS_00000544"; exon_number "1"; gene_name "Solyc00g005870.1"; oId "PAC:27282606"; nearest_ref "PAC:27282606"; class_code "="; tss_id "TSS523"; p_id "P429";
chr00	Cufflinks	exon	3435450	3435605	.	-	.	gene_id "XLOC_000506"; transcript_id "TCONS_00000544"; exon_number "2"; gene_name "Solyc00g005870.1"; oId "PAC:27282606"; nearest_ref "PAC:27282606"; class_code "="; tss_id "TSS523"; p_id "P429";
chr00	Cufflinks	exon	3435695	3436360	.	-	.	gene_id "XLOC_000506"; transcript_id "TCONS_00000544"; exon_number "3"; gene_name "Solyc00g005870.1"; oId "PAC:27282606"; nearest_ref "PAC:27282606"; class_code "="; tss_id "TSS523"; p_id "P429";
chr00	Cufflinks	exon	3437945	3438499	.	-	.	gene_id "XLOC_000507"; transcript_id "TCONS_00000545"; exon_number "1"; gene_name "Solyc00g005880.1"; oId "PAC:27282232"; nearest_ref "PAC:27282232"; class_code "="; tss_id "TSS524"; p_id "P430";
chr00	Cufflinks	exon	3439092	3439094	.	-	.	gene_id "XLOC_000507"; transcript_id "TCONS_00000545"; exon_number "2"; gene_name "Solyc00g005880.1"; oId "PAC:27282232"; nearest_ref "PAC:27282232"; class_code "="; tss_id "TSS524"; p_id "P430";
chr00	Cufflinks	exon	3564225	3564289	.	-	.	gene_id "XLOC_000508"; transcript_id "TCONS_00000546"; exon_number "1"; gene_name "Solyc00g005890.2"; oId "PAC:27282286"; nearest_ref "PAC:27282286"; class_code "="; tss_id "TSS525"; p_id "P431";
chr00	Cufflinks	exon	3564374	3564395	.	-	.	gene_id "XLOC_000508"; transcript_id "TCONS_00000546"; exon_number "2"; gene_name "Solyc00g005890.2"; oId "PAC:27282286"; nearest_ref "PAC:27282286"; class_code "="; tss_id "TSS525"; p_id "P431";
chr00	Cufflinks	exon	3738709	3738942	.	-	.	gene_id "XLOC_000509"; transcript_id "TCONS_00000547"; exon_number "1"; gene_name "Solyc00g005900.1"; oId "PAC:27282501"; nearest_ref "PAC:27282501"; class_code "="; tss_id "TSS526"; p_id "P432";
chr00	Cufflinks	exon	3739429	3739491	.	-	.	gene_id "XLOC_000509"; transcript_id "TCONS_00000547"; exon_number "2"; gene_name "Solyc00g005900.1"; oId "PAC:27282501"; nearest_ref "PAC:27282501"; class_code "="; tss_id "TSS526"; p_id "P432";
chr00	Cufflinks	exon	4371057	4371302	.	-	.	gene_id "XLOC_000510"; transcript_id "TCONS_00000548"; exon_number "1"; gene_name "Solyc00g006500.1"; oId "PAC:27282314"; nearest_ref "PAC:27282314"; class_code "="; tss_id "TSS527"; p_id "P433";
chr00	Cufflinks	exon	4377305	4377732	.	-	.	gene_id "XLOC_000511"; transcript_id "TCONS_00000549"; exon_number "1"; gene_name "Solyc00g006530.1"; oId "PAC:27282051"; nearest_ref "PAC:27282051"; class_code "="; tss_id "TSS528"; p_id "P434";
chr00	Cufflinks	exon	4377839	4378028	.	-	.	gene_id "XLOC_000511"; transcript_id "TCONS_00000549"; exon_number "2"; gene_name "Solyc00g006530.1"; oId "PAC:27282051"; nearest_ref "PAC:27282051"; class_code "="; tss_id "TSS528"; p_id "P434";
chr00	Cufflinks	exon	4378344	4378603	.	-	.	gene_id "XLOC_000511"; transcript_id "TCONS_00000549"; exon_number "3"; gene_name "Solyc00g006530.1"; oId "PAC:27282051"; nearest_ref "PAC:27282051"; class_code "="; tss_id "TSS528"; p_id "P434";
chr00	Cufflinks	exon	4378706	4378820	.	-	.	gene_id "XLOC_000511"; transcript_id "TCONS_00000549"; exon_number "4"; gene_name "Solyc00g006530.1"; oId "PAC:27282051"; nearest_ref "PAC:27282051"; class_code "="; tss_id "TSS528"; p_id "P434";
chr00	Cufflinks	exon	4379018	4379232	.	-	.	gene_id "XLOC_000512"; transcript_id "TCONS_00000550"; exon_number "1"; gene_name "Solyc00g006540.1"; oId "PAC:27282017"; nearest_ref "PAC:27282017"; class_code "="; tss_id "TSS529"; p_id "P435";
chr00	Cufflinks	exon	4379302	4379670	.	-	.	gene_id "XLOC_000512"; transcript_id "TCONS_00000550"; exon_number "2"; gene_name "Solyc00g006540.1"; oId "PAC:27282017"; nearest_ref "PAC:27282017"; class_code "="; tss_id "TSS529"; p_id "P435";
chr00	Cufflinks	exon	4380467	4380704	.	-	.	gene_id "XLOC_000512"; transcript_id "TCONS_00000550"; exon_number "3"; gene_name "Solyc00g006540.1"; oId "PAC:27282017"; nearest_ref "PAC:27282017"; class_code "="; tss_id "TSS529"; p_id "P435";
chr00	Cufflinks	exon	4381043	4381282	.	-	.	gene_id "XLOC_000512"; transcript_id "TCONS_00000550"; exon_number "4"; gene_name "Solyc00g006540.1"; oId "PAC:27282017"; nearest_ref "PAC:27282017"; class_code "="; tss_id "TSS529"; p_id "P435";
chr00	Cufflinks	exon	4383830	4383924	.	-	.	gene_id "XLOC_000512"; transcript_id "TCONS_00000550"; exon_number "5"; gene_name "Solyc00g006540.1"; oId "PAC:27282017"; nearest_ref "PAC:27282017"; class_code "="; tss_id "TSS529"; p_id "P435";
chr00	Cufflinks	exon	4385513	4385756	.	-	.	gene_id "XLOC_000512"; transcript_id "TCONS_00000550"; exon_number "6"; gene_name "Solyc00g006540.1"; oId "PAC:27282017"; nearest_ref "PAC:27282017"; class_code "="; tss_id "TSS529"; p_id "P435";
chr00	Cufflinks	exon	4386346	4386381	.	-	.	gene_id "XLOC_000512"; transcript_id "TCONS_00000550"; exon_number "7"; gene_name "Solyc00g006540.1"; oId "PAC:27282017"; nearest_ref "PAC:27282017"; class_code "="; tss_id "TSS529"; p_id "P435";
chr00	Cufflinks	exon	4528820	4529452	.	-	.	gene_id "XLOC_000513"; transcript_id "TCONS_00000551"; exon_number "1"; gene_name "Solyc00g006550.1"; oId "PAC:27282579"; nearest_ref "PAC:27282579"; class_code "="; tss_id "TSS530"; p_id "P436";
chr00	Cufflinks	exon	4580833	4581216	.	-	.	gene_id "XLOC_000514"; transcript_id "TCONS_00000552"; exon_number "1"; gene_name "Solyc00g006560.1"; oId "PAC:27282143"; nearest_ref "PAC:27282143"; class_code "="; tss_id "TSS531"; p_id "P437";
chr00	Cufflinks	exon	4581274	4581671	.	-	.	gene_id "XLOC_000514"; transcript_id "TCONS_00000552"; exon_number "2"; gene_name "Solyc00g006560.1"; oId "PAC:27282143"; nearest_ref "PAC:27282143"; class_code "="; tss_id "TSS531"; p_id "P437";
chr00	Cufflinks	exon	4582789	4583293	.	-	.	gene_id "XLOC_000514"; transcript_id "TCONS_00000552"; exon_number "3"; gene_name "Solyc00g006560.1"; oId "PAC:27282143"; nearest_ref "PAC:27282143"; class_code "="; tss_id "TSS531"; p_id "P437";
chr00	Cufflinks	exon	4845124	4845672	.	-	.	gene_id "XLOC_000515"; transcript_id "TCONS_00000553"; exon_number "1"; gene_name "Solyc00g006570.1"; oId "PAC:27282023"; nearest_ref "PAC:27282023"; class_code "="; tss_id "TSS532"; p_id "P438";
chr00	Cufflinks	exon	5030223	5030800	.	-	.	gene_id "XLOC_000516"; transcript_id "TCONS_00000554"; exon_number "1"; gene_name "Solyc00g006590.1"; oId "PAC:27282834"; nearest_ref "PAC:27282834"; class_code "="; tss_id "TSS533"; p_id "P439";
chr00	Cufflinks	exon	5030931	5031081	.	-	.	gene_id "XLOC_000516"; transcript_id "TCONS_00000554"; exon_number "2"; gene_name "Solyc00g006590.1"; oId "PAC:27282834"; nearest_ref "PAC:27282834"; class_code "="; tss_id "TSS533"; p_id "P439";
chr00	Cufflinks	exon	5203826	5204521	.	-	.	gene_id "XLOC_000517"; transcript_id "TCONS_00000555"; exon_number "1"; gene_name "Solyc00g006600.1"; oId "PAC:27282823"; nearest_ref "PAC:27282823"; class_code "="; tss_id "TSS534"; p_id "P440";
chr00	Cufflinks	exon	5204660	5204842	.	-	.	gene_id "XLOC_000517"; transcript_id "TCONS_00000555"; exon_number "2"; gene_name "Solyc00g006600.1"; oId "PAC:27282823"; nearest_ref "PAC:27282823"; class_code "="; tss_id "TSS534"; p_id "P440";
chr00	Cufflinks	exon	5204915	5205169	.	-	.	gene_id "XLOC_000517"; transcript_id "TCONS_00000555"; exon_number "3"; gene_name "Solyc00g006600.1"; oId "PAC:27282823"; nearest_ref "PAC:27282823"; class_code "="; tss_id "TSS534"; p_id "P440";
chr00	Cufflinks	exon	5365131	5366123	.	-	.	gene_id "XLOC_000518"; transcript_id "TCONS_00000556"; exon_number "1"; gene_name "Solyc00g006630.1"; oId "PAC:27281988"; nearest_ref "PAC:27281988"; class_code "="; tss_id "TSS535"; p_id "P441";
chr00	Cufflinks	exon	5617611	5617769	.	-	.	gene_id "XLOC_000519"; transcript_id "TCONS_00000557"; exon_number "1"; gene_name "Solyc00g006650.1"; oId "PAC:27282456"; nearest_ref "PAC:27282456"; class_code "="; tss_id "TSS536"; p_id "P442";
chr00	Cufflinks	exon	5631141	5631225	.	-	.	gene_id "XLOC_000520"; transcript_id "TCONS_00000558"; exon_number "1"; gene_name "Solyc00g006670.2"; oId "PAC:27282034"; nearest_ref "PAC:27282034"; class_code "="; tss_id "TSS537"; p_id "P443";
chr00	Cufflinks	exon	5631359	5631415	.	-	.	gene_id "XLOC_000520"; transcript_id "TCONS_00000558"; exon_number "2"; gene_name "Solyc00g006670.2"; oId "PAC:27282034"; nearest_ref "PAC:27282034"; class_code "="; tss_id "TSS537"; p_id "P443";
chr00	Cufflinks	exon	5655940	5656292	.	-	.	gene_id "XLOC_000521"; transcript_id "TCONS_00000559"; exon_number "1"; gene_name "Solyc00g006690.2"; oId "CUFF.22.1"; nearest_ref "PAC:27282372"; class_code "x"; tss_id "TSS538";
chr00	Cufflinks	exon	5827877	5828475	.	-	.	gene_id "XLOC_000522"; transcript_id "TCONS_00000560"; exon_number "1"; gene_name "Solyc00g006830.2"; oId "CUFF.32.2"; nearest_ref "PAC:27282075"; class_code "j"; tss_id "TSS539";
chr00	Cufflinks	exon	5828533	5829512	.	-	.	gene_id "XLOC_000522"; transcript_id "TCONS_00000560"; exon_number "2"; gene_name "Solyc00g006830.2"; oId "CUFF.32.2"; nearest_ref "PAC:27282075"; class_code "j"; tss_id "TSS539";
chr00	Cufflinks	exon	5830009	5830228	.	-	.	gene_id "XLOC_000522"; transcript_id "TCONS_00000560"; exon_number "3"; gene_name "Solyc00g006830.2"; oId "CUFF.32.2"; nearest_ref "PAC:27282075"; class_code "j"; tss_id "TSS539";
chr00	Cufflinks	exon	5830386	5830957	.	-	.	gene_id "XLOC_000522"; transcript_id "TCONS_00000560"; exon_number "4"; gene_name "Solyc00g006830.2"; oId "CUFF.32.2"; nearest_ref "PAC:27282075"; class_code "j"; tss_id "TSS539";
chr00	Cufflinks	exon	5832056	5832609	.	-	.	gene_id "XLOC_000522"; transcript_id "TCONS_00000560"; exon_number "5"; gene_name "Solyc00g006830.2"; oId "CUFF.32.2"; nearest_ref "PAC:27282075"; class_code "j"; tss_id "TSS539";
chr00	Cufflinks	exon	5832717	5833070	.	-	.	gene_id "XLOC_000522"; transcript_id "TCONS_00000560"; exon_number "6"; gene_name "Solyc00g006830.2"; oId "CUFF.32.2"; nearest_ref "PAC:27282075"; class_code "j"; tss_id "TSS539";
chr00	Cufflinks	exon	5827877	5828475	.	-	.	gene_id "XLOC_000522"; transcript_id "TCONS_00000561"; exon_number "1"; gene_name "Solyc00g006830.2"; oId "PAC:27282075"; nearest_ref "PAC:27282075"; class_code "="; tss_id "TSS540"; p_id "P444";
chr00	Cufflinks	exon	5828533	5829512	.	-	.	gene_id "XLOC_000522"; transcript_id "TCONS_00000561"; exon_number "2"; gene_name "Solyc00g006830.2"; oId "PAC:27282075"; nearest_ref "PAC:27282075"; class_code "="; tss_id "TSS540"; p_id "P444";
chr00	Cufflinks	exon	5830009	5830228	.	-	.	gene_id "XLOC_000522"; transcript_id "TCONS_00000561"; exon_number "3"; gene_name "Solyc00g006830.2"; oId "PAC:27282075"; nearest_ref "PAC:27282075"; class_code "="; tss_id "TSS540"; p_id "P444";
chr00	Cufflinks	exon	5830386	5830957	.	-	.	gene_id "XLOC_000522"; transcript_id "TCONS_00000561"; exon_number "4"; gene_name "Solyc00g006830.2"; oId "PAC:27282075"; nearest_ref "PAC:27282075"; class_code "="; tss_id "TSS540"; p_id "P444";
chr00	Cufflinks	exon	5836754	5838053	.	-	.	gene_id "XLOC_000522"; transcript_id "TCONS_00000561"; exon_number "5"; gene_name "Solyc00g006830.2"; oId "PAC:27282075"; nearest_ref "PAC:27282075"; class_code "="; tss_id "TSS540"; p_id "P444";
chr00	Cufflinks	exon	6239154	6239507	.	-	.	gene_id "XLOC_000523"; transcript_id "TCONS_00000562"; exon_number "1"; gene_name "Solyc00g006850.1"; oId "PAC:27282171"; nearest_ref "PAC:27282171"; class_code "="; tss_id "TSS541"; p_id "P445";
chr00	Cufflinks	exon	6239956	6240039	.	-	.	gene_id "XLOC_000523"; transcript_id "TCONS_00000562"; exon_number "2"; gene_name "Solyc00g006850.1"; oId "PAC:27282171"; nearest_ref "PAC:27282171"; class_code "="; tss_id "TSS541"; p_id "P445";
chr00	Cufflinks	exon	6240424	6240609	.	-	.	gene_id "XLOC_000523"; transcript_id "TCONS_00000562"; exon_number "3"; gene_name "Solyc00g006850.1"; oId "PAC:27282171"; nearest_ref "PAC:27282171"; class_code "="; tss_id "TSS541"; p_id "P445";
chr00	Cufflinks	exon	6280046	6280333	.	-	.	gene_id "XLOC_000524"; transcript_id "TCONS_00000563"; exon_number "1"; gene_name "Solyc00g006860.1"; oId "PAC:27282107"; nearest_ref "PAC:27282107"; class_code "="; tss_id "TSS542"; p_id "P446";
chr00	Cufflinks	exon	6280406	6280420	.	-	.	gene_id "XLOC_000524"; transcript_id "TCONS_00000563"; exon_number "2"; gene_name "Solyc00g006860.1"; oId "PAC:27282107"; nearest_ref "PAC:27282107"; class_code "="; tss_id "TSS542"; p_id "P446";
chr00	Cufflinks	exon	6386494	6386756	.	-	.	gene_id "XLOC_000525"; transcript_id "TCONS_00000564"; exon_number "1"; oId "CUFF.30.1"; class_code "u"; tss_id "TSS543";
chr00	Cufflinks	exon	6405178	6405473	.	-	.	gene_id "XLOC_000525"; transcript_id "TCONS_00000564"; exon_number "2"; oId "CUFF.30.1"; class_code "u"; tss_id "TSS543";
chr00	Cufflinks	exon	6545684	6545785	.	-	.	gene_id "XLOC_000526"; transcript_id "TCONS_00000565"; exon_number "1"; oId "CUFF.27.1"; class_code "u"; tss_id "TSS544";
chr00	Cufflinks	exon	6548659	6548808	.	-	.	gene_id "XLOC_000527"; transcript_id "TCONS_00000566"; exon_number "1"; gene_name "Solyc00g007000.1"; oId "PAC:27282750"; nearest_ref "PAC:27282750"; class_code "="; tss_id "TSS545"; p_id "P447";
chr00	Cufflinks	exon	6549524	6549749	.	-	.	gene_id "XLOC_000528"; transcript_id "TCONS_00000567"; exon_number "1"; oId "CUFF.28.1"; class_code "u"; tss_id "TSS546";
chr00	Cufflinks	exon	6549971	6550030	.	-	.	gene_id "XLOC_000528"; transcript_id "TCONS_00000567"; exon_number "2"; oId "CUFF.28.1"; class_code "u"; tss_id "TSS546";
chr00	Cufflinks	exon	6551034	6551152	.	-	.	gene_id "XLOC_000528"; transcript_id "TCONS_00000567"; exon_number "3"; oId "CUFF.28.1"; class_code "u"; tss_id "TSS546";
chr00	Cufflinks	exon	6556570	6556975	.	-	.	gene_id "XLOC_000529"; transcript_id "TCONS_00000568"; exon_number "1"; gene_name "Solyc00g007010.2"; oId "PAC:27282383"; nearest_ref "PAC:27282383"; class_code "="; tss_id "TSS547"; p_id "P448";
chr00	Cufflinks	exon	6557537	6557603	.	-	.	gene_id "XLOC_000529"; transcript_id "TCONS_00000568"; exon_number "2"; gene_name "Solyc00g007010.2"; oId "PAC:27282383"; nearest_ref "PAC:27282383"; class_code "="; tss_id "TSS547"; p_id "P448";
chr00	Cufflinks	exon	6558892	6558984	.	-	.	gene_id "XLOC_000529"; transcript_id "TCONS_00000568"; exon_number "3"; gene_name "Solyc00g007010.2"; oId "PAC:27282383"; nearest_ref "PAC:27282383"; class_code "="; tss_id "TSS547"; p_id "P448";
chr00	Cufflinks	exon	6559316	6559409	.	-	.	gene_id "XLOC_000529"; transcript_id "TCONS_00000568"; exon_number "4"; gene_name "Solyc00g007010.2"; oId "PAC:27282383"; nearest_ref "PAC:27282383"; class_code "="; tss_id "TSS547"; p_id "P448";
chr00	Cufflinks	exon	6559905	6559977	.	-	.	gene_id "XLOC_000529"; transcript_id "TCONS_00000568"; exon_number "5"; gene_name "Solyc00g007010.2"; oId "PAC:27282383"; nearest_ref "PAC:27282383"; class_code "="; tss_id "TSS547"; p_id "P448";
chr00	Cufflinks	exon	6560159	6560267	.	-	.	gene_id "XLOC_000529"; transcript_id "TCONS_00000568"; exon_number "6"; gene_name "Solyc00g007010.2"; oId "PAC:27282383"; nearest_ref "PAC:27282383"; class_code "="; tss_id "TSS547"; p_id "P448";
chr00	Cufflinks	exon	6561052	6561151	.	-	.	gene_id "XLOC_000529"; transcript_id "TCONS_00000568"; exon_number "7"; gene_name "Solyc00g007010.2"; oId "PAC:27282383"; nearest_ref "PAC:27282383"; class_code "="; tss_id "TSS547"; p_id "P448";
chr00	Cufflinks	exon	6562108	6562206	.	-	.	gene_id "XLOC_000529"; transcript_id "TCONS_00000568"; exon_number "8"; gene_name "Solyc00g007010.2"; oId "PAC:27282383"; nearest_ref "PAC:27282383"; class_code "="; tss_id "TSS547"; p_id "P448";
chr00	Cufflinks	exon	6562284	6562354	.	-	.	gene_id "XLOC_000529"; transcript_id "TCONS_00000568"; exon_number "9"; gene_name "Solyc00g007010.2"; oId "PAC:27282383"; nearest_ref "PAC:27282383"; class_code "="; tss_id "TSS547"; p_id "P448";
chr00	Cufflinks	exon	6562587	6562664	.	-	.	gene_id "XLOC_000529"; transcript_id "TCONS_00000568"; exon_number "10"; gene_name "Solyc00g007010.2"; oId "PAC:27282383"; nearest_ref "PAC:27282383"; class_code "="; tss_id "TSS547"; p_id "P448";
chr00	Cufflinks	exon	6562760	6562846	.	-	.	gene_id "XLOC_000529"; transcript_id "TCONS_00000568"; exon_number "11"; gene_name "Solyc00g007010.2"; oId "PAC:27282383"; nearest_ref "PAC:27282383"; class_code "="; tss_id "TSS547"; p_id "P448";
chr00	Cufflinks	exon	6565552	6565658	.	-	.	gene_id "XLOC_000529"; transcript_id "TCONS_00000568"; exon_number "12"; gene_name "Solyc00g007010.2"; oId "PAC:27282383"; nearest_ref "PAC:27282383"; class_code "="; tss_id "TSS547"; p_id "P448";
chr00	Cufflinks	exon	6566483	6566563	.	-	.	gene_id "XLOC_000529"; transcript_id "TCONS_00000568"; exon_number "13"; gene_name "Solyc00g007010.2"; oId "PAC:27282383"; nearest_ref "PAC:27282383"; class_code "="; tss_id "TSS547"; p_id "P448";
chr00	Cufflinks	exon	6566676	6566709	.	-	.	gene_id "XLOC_000529"; transcript_id "TCONS_00000568"; exon_number "14"; gene_name "Solyc00g007010.2"; oId "PAC:27282383"; nearest_ref "PAC:27282383"; class_code "="; tss_id "TSS547"; p_id "P448";
chr00	Cufflinks	exon	6566792	6566848	.	-	.	gene_id "XLOC_000529"; transcript_id "TCONS_00000568"; exon_number "15"; gene_name "Solyc00g007010.2"; oId "PAC:27282383"; nearest_ref "PAC:27282383"; class_code "="; tss_id "TSS547"; p_id "P448";
chr00	Cufflinks	exon	6567000	6567057	.	-	.	gene_id "XLOC_000529"; transcript_id "TCONS_00000568"; exon_number "16"; gene_name "Solyc00g007010.2"; oId "PAC:27282383"; nearest_ref "PAC:27282383"; class_code "="; tss_id "TSS547"; p_id "P448";
chr00	Cufflinks	exon	6567953	6568044	.	-	.	gene_id "XLOC_000529"; transcript_id "TCONS_00000568"; exon_number "17"; gene_name "Solyc00g007010.2"; oId "PAC:27282383"; nearest_ref "PAC:27282383"; class_code "="; tss_id "TSS547"; p_id "P448";
chr00	Cufflinks	exon	6568148	6568275	.	-	.	gene_id "XLOC_000529"; transcript_id "TCONS_00000568"; exon_number "18"; gene_name "Solyc00g007010.2"; oId "PAC:27282383"; nearest_ref "PAC:27282383"; class_code "="; tss_id "TSS547"; p_id "P448";
chr00	Cufflinks	exon	6568622	6568705	.	-	.	gene_id "XLOC_000529"; transcript_id "TCONS_00000568"; exon_number "19"; gene_name "Solyc00g007010.2"; oId "PAC:27282383"; nearest_ref "PAC:27282383"; class_code "="; tss_id "TSS547"; p_id "P448";
chr00	Cufflinks	exon	6568803	6568966	.	-	.	gene_id "XLOC_000529"; transcript_id "TCONS_00000568"; exon_number "20"; gene_name "Solyc00g007010.2"; oId "PAC:27282383"; nearest_ref "PAC:27282383"; class_code "="; tss_id "TSS547"; p_id "P448";
chr00	Cufflinks	exon	6569786	6569989	.	-	.	gene_id "XLOC_000529"; transcript_id "TCONS_00000568"; exon_number "21"; gene_name "Solyc00g007010.2"; oId "PAC:27282383"; nearest_ref "PAC:27282383"; class_code "="; tss_id "TSS547"; p_id "P448";
chr00	Cufflinks	exon	6556570	6556975	.	-	.	gene_id "XLOC_000529"; transcript_id "TCONS_00000569"; exon_number "1"; gene_name "Solyc00g007010.2"; oId "CUFF.37.2"; nearest_ref "PAC:27282383"; class_code "j"; tss_id "TSS548";
chr00	Cufflinks	exon	6557537	6557603	.	-	.	gene_id "XLOC_000529"; transcript_id "TCONS_00000569"; exon_number "2"; gene_name "Solyc00g007010.2"; oId "CUFF.37.2"; nearest_ref "PAC:27282383"; class_code "j"; tss_id "TSS548";
chr00	Cufflinks	exon	6558892	6558984	.	-	.	gene_id "XLOC_000529"; transcript_id "TCONS_00000569"; exon_number "3"; gene_name "Solyc00g007010.2"; oId "CUFF.37.2"; nearest_ref "PAC:27282383"; class_code "j"; tss_id "TSS548";
chr00	Cufflinks	exon	6559316	6559409	.	-	.	gene_id "XLOC_000529"; transcript_id "TCONS_00000569"; exon_number "4"; gene_name "Solyc00g007010.2"; oId "CUFF.37.2"; nearest_ref "PAC:27282383"; class_code "j"; tss_id "TSS548";
chr00	Cufflinks	exon	6559905	6559977	.	-	.	gene_id "XLOC_000529"; transcript_id "TCONS_00000569"; exon_number "5"; gene_name "Solyc00g007010.2"; oId "CUFF.37.2"; nearest_ref "PAC:27282383"; class_code "j"; tss_id "TSS548";
chr00	Cufflinks	exon	6560159	6560460	.	-	.	gene_id "XLOC_000529"; transcript_id "TCONS_00000569"; exon_number "6"; gene_name "Solyc00g007010.2"; oId "CUFF.37.2"; nearest_ref "PAC:27282383"; class_code "j"; tss_id "TSS548";
chr00	Cufflinks	exon	6561052	6561151	.	-	.	gene_id "XLOC_000529"; transcript_id "TCONS_00000569"; exon_number "7"; gene_name "Solyc00g007010.2"; oId "CUFF.37.2"; nearest_ref "PAC:27282383"; class_code "j"; tss_id "TSS548";
chr00	Cufflinks	exon	6562108	6562206	.	-	.	gene_id "XLOC_000529"; transcript_id "TCONS_00000569"; exon_number "8"; gene_name "Solyc00g007010.2"; oId "CUFF.37.2"; nearest_ref "PAC:27282383"; class_code "j"; tss_id "TSS548";
chr00	Cufflinks	exon	6562284	6562354	.	-	.	gene_id "XLOC_000529"; transcript_id "TCONS_00000569"; exon_number "9"; gene_name "Solyc00g007010.2"; oId "CUFF.37.2"; nearest_ref "PAC:27282383"; class_code "j"; tss_id "TSS548";
chr00	Cufflinks	exon	6562587	6562664	.	-	.	gene_id "XLOC_000529"; transcript_id "TCONS_00000569"; exon_number "10"; gene_name "Solyc00g007010.2"; oId "CUFF.37.2"; nearest_ref "PAC:27282383"; class_code "j"; tss_id "TSS548";
chr00	Cufflinks	exon	6562760	6562846	.	-	.	gene_id "XLOC_000529"; transcript_id "TCONS_00000569"; exon_number "11"; gene_name "Solyc00g007010.2"; oId "CUFF.37.2"; nearest_ref "PAC:27282383"; class_code "j"; tss_id "TSS548";
chr00	Cufflinks	exon	6565552	6565658	.	-	.	gene_id "XLOC_000529"; transcript_id "TCONS_00000569"; exon_number "12"; gene_name "Solyc00g007010.2"; oId "CUFF.37.2"; nearest_ref "PAC:27282383"; class_code "j"; tss_id "TSS548";
chr00	Cufflinks	exon	6566483	6566563	.	-	.	gene_id "XLOC_000529"; transcript_id "TCONS_00000569"; exon_number "13"; gene_name "Solyc00g007010.2"; oId "CUFF.37.2"; nearest_ref "PAC:27282383"; class_code "j"; tss_id "TSS548";
chr00	Cufflinks	exon	6566676	6566709	.	-	.	gene_id "XLOC_000529"; transcript_id "TCONS_00000569"; exon_number "14"; gene_name "Solyc00g007010.2"; oId "CUFF.37.2"; nearest_ref "PAC:27282383"; class_code "j"; tss_id "TSS548";
chr00	Cufflinks	exon	6566792	6566848	.	-	.	gene_id "XLOC_000529"; transcript_id "TCONS_00000569"; exon_number "15"; gene_name "Solyc00g007010.2"; oId "CUFF.37.2"; nearest_ref "PAC:27282383"; class_code "j"; tss_id "TSS548";
chr00	Cufflinks	exon	6567000	6567057	.	-	.	gene_id "XLOC_000529"; transcript_id "TCONS_00000569"; exon_number "16"; gene_name "Solyc00g007010.2"; oId "CUFF.37.2"; nearest_ref "PAC:27282383"; class_code "j"; tss_id "TSS548";
chr00	Cufflinks	exon	6567953	6568044	.	-	.	gene_id "XLOC_000529"; transcript_id "TCONS_00000569"; exon_number "17"; gene_name "Solyc00g007010.2"; oId "CUFF.37.2"; nearest_ref "PAC:27282383"; class_code "j"; tss_id "TSS548";
chr00	Cufflinks	exon	6568148	6568275	.	-	.	gene_id "XLOC_000529"; transcript_id "TCONS_00000569"; exon_number "18"; gene_name "Solyc00g007010.2"; oId "CUFF.37.2"; nearest_ref "PAC:27282383"; class_code "j"; tss_id "TSS548";
chr00	Cufflinks	exon	6568622	6568705	.	-	.	gene_id "XLOC_000529"; transcript_id "TCONS_00000569"; exon_number "19"; gene_name "Solyc00g007010.2"; oId "CUFF.37.2"; nearest_ref "PAC:27282383"; class_code "j"; tss_id "TSS548";
chr00	Cufflinks	exon	6568803	6568966	.	-	.	gene_id "XLOC_000529"; transcript_id "TCONS_00000569"; exon_number "20"; gene_name "Solyc00g007010.2"; oId "CUFF.37.2"; nearest_ref "PAC:27282383"; class_code "j"; tss_id "TSS548";
chr00	Cufflinks	exon	6569786	6570124	.	-	.	gene_id "XLOC_000529"; transcript_id "TCONS_00000569"; exon_number "21"; gene_name "Solyc00g007010.2"; oId "CUFF.37.2"; nearest_ref "PAC:27282383"; class_code "j"; tss_id "TSS548";
chr00	Cufflinks	exon	6574054	6574218	.	-	.	gene_id "XLOC_000530"; transcript_id "TCONS_00000570"; exon_number "1"; oId "CUFF.29.1"; class_code "u"; tss_id "TSS549";
chr00	Cufflinks	exon	6579270	6579619	.	-	.	gene_id "XLOC_000531"; transcript_id "TCONS_00000571"; exon_number "1"; oId "CUFF.31.1"; class_code "u"; tss_id "TSS550";
chr00	Cufflinks	exon	6587544	6587895	.	-	.	gene_id "XLOC_000531"; transcript_id "TCONS_00000571"; exon_number "2"; oId "CUFF.31.1"; class_code "u"; tss_id "TSS550";
chr00	Cufflinks	exon	6590397	6590504	.	-	.	gene_id "XLOC_000532"; transcript_id "TCONS_00000572"; exon_number "1"; gene_name "Solyc00g007020.1"; oId "PAC:27282769"; nearest_ref "PAC:27282769"; class_code "="; tss_id "TSS551"; p_id "P449";
chr00	Cufflinks	exon	6590670	6590741	.	-	.	gene_id "XLOC_000532"; transcript_id "TCONS_00000572"; exon_number "2"; gene_name "Solyc00g007020.1"; oId "PAC:27282769"; nearest_ref "PAC:27282769"; class_code "="; tss_id "TSS551"; p_id "P449";
chr00	Cufflinks	exon	6591078	6591147	.	-	.	gene_id "XLOC_000532"; transcript_id "TCONS_00000572"; exon_number "3"; gene_name "Solyc00g007020.1"; oId "PAC:27282769"; nearest_ref "PAC:27282769"; class_code "="; tss_id "TSS551"; p_id "P449";
chr00	Cufflinks	exon	6591285	6591399	.	-	.	gene_id "XLOC_000532"; transcript_id "TCONS_00000572"; exon_number "4"; gene_name "Solyc00g007020.1"; oId "PAC:27282769"; nearest_ref "PAC:27282769"; class_code "="; tss_id "TSS551"; p_id "P449";
chr00	Cufflinks	exon	6591501	6591561	.	-	.	gene_id "XLOC_000532"; transcript_id "TCONS_00000572"; exon_number "5"; gene_name "Solyc00g007020.1"; oId "PAC:27282769"; nearest_ref "PAC:27282769"; class_code "="; tss_id "TSS551"; p_id "P449";
chr00	Cufflinks	exon	6622946	6622954	.	-	.	gene_id "XLOC_000533"; transcript_id "TCONS_00000573"; exon_number "1"; gene_name "Solyc00g007030.1"; oId "PAC:27282771"; nearest_ref "PAC:27282771"; class_code "="; tss_id "TSS552"; p_id "P450";
chr00	Cufflinks	exon	6623077	6623163	.	-	.	gene_id "XLOC_000533"; transcript_id "TCONS_00000573"; exon_number "2"; gene_name "Solyc00g007030.1"; oId "PAC:27282771"; nearest_ref "PAC:27282771"; class_code "="; tss_id "TSS552"; p_id "P450";
chr00	Cufflinks	exon	6623717	6623824	.	-	.	gene_id "XLOC_000533"; transcript_id "TCONS_00000573"; exon_number "3"; gene_name "Solyc00g007030.1"; oId "PAC:27282771"; nearest_ref "PAC:27282771"; class_code "="; tss_id "TSS552"; p_id "P450";
chr00	Cufflinks	exon	6623996	6624072	.	-	.	gene_id "XLOC_000533"; transcript_id "TCONS_00000573"; exon_number "4"; gene_name "Solyc00g007030.1"; oId "PAC:27282771"; nearest_ref "PAC:27282771"; class_code "="; tss_id "TSS552"; p_id "P450";
chr00	Cufflinks	exon	6624164	6624269	.	-	.	gene_id "XLOC_000533"; transcript_id "TCONS_00000573"; exon_number "5"; gene_name "Solyc00g007030.1"; oId "PAC:27282771"; nearest_ref "PAC:27282771"; class_code "="; tss_id "TSS552"; p_id "P450";
chr00	Cufflinks	exon	6624361	6624459	.	-	.	gene_id "XLOC_000533"; transcript_id "TCONS_00000573"; exon_number "6"; gene_name "Solyc00g007030.1"; oId "PAC:27282771"; nearest_ref "PAC:27282771"; class_code "="; tss_id "TSS552"; p_id "P450";
chr00	Cufflinks	exon	6624769	6624855	.	-	.	gene_id "XLOC_000533"; transcript_id "TCONS_00000573"; exon_number "7"; gene_name "Solyc00g007030.1"; oId "PAC:27282771"; nearest_ref "PAC:27282771"; class_code "="; tss_id "TSS552"; p_id "P450";
chr00	Cufflinks	exon	6625636	6625696	.	-	.	gene_id "XLOC_000533"; transcript_id "TCONS_00000573"; exon_number "8"; gene_name "Solyc00g007030.1"; oId "PAC:27282771"; nearest_ref "PAC:27282771"; class_code "="; tss_id "TSS552"; p_id "P450";
chr00	Cufflinks	exon	6625848	6625922	.	-	.	gene_id "XLOC_000533"; transcript_id "TCONS_00000573"; exon_number "9"; gene_name "Solyc00g007030.1"; oId "PAC:27282771"; nearest_ref "PAC:27282771"; class_code "="; tss_id "TSS552"; p_id "P450";
chr00	Cufflinks	exon	6626681	6626691	.	-	.	gene_id "XLOC_000533"; transcript_id "TCONS_00000573"; exon_number "10"; gene_name "Solyc00g007030.1"; oId "PAC:27282771"; nearest_ref "PAC:27282771"; class_code "="; tss_id "TSS552"; p_id "P450";
chr00	Cufflinks	exon	6638888	6638896	.	-	.	gene_id "XLOC_000534"; transcript_id "TCONS_00000574"; exon_number "1"; gene_name "Solyc00g007040.1"; oId "PAC:27282755"; nearest_ref "PAC:27282755"; class_code "="; tss_id "TSS553"; p_id "P451";
chr00	Cufflinks	exon	6639019	6639105	.	-	.	gene_id "XLOC_000534"; transcript_id "TCONS_00000574"; exon_number "2"; gene_name "Solyc00g007040.1"; oId "PAC:27282755"; nearest_ref "PAC:27282755"; class_code "="; tss_id "TSS553"; p_id "P451";
chr00	Cufflinks	exon	6639659	6639712	.	-	.	gene_id "XLOC_000534"; transcript_id "TCONS_00000574"; exon_number "3"; gene_name "Solyc00g007040.1"; oId "PAC:27282755"; nearest_ref "PAC:27282755"; class_code "="; tss_id "TSS553"; p_id "P451";
chr00	Cufflinks	exon	6639938	6640147	.	-	.	gene_id "XLOC_000534"; transcript_id "TCONS_00000574"; exon_number "4"; gene_name "Solyc00g007040.1"; oId "PAC:27282755"; nearest_ref "PAC:27282755"; class_code "="; tss_id "TSS553"; p_id "P451";
chr00	Cufflinks	exon	6640306	6640404	.	-	.	gene_id "XLOC_000534"; transcript_id "TCONS_00000574"; exon_number "5"; gene_name "Solyc00g007040.1"; oId "PAC:27282755"; nearest_ref "PAC:27282755"; class_code "="; tss_id "TSS553"; p_id "P451";
chr00	Cufflinks	exon	6640713	6640799	.	-	.	gene_id "XLOC_000534"; transcript_id "TCONS_00000574"; exon_number "6"; gene_name "Solyc00g007040.1"; oId "PAC:27282755"; nearest_ref "PAC:27282755"; class_code "="; tss_id "TSS553"; p_id "P451";
chr00	Cufflinks	exon	6641579	6641639	.	-	.	gene_id "XLOC_000534"; transcript_id "TCONS_00000574"; exon_number "7"; gene_name "Solyc00g007040.1"; oId "PAC:27282755"; nearest_ref "PAC:27282755"; class_code "="; tss_id "TSS553"; p_id "P451";
chr00	Cufflinks	exon	6641762	6641862	.	-	.	gene_id "XLOC_000534"; transcript_id "TCONS_00000574"; exon_number "8"; gene_name "Solyc00g007040.1"; oId "PAC:27282755"; nearest_ref "PAC:27282755"; class_code "="; tss_id "TSS553"; p_id "P451";
chr00	Cufflinks	exon	6674808	6675557	.	-	.	gene_id "XLOC_000535"; transcript_id "TCONS_00000575"; exon_number "1"; gene_name "Solyc00g007060.2"; oId "PAC:27282188"; nearest_ref "PAC:27282188"; class_code "="; tss_id "TSS554"; p_id "P452";
chr00	Cufflinks	exon	6676151	6676274	.	-	.	gene_id "XLOC_000535"; transcript_id "TCONS_00000575"; exon_number "2"; gene_name "Solyc00g007060.2"; oId "PAC:27282188"; nearest_ref "PAC:27282188"; class_code "="; tss_id "TSS554"; p_id "P452";
chr00	Cufflinks	exon	6677448	6677590	.	-	.	gene_id "XLOC_000535"; transcript_id "TCONS_00000575"; exon_number "3"; gene_name "Solyc00g007060.2"; oId "PAC:27282188"; nearest_ref "PAC:27282188"; class_code "="; tss_id "TSS554"; p_id "P452";
chr00	Cufflinks	exon	6677674	6677809	.	-	.	gene_id "XLOC_000535"; transcript_id "TCONS_00000575"; exon_number "4"; gene_name "Solyc00g007060.2"; oId "PAC:27282188"; nearest_ref "PAC:27282188"; class_code "="; tss_id "TSS554"; p_id "P452";
chr00	Cufflinks	exon	6679314	6679642	.	-	.	gene_id "XLOC_000535"; transcript_id "TCONS_00000575"; exon_number "5"; gene_name "Solyc00g007060.2"; oId "PAC:27282188"; nearest_ref "PAC:27282188"; class_code "="; tss_id "TSS554"; p_id "P452";
chr00	Cufflinks	exon	6680014	6680369	.	-	.	gene_id "XLOC_000535"; transcript_id "TCONS_00000575"; exon_number "6"; gene_name "Solyc00g007060.2"; oId "PAC:27282188"; nearest_ref "PAC:27282188"; class_code "="; tss_id "TSS554"; p_id "P452";
chr00	Cufflinks	exon	6691363	6692393	.	-	.	gene_id "XLOC_000536"; transcript_id "TCONS_00000576"; exon_number "1"; gene_name "Solyc00g007070.2"; oId "PAC:27282325"; nearest_ref "PAC:27282325"; class_code "="; tss_id "TSS555"; p_id "P453";
chr00	Cufflinks	exon	6693542	6693677	.	-	.	gene_id "XLOC_000536"; transcript_id "TCONS_00000576"; exon_number "2"; gene_name "Solyc00g007070.2"; oId "PAC:27282325"; nearest_ref "PAC:27282325"; class_code "="; tss_id "TSS555"; p_id "P453";
chr00	Cufflinks	exon	6694951	6695316	.	-	.	gene_id "XLOC_000537"; transcript_id "TCONS_00000577"; exon_number "1"; gene_name "Solyc00g007080.2"; oId "PAC:27282204"; nearest_ref "PAC:27282204"; class_code "="; tss_id "TSS556"; p_id "P454";
chr00	Cufflinks	exon	6695838	6695887	.	-	.	gene_id "XLOC_000537"; transcript_id "TCONS_00000577"; exon_number "2"; gene_name "Solyc00g007080.2"; oId "PAC:27282204"; nearest_ref "PAC:27282204"; class_code "="; tss_id "TSS556"; p_id "P454";
chr00	Cufflinks	exon	6696096	6696177	.	-	.	gene_id "XLOC_000537"; transcript_id "TCONS_00000577"; exon_number "3"; gene_name "Solyc00g007080.2"; oId "PAC:27282204"; nearest_ref "PAC:27282204"; class_code "="; tss_id "TSS556"; p_id "P454";
chr00	Cufflinks	exon	6696262	6696332	.	-	.	gene_id "XLOC_000537"; transcript_id "TCONS_00000577"; exon_number "4"; gene_name "Solyc00g007080.2"; oId "PAC:27282204"; nearest_ref "PAC:27282204"; class_code "="; tss_id "TSS556"; p_id "P454";
chr00	Cufflinks	exon	6697382	6697452	.	-	.	gene_id "XLOC_000537"; transcript_id "TCONS_00000577"; exon_number "5"; gene_name "Solyc00g007080.2"; oId "PAC:27282204"; nearest_ref "PAC:27282204"; class_code "="; tss_id "TSS556"; p_id "P454";
chr00	Cufflinks	exon	6698257	6698336	.	-	.	gene_id "XLOC_000537"; transcript_id "TCONS_00000577"; exon_number "6"; gene_name "Solyc00g007080.2"; oId "PAC:27282204"; nearest_ref "PAC:27282204"; class_code "="; tss_id "TSS556"; p_id "P454";
chr00	Cufflinks	exon	6699041	6699143	.	-	.	gene_id "XLOC_000537"; transcript_id "TCONS_00000577"; exon_number "7"; gene_name "Solyc00g007080.2"; oId "PAC:27282204"; nearest_ref "PAC:27282204"; class_code "="; tss_id "TSS556"; p_id "P454";
chr00	Cufflinks	exon	6708738	6709406	.	-	.	gene_id "XLOC_000538"; transcript_id "TCONS_00000578"; exon_number "1"; gene_name "Solyc00g007100.2"; oId "PAC:27282827"; nearest_ref "PAC:27282827"; class_code "="; tss_id "TSS557"; p_id "P455";
chr00	Cufflinks	exon	6709499	6709546	.	-	.	gene_id "XLOC_000538"; transcript_id "TCONS_00000578"; exon_number "2"; gene_name "Solyc00g007100.2"; oId "PAC:27282827"; nearest_ref "PAC:27282827"; class_code "="; tss_id "TSS557"; p_id "P455";
chr00	Cufflinks	exon	6709884	6710672	.	-	.	gene_id "XLOC_000538"; transcript_id "TCONS_00000578"; exon_number "3"; gene_name "Solyc00g007100.2"; oId "PAC:27282827"; nearest_ref "PAC:27282827"; class_code "="; tss_id "TSS557"; p_id "P455";
chr00	Cufflinks	exon	6712325	6712544	.	-	.	gene_id "XLOC_000538"; transcript_id "TCONS_00000578"; exon_number "4"; gene_name "Solyc00g007100.2"; oId "PAC:27282827"; nearest_ref "PAC:27282827"; class_code "="; tss_id "TSS557"; p_id "P455";
chr00	Cufflinks	exon	6712665	6712713	.	-	.	gene_id "XLOC_000538"; transcript_id "TCONS_00000578"; exon_number "5"; gene_name "Solyc00g007100.2"; oId "PAC:27282827"; nearest_ref "PAC:27282827"; class_code "="; tss_id "TSS557"; p_id "P455";
chr00	Cufflinks	exon	6739403	6740902	.	-	.	gene_id "XLOC_000539"; transcript_id "TCONS_00000579"; exon_number "1"; gene_name "Solyc00g007130.2"; oId "PAC:27282321"; nearest_ref "PAC:27282321"; class_code "="; tss_id "TSS558"; p_id "P456";
chr00	Cufflinks	exon	6749922	6750245	.	-	.	gene_id "XLOC_000540"; transcript_id "TCONS_00000580"; exon_number "1"; gene_name "Solyc00g007140.1"; oId "PAC:27282414"; nearest_ref "PAC:27282414"; class_code "="; tss_id "TSS559"; p_id "P457";
chr00	Cufflinks	exon	6787016	6787818	.	-	.	gene_id "XLOC_000541"; transcript_id "TCONS_00000582"; exon_number "1"; gene_name "Solyc00g007190.2"; oId "PAC:27282765"; nearest_ref "PAC:27282765"; class_code "="; tss_id "TSS560"; p_id "P458";
chr00	Cufflinks	exon	6789630	6789835	.	-	.	gene_id "XLOC_000541"; transcript_id "TCONS_00000582"; exon_number "2"; gene_name "Solyc00g007190.2"; oId "PAC:27282765"; nearest_ref "PAC:27282765"; class_code "="; tss_id "TSS560"; p_id "P458";
chr00	Cufflinks	exon	6790242	6790451	.	-	.	gene_id "XLOC_000541"; transcript_id "TCONS_00000582"; exon_number "3"; gene_name "Solyc00g007190.2"; oId "PAC:27282765"; nearest_ref "PAC:27282765"; class_code "="; tss_id "TSS560"; p_id "P458";
chr00	Cufflinks	exon	6791776	6792049	.	-	.	gene_id "XLOC_000541"; transcript_id "TCONS_00000582"; exon_number "4"; gene_name "Solyc00g007190.2"; oId "PAC:27282765"; nearest_ref "PAC:27282765"; class_code "="; tss_id "TSS560"; p_id "P458";
chr00	Cufflinks	exon	6787016	6787818	.	-	.	gene_id "XLOC_000541"; transcript_id "TCONS_00000581"; exon_number "1"; gene_name "Solyc00g007190.2"; oId "CUFF.46.2"; nearest_ref "PAC:27282765"; class_code "j"; tss_id "TSS560";
chr00	Cufflinks	exon	6789630	6789835	.	-	.	gene_id "XLOC_000541"; transcript_id "TCONS_00000581"; exon_number "2"; gene_name "Solyc00g007190.2"; oId "CUFF.46.2"; nearest_ref "PAC:27282765"; class_code "j"; tss_id "TSS560";
chr00	Cufflinks	exon	6790257	6790451	.	-	.	gene_id "XLOC_000541"; transcript_id "TCONS_00000581"; exon_number "3"; gene_name "Solyc00g007190.2"; oId "CUFF.46.2"; nearest_ref "PAC:27282765"; class_code "j"; tss_id "TSS560";
chr00	Cufflinks	exon	6791776	6792049	.	-	.	gene_id "XLOC_000541"; transcript_id "TCONS_00000581"; exon_number "4"; gene_name "Solyc00g007190.2"; oId "CUFF.46.2"; nearest_ref "PAC:27282765"; class_code "j"; tss_id "TSS560";
chr00	Cufflinks	exon	6900991	6901561	.	-	.	gene_id "XLOC_000542"; transcript_id "TCONS_00000584"; exon_number "1"; gene_name "Solyc00g007270.2"; oId "PAC:27282097"; nearest_ref "PAC:27282097"; class_code "="; tss_id "TSS561"; p_id "P459";
chr00	Cufflinks	exon	6901761	6901871	.	-	.	gene_id "XLOC_000542"; transcript_id "TCONS_00000584"; exon_number "2"; gene_name "Solyc00g007270.2"; oId "PAC:27282097"; nearest_ref "PAC:27282097"; class_code "="; tss_id "TSS561"; p_id "P459";
chr00	Cufflinks	exon	6902405	6902535	.	-	.	gene_id "XLOC_000542"; transcript_id "TCONS_00000584"; exon_number "3"; gene_name "Solyc00g007270.2"; oId "PAC:27282097"; nearest_ref "PAC:27282097"; class_code "="; tss_id "TSS561"; p_id "P459";
chr00	Cufflinks	exon	6903427	6903471	.	-	.	gene_id "XLOC_000542"; transcript_id "TCONS_00000584"; exon_number "4"; gene_name "Solyc00g007270.2"; oId "PAC:27282097"; nearest_ref "PAC:27282097"; class_code "="; tss_id "TSS561"; p_id "P459";
chr00	Cufflinks	exon	6903568	6903653	.	-	.	gene_id "XLOC_000542"; transcript_id "TCONS_00000584"; exon_number "5"; gene_name "Solyc00g007270.2"; oId "PAC:27282097"; nearest_ref "PAC:27282097"; class_code "="; tss_id "TSS561"; p_id "P459";
chr00	Cufflinks	exon	6904004	6904100	.	-	.	gene_id "XLOC_000542"; transcript_id "TCONS_00000584"; exon_number "6"; gene_name "Solyc00g007270.2"; oId "PAC:27282097"; nearest_ref "PAC:27282097"; class_code "="; tss_id "TSS561"; p_id "P459";
chr00	Cufflinks	exon	6904178	6904226	.	-	.	gene_id "XLOC_000542"; transcript_id "TCONS_00000584"; exon_number "7"; gene_name "Solyc00g007270.2"; oId "PAC:27282097"; nearest_ref "PAC:27282097"; class_code "="; tss_id "TSS561"; p_id "P459";
chr00	Cufflinks	exon	6904645	6904901	.	-	.	gene_id "XLOC_000542"; transcript_id "TCONS_00000584"; exon_number "8"; gene_name "Solyc00g007270.2"; oId "PAC:27282097"; nearest_ref "PAC:27282097"; class_code "="; tss_id "TSS561"; p_id "P459";
chr00	Cufflinks	exon	6900991	6901561	.	-	.	gene_id "XLOC_000542"; transcript_id "TCONS_00000583"; exon_number "1"; gene_name "Solyc00g007270.2"; oId "CUFF.47.2"; nearest_ref "PAC:27282097"; class_code "j"; tss_id "TSS561";
chr00	Cufflinks	exon	6901761	6901871	.	-	.	gene_id "XLOC_000542"; transcript_id "TCONS_00000583"; exon_number "2"; gene_name "Solyc00g007270.2"; oId "CUFF.47.2"; nearest_ref "PAC:27282097"; class_code "j"; tss_id "TSS561";
chr00	Cufflinks	exon	6902405	6902527	.	-	.	gene_id "XLOC_000542"; transcript_id "TCONS_00000583"; exon_number "3"; gene_name "Solyc00g007270.2"; oId "CUFF.47.2"; nearest_ref "PAC:27282097"; class_code "j"; tss_id "TSS561";
chr00	Cufflinks	exon	6903427	6903471	.	-	.	gene_id "XLOC_000542"; transcript_id "TCONS_00000583"; exon_number "4"; gene_name "Solyc00g007270.2"; oId "CUFF.47.2"; nearest_ref "PAC:27282097"; class_code "j"; tss_id "TSS561";
chr00	Cufflinks	exon	6903568	6903653	.	-	.	gene_id "XLOC_000542"; transcript_id "TCONS_00000583"; exon_number "5"; gene_name "Solyc00g007270.2"; oId "CUFF.47.2"; nearest_ref "PAC:27282097"; class_code "j"; tss_id "TSS561";
chr00	Cufflinks	exon	6904004	6904100	.	-	.	gene_id "XLOC_000542"; transcript_id "TCONS_00000583"; exon_number "6"; gene_name "Solyc00g007270.2"; oId "CUFF.47.2"; nearest_ref "PAC:27282097"; class_code "j"; tss_id "TSS561";
chr00	Cufflinks	exon	6904178	6904226	.	-	.	gene_id "XLOC_000542"; transcript_id "TCONS_00000583"; exon_number "7"; gene_name "Solyc00g007270.2"; oId "CUFF.47.2"; nearest_ref "PAC:27282097"; class_code "j"; tss_id "TSS561";
chr00	Cufflinks	exon	6904645	6904901	.	-	.	gene_id "XLOC_000542"; transcript_id "TCONS_00000583"; exon_number "8"; gene_name "Solyc00g007270.2"; oId "CUFF.47.2"; nearest_ref "PAC:27282097"; class_code "j"; tss_id "TSS561";
chr00	Cufflinks	exon	6926258	6926486	.	-	.	gene_id "XLOC_000543"; transcript_id "TCONS_00000585"; exon_number "1"; gene_name "Solyc00g007290.1"; oId "PAC:27282183"; nearest_ref "PAC:27282183"; class_code "="; tss_id "TSS562"; p_id "P460";
chr00	Cufflinks	exon	6926562	6926860	.	-	.	gene_id "XLOC_000543"; transcript_id "TCONS_00000585"; exon_number "2"; gene_name "Solyc00g007290.1"; oId "PAC:27282183"; nearest_ref "PAC:27282183"; class_code "="; tss_id "TSS562"; p_id "P460";
chr00	Cufflinks	exon	6927155	6927286	.	-	.	gene_id "XLOC_000543"; transcript_id "TCONS_00000585"; exon_number "3"; gene_name "Solyc00g007290.1"; oId "PAC:27282183"; nearest_ref "PAC:27282183"; class_code "="; tss_id "TSS562"; p_id "P460";
chr00	Cufflinks	exon	6935594	6936072	.	-	.	gene_id "XLOC_000544"; transcript_id "TCONS_00000586"; exon_number "1"; gene_name "Solyc00g007300.2"; oId "PAC:27282694"; nearest_ref "PAC:27282694"; class_code "="; tss_id "TSS563"; p_id "P461";
chr00	Cufflinks	exon	6936165	6937078	.	-	.	gene_id "XLOC_000544"; transcript_id "TCONS_00000586"; exon_number "2"; gene_name "Solyc00g007300.2"; oId "PAC:27282694"; nearest_ref "PAC:27282694"; class_code "="; tss_id "TSS563"; p_id "P461";
chr00	Cufflinks	exon	6937203	6938269	.	-	.	gene_id "XLOC_000544"; transcript_id "TCONS_00000586"; exon_number "3"; gene_name "Solyc00g007300.2"; oId "PAC:27282694"; nearest_ref "PAC:27282694"; class_code "="; tss_id "TSS563"; p_id "P461";
chr00	Cufflinks	exon	6956540	6956734	.	-	.	gene_id "XLOC_000545"; transcript_id "TCONS_00000587"; exon_number "1"; gene_name "Solyc00g007310.1"; oId "PAC:27282258"; nearest_ref "PAC:27282258"; class_code "="; tss_id "TSS564"; p_id "P462";
chr00	Cufflinks	exon	6958772	6959242	.	-	.	gene_id "XLOC_000546"; transcript_id "TCONS_00000588"; exon_number "1"; gene_name "Solyc00g007320.1"; oId "PAC:27282218"; nearest_ref "PAC:27282218"; class_code "="; tss_id "TSS565"; p_id "P463";
chr00	Cufflinks	exon	7004447	7005167	.	-	.	gene_id "XLOC_000547"; transcript_id "TCONS_00000589"; exon_number "1"; gene_name "Solyc00g007330.1"; oId "PAC:27282067"; nearest_ref "PAC:27282067"; class_code "="; tss_id "TSS566"; p_id "P464";
chr00	Cufflinks	exon	7005483	7005649	.	-	.	gene_id "XLOC_000547"; transcript_id "TCONS_00000589"; exon_number "2"; gene_name "Solyc00g007330.1"; oId "PAC:27282067"; nearest_ref "PAC:27282067"; class_code "="; tss_id "TSS566"; p_id "P464";
chr00	Cufflinks	exon	7007012	7007026	.	-	.	gene_id "XLOC_000547"; transcript_id "TCONS_00000589"; exon_number "3"; gene_name "Solyc00g007330.1"; oId "PAC:27282067"; nearest_ref "PAC:27282067"; class_code "="; tss_id "TSS566"; p_id "P464";
chr00	Cufflinks	exon	7017344	7017712	.	-	.	gene_id "XLOC_000548"; transcript_id "TCONS_00000590"; exon_number "1"; gene_name "Solyc00g007340.1"; oId "PAC:27282611"; nearest_ref "PAC:27282611"; class_code "="; tss_id "TSS567"; p_id "P465";
chr00	Cufflinks	exon	7040333	7040900	.	-	.	gene_id "XLOC_000549"; transcript_id "TCONS_00000591"; exon_number "1"; gene_name "Solyc00g007350.1"; oId "PAC:27282281"; nearest_ref "PAC:27282281"; class_code "="; tss_id "TSS568"; p_id "P466";
chr00	Cufflinks	exon	7041001	7041125	.	-	.	gene_id "XLOC_000549"; transcript_id "TCONS_00000591"; exon_number "2"; gene_name "Solyc00g007350.1"; oId "PAC:27282281"; nearest_ref "PAC:27282281"; class_code "="; tss_id "TSS568"; p_id "P466";
chr00	Cufflinks	exon	7041219	7041386	.	-	.	gene_id "XLOC_000549"; transcript_id "TCONS_00000591"; exon_number "3"; gene_name "Solyc00g007350.1"; oId "PAC:27282281"; nearest_ref "PAC:27282281"; class_code "="; tss_id "TSS568"; p_id "P466";
chr00	Cufflinks	exon	7041748	7041774	.	-	.	gene_id "XLOC_000549"; transcript_id "TCONS_00000591"; exon_number "4"; gene_name "Solyc00g007350.1"; oId "PAC:27282281"; nearest_ref "PAC:27282281"; class_code "="; tss_id "TSS568"; p_id "P466";
chr00	Cufflinks	exon	7080386	7080720	.	-	.	gene_id "XLOC_000550"; transcript_id "TCONS_00000592"; exon_number "1"; gene_name "Solyc00g007450.1"; oId "PAC:27282140"; nearest_ref "PAC:27282140"; class_code "="; tss_id "TSS569"; p_id "P467";
chr00	Cufflinks	exon	7080810	7081105	.	-	.	gene_id "XLOC_000550"; transcript_id "TCONS_00000592"; exon_number "2"; gene_name "Solyc00g007450.1"; oId "PAC:27282140"; nearest_ref "PAC:27282140"; class_code "="; tss_id "TSS569"; p_id "P467";
chr00	Cufflinks	exon	7081206	7081255	.	-	.	gene_id "XLOC_000550"; transcript_id "TCONS_00000592"; exon_number "3"; gene_name "Solyc00g007450.1"; oId "PAC:27282140"; nearest_ref "PAC:27282140"; class_code "="; tss_id "TSS569"; p_id "P467";
chr00	Cufflinks	exon	7210821	7210886	.	-	.	gene_id "XLOC_000551"; transcript_id "TCONS_00000593"; exon_number "1"; gene_name "Solyc00g007550.1"; oId "PAC:27281992"; nearest_ref "PAC:27281992"; class_code "="; tss_id "TSS570"; p_id "P468";
chr00	Cufflinks	exon	7211291	7211335	.	-	.	gene_id "XLOC_000551"; transcript_id "TCONS_00000593"; exon_number "2"; gene_name "Solyc00g007550.1"; oId "PAC:27281992"; nearest_ref "PAC:27281992"; class_code "="; tss_id "TSS570"; p_id "P468";
chr00	Cufflinks	exon	7238573	7238798	.	-	.	gene_id "XLOC_000552"; transcript_id "TCONS_00000594"; exon_number "1"; gene_name "Solyc00g007570.1"; oId "PAC:27282590"; nearest_ref "PAC:27282590"; class_code "="; tss_id "TSS571"; p_id "P469";
chr00	Cufflinks	exon	7239358	7239362	.	-	.	gene_id "XLOC_000552"; transcript_id "TCONS_00000594"; exon_number "2"; gene_name "Solyc00g007570.1"; oId "PAC:27282590"; nearest_ref "PAC:27282590"; class_code "="; tss_id "TSS571"; p_id "P469";
chr00	Cufflinks	exon	7243624	7243761	.	-	.	gene_id "XLOC_000553"; transcript_id "TCONS_00000595"; exon_number "1"; gene_name "Solyc00g007580.1"; oId "PAC:27282757"; nearest_ref "PAC:27282757"; class_code "="; tss_id "TSS572"; p_id "P470";
chr00	Cufflinks	exon	7243882	7244286	.	-	.	gene_id "XLOC_000553"; transcript_id "TCONS_00000595"; exon_number "2"; gene_name "Solyc00g007580.1"; oId "PAC:27282757"; nearest_ref "PAC:27282757"; class_code "="; tss_id "TSS572"; p_id "P470";
chr00	Cufflinks	exon	7245435	7245830	.	-	.	gene_id "XLOC_000554"; transcript_id "TCONS_00000596"; exon_number "1"; gene_name "Solyc00g007590.1"; oId "PAC:27282570"; nearest_ref "PAC:27282570"; class_code "="; tss_id "TSS573"; p_id "P471";
chr00	Cufflinks	exon	7251537	7251772	.	-	.	gene_id "XLOC_000555"; transcript_id "TCONS_00000597"; exon_number "1"; gene_name "Solyc00g007600.1"; oId "PAC:27282499"; nearest_ref "PAC:27282499"; class_code "="; tss_id "TSS574"; p_id "P472";
chr00	Cufflinks	exon	7252015	7252072	.	-	.	gene_id "XLOC_000555"; transcript_id "TCONS_00000597"; exon_number "2"; gene_name "Solyc00g007600.1"; oId "PAC:27282499"; nearest_ref "PAC:27282499"; class_code "="; tss_id "TSS574"; p_id "P472";
chr00	Cufflinks	exon	7252510	7252601	.	-	.	gene_id "XLOC_000555"; transcript_id "TCONS_00000597"; exon_number "3"; gene_name "Solyc00g007600.1"; oId "PAC:27282499"; nearest_ref "PAC:27282499"; class_code "="; tss_id "TSS574"; p_id "P472";
chr00	Cufflinks	exon	7253273	7253294	.	-	.	gene_id "XLOC_000555"; transcript_id "TCONS_00000597"; exon_number "4"; gene_name "Solyc00g007600.1"; oId "PAC:27282499"; nearest_ref "PAC:27282499"; class_code "="; tss_id "TSS574"; p_id "P472";
chr00	Cufflinks	exon	7253389	7253481	.	-	.	gene_id "XLOC_000555"; transcript_id "TCONS_00000597"; exon_number "5"; gene_name "Solyc00g007600.1"; oId "PAC:27282499"; nearest_ref "PAC:27282499"; class_code "="; tss_id "TSS574"; p_id "P472";
chr00	Cufflinks	exon	7439214	7439774	.	-	.	gene_id "XLOC_000556"; transcript_id "TCONS_00000598"; exon_number "1"; gene_name "Solyc00g007910.1"; oId "PAC:27282444"; nearest_ref "PAC:27282444"; class_code "="; tss_id "TSS575"; p_id "P473";
chr00	Cufflinks	exon	7451207	7451479	.	-	.	gene_id "XLOC_000557"; transcript_id "TCONS_00000599"; exon_number "1"; gene_name "Solyc00g007920.1"; oId "PAC:27282656"; nearest_ref "PAC:27282656"; class_code "="; tss_id "TSS576"; p_id "P474";
chr00	Cufflinks	exon	7451612	7451704	.	-	.	gene_id "XLOC_000557"; transcript_id "TCONS_00000599"; exon_number "2"; gene_name "Solyc00g007920.1"; oId "PAC:27282656"; nearest_ref "PAC:27282656"; class_code "="; tss_id "TSS576"; p_id "P474";
chr00	Cufflinks	exon	7480312	7480688	.	-	.	gene_id "XLOC_000558"; transcript_id "TCONS_00000600"; exon_number "1"; gene_name "Solyc00g007930.1"; oId "PAC:27282168"; nearest_ref "PAC:27282168"; class_code "="; tss_id "TSS577"; p_id "P475";
chr00	Cufflinks	exon	7480790	7480901	.	-	.	gene_id "XLOC_000558"; transcript_id "TCONS_00000600"; exon_number "2"; gene_name "Solyc00g007930.1"; oId "PAC:27282168"; nearest_ref "PAC:27282168"; class_code "="; tss_id "TSS577"; p_id "P475";
chr00	Cufflinks	exon	7484474	7484752	.	-	.	gene_id "XLOC_000559"; transcript_id "TCONS_00000601"; exon_number "1"; gene_name "Solyc00g007940.1"; oId "PAC:27281966"; nearest_ref "PAC:27281966"; class_code "="; tss_id "TSS578"; p_id "P476";
chr00	Cufflinks	exon	7484908	7485128	.	-	.	gene_id "XLOC_000559"; transcript_id "TCONS_00000601"; exon_number "2"; gene_name "Solyc00g007940.1"; oId "PAC:27281966"; nearest_ref "PAC:27281966"; class_code "="; tss_id "TSS578"; p_id "P476";
chr00	Cufflinks	exon	7485173	7485527	.	-	.	gene_id "XLOC_000559"; transcript_id "TCONS_00000601"; exon_number "3"; gene_name "Solyc00g007940.1"; oId "PAC:27281966"; nearest_ref "PAC:27281966"; class_code "="; tss_id "TSS578"; p_id "P476";
chr00	Cufflinks	exon	7485726	7485857	.	-	.	gene_id "XLOC_000559"; transcript_id "TCONS_00000601"; exon_number "4"; gene_name "Solyc00g007940.1"; oId "PAC:27281966"; nearest_ref "PAC:27281966"; class_code "="; tss_id "TSS578"; p_id "P476";
chr00	Cufflinks	exon	7487561	7487896	.	-	.	gene_id "XLOC_000560"; transcript_id "TCONS_00000602"; exon_number "1"; gene_name "Solyc00g007950.1"; oId "PAC:27282679"; nearest_ref "PAC:27282679"; class_code "="; tss_id "TSS579"; p_id "P477";
chr00	Cufflinks	exon	7495253	7495588	.	-	.	gene_id "XLOC_000561"; transcript_id "TCONS_00000603"; exon_number "1"; gene_name "Solyc00g007960.1"; oId "PAC:27282106"; nearest_ref "PAC:27282106"; class_code "="; tss_id "TSS580"; p_id "P478";
chr00	Cufflinks	exon	7495806	7495895	.	-	.	gene_id "XLOC_000561"; transcript_id "TCONS_00000603"; exon_number "2"; gene_name "Solyc00g007960.1"; oId "PAC:27282106"; nearest_ref "PAC:27282106"; class_code "="; tss_id "TSS580"; p_id "P478";
chr00	Cufflinks	exon	7502456	7502818	.	-	.	gene_id "XLOC_000562"; transcript_id "TCONS_00000604"; exon_number "1"; gene_name "Solyc00g007970.1"; oId "PAC:27282845"; nearest_ref "PAC:27282845"; class_code "="; tss_id "TSS581"; p_id "P479";
chr00	Cufflinks	exon	7503481	7503816	.	-	.	gene_id "XLOC_000563"; transcript_id "TCONS_00000605"; exon_number "1"; gene_name "Solyc00g007980.1"; oId "PAC:27282437"; nearest_ref "PAC:27282437"; class_code "="; tss_id "TSS582"; p_id "P480";
chr00	Cufflinks	exon	7528994	7529213	.	-	.	gene_id "XLOC_000564"; transcript_id "TCONS_00000606"; exon_number "1"; gene_name "Solyc00g008000.1"; oId "PAC:27282768"; nearest_ref "PAC:27282768"; class_code "="; tss_id "TSS583"; p_id "P481";
chr00	Cufflinks	exon	7530273	7530402	.	-	.	gene_id "XLOC_000564"; transcript_id "TCONS_00000606"; exon_number "2"; gene_name "Solyc00g008000.1"; oId "PAC:27282768"; nearest_ref "PAC:27282768"; class_code "="; tss_id "TSS583"; p_id "P481";
chr00	Cufflinks	exon	7530482	7530595	.	-	.	gene_id "XLOC_000564"; transcript_id "TCONS_00000606"; exon_number "3"; gene_name "Solyc00g008000.1"; oId "PAC:27282768"; nearest_ref "PAC:27282768"; class_code "="; tss_id "TSS583"; p_id "P481";
chr00	Cufflinks	exon	7531049	7531298	.	-	.	gene_id "XLOC_000564"; transcript_id "TCONS_00000606"; exon_number "4"; gene_name "Solyc00g008000.1"; oId "PAC:27282768"; nearest_ref "PAC:27282768"; class_code "="; tss_id "TSS583"; p_id "P481";
chr00	Cufflinks	exon	7531768	7531899	.	-	.	gene_id "XLOC_000564"; transcript_id "TCONS_00000606"; exon_number "5"; gene_name "Solyc00g008000.1"; oId "PAC:27282768"; nearest_ref "PAC:27282768"; class_code "="; tss_id "TSS583"; p_id "P481";
chr00	Cufflinks	exon	7533037	7533385	.	-	.	gene_id "XLOC_000564"; transcript_id "TCONS_00000606"; exon_number "6"; gene_name "Solyc00g008000.1"; oId "PAC:27282768"; nearest_ref "PAC:27282768"; class_code "="; tss_id "TSS583"; p_id "P481";
chr00	Cufflinks	exon	7533670	7533842	.	-	.	gene_id "XLOC_000564"; transcript_id "TCONS_00000606"; exon_number "7"; gene_name "Solyc00g008000.1"; oId "PAC:27282768"; nearest_ref "PAC:27282768"; class_code "="; tss_id "TSS583"; p_id "P481";
chr00	Cufflinks	exon	7534734	7534902	.	-	.	gene_id "XLOC_000564"; transcript_id "TCONS_00000606"; exon_number "8"; gene_name "Solyc00g008000.1"; oId "PAC:27282768"; nearest_ref "PAC:27282768"; class_code "="; tss_id "TSS583"; p_id "P481";
chr00	Cufflinks	exon	7535257	7535366	.	-	.	gene_id "XLOC_000564"; transcript_id "TCONS_00000606"; exon_number "9"; gene_name "Solyc00g008000.1"; oId "PAC:27282768"; nearest_ref "PAC:27282768"; class_code "="; tss_id "TSS583"; p_id "P481";
chr00	Cufflinks	exon	7546844	7547041	.	-	.	gene_id "XLOC_000565"; transcript_id "TCONS_00000607"; exon_number "1"; gene_name "Solyc00g008010.1"; oId "PAC:27282461"; nearest_ref "PAC:27282461"; class_code "="; tss_id "TSS584"; p_id "P482";
chr00	Cufflinks	exon	7551322	7551881	.	-	.	gene_id "XLOC_000566"; transcript_id "TCONS_00000608"; exon_number "1"; gene_name "Solyc00g008020.1"; oId "PAC:27282636"; nearest_ref "PAC:27282636"; class_code "="; tss_id "TSS585"; p_id "P483";
chr00	Cufflinks	exon	7552397	7552487	.	-	.	gene_id "XLOC_000566"; transcript_id "TCONS_00000608"; exon_number "2"; gene_name "Solyc00g008020.1"; oId "PAC:27282636"; nearest_ref "PAC:27282636"; class_code "="; tss_id "TSS585"; p_id "P483";
chr00	Cufflinks	exon	7554160	7554537	.	-	.	gene_id "XLOC_000567"; transcript_id "TCONS_00000609"; exon_number "1"; gene_name "Solyc00g008030.1"; oId "PAC:27282266"; nearest_ref "PAC:27282266"; class_code "="; tss_id "TSS586"; p_id "P484";
chr00	Cufflinks	exon	7565656	7565817	.	-	.	gene_id "XLOC_000568"; transcript_id "TCONS_00000610"; exon_number "1"; gene_name "Solyc00g008040.1"; oId "PAC:27282712"; nearest_ref "PAC:27282712"; class_code "="; tss_id "TSS587"; p_id "P485";
chr00	Cufflinks	exon	7566385	7566474	.	-	.	gene_id "XLOC_000568"; transcript_id "TCONS_00000610"; exon_number "2"; gene_name "Solyc00g008040.1"; oId "PAC:27282712"; nearest_ref "PAC:27282712"; class_code "="; tss_id "TSS587"; p_id "P485";
chr00	Cufflinks	exon	7615934	7616356	.	-	.	gene_id "XLOC_000569"; transcript_id "TCONS_00000611"; exon_number "1"; gene_name "Solyc00g008050.1"; oId "PAC:27282099"; nearest_ref "PAC:27282099"; class_code "="; tss_id "TSS588"; p_id "P486";
chr00	Cufflinks	exon	7630693	7631034	.	-	.	gene_id "XLOC_000570"; transcript_id "TCONS_00000612"; exon_number "1"; gene_name "Solyc00g008060.1"; oId "PAC:27282185"; nearest_ref "PAC:27282185"; class_code "="; tss_id "TSS589"; p_id "P487";
chr00	Cufflinks	exon	7631403	7631597	.	-	.	gene_id "XLOC_000570"; transcript_id "TCONS_00000612"; exon_number "2"; gene_name "Solyc00g008060.1"; oId "PAC:27282185"; nearest_ref "PAC:27282185"; class_code "="; tss_id "TSS589"; p_id "P487";
chr00	Cufflinks	exon	7641921	7642385	.	-	.	gene_id "XLOC_000571"; transcript_id "TCONS_00000613"; exon_number "1"; gene_name "Solyc00g008070.1"; oId "PAC:27282786"; nearest_ref "PAC:27282786"; class_code "="; tss_id "TSS590"; p_id "P488";
chr00	Cufflinks	exon	7642805	7642963	.	-	.	gene_id "XLOC_000571"; transcript_id "TCONS_00000613"; exon_number "2"; gene_name "Solyc00g008070.1"; oId "PAC:27282786"; nearest_ref "PAC:27282786"; class_code "="; tss_id "TSS590"; p_id "P488";
chr00	Cufflinks	exon	7644042	7644261	.	-	.	gene_id "XLOC_000572"; transcript_id "TCONS_00000614"; exon_number "1"; gene_name "Solyc00g008080.1"; oId "PAC:27282650"; nearest_ref "PAC:27282650"; class_code "="; tss_id "TSS591"; p_id "P489";
chr00	Cufflinks	exon	7644310	7644491	.	-	.	gene_id "XLOC_000572"; transcript_id "TCONS_00000614"; exon_number "2"; gene_name "Solyc00g008080.1"; oId "PAC:27282650"; nearest_ref "PAC:27282650"; class_code "="; tss_id "TSS591"; p_id "P489";
chr00	Cufflinks	exon	7647150	7647461	.	-	.	gene_id "XLOC_000573"; transcript_id "TCONS_00000615"; exon_number "1"; gene_name "Solyc00g008090.1"; oId "PAC:27282833"; nearest_ref "PAC:27282833"; class_code "="; tss_id "TSS592"; p_id "P490";
chr00	Cufflinks	exon	7647722	7648051	.	-	.	gene_id "XLOC_000574"; transcript_id "TCONS_00000616"; exon_number "1"; gene_name "Solyc00g008100.1"; oId "PAC:27282663"; nearest_ref "PAC:27282663"; class_code "="; tss_id "TSS593"; p_id "P491";
chr00	Cufflinks	exon	7648360	7648614	.	-	.	gene_id "XLOC_000574"; transcript_id "TCONS_00000616"; exon_number "2"; gene_name "Solyc00g008100.1"; oId "PAC:27282663"; nearest_ref "PAC:27282663"; class_code "="; tss_id "TSS593"; p_id "P491";
chr00	Cufflinks	exon	7657802	7658085	.	-	.	gene_id "XLOC_000575"; transcript_id "TCONS_00000617"; exon_number "1"; gene_name "Solyc00g008110.1"; oId "PAC:27282818"; nearest_ref "PAC:27282818"; class_code "="; tss_id "TSS594"; p_id "P492";
chr00	Cufflinks	exon	7658325	7658601	.	-	.	gene_id "XLOC_000575"; transcript_id "TCONS_00000617"; exon_number "2"; gene_name "Solyc00g008110.1"; oId "PAC:27282818"; nearest_ref "PAC:27282818"; class_code "="; tss_id "TSS594"; p_id "P492";
chr00	Cufflinks	exon	7658889	7659340	.	-	.	gene_id "XLOC_000575"; transcript_id "TCONS_00000617"; exon_number "3"; gene_name "Solyc00g008110.1"; oId "PAC:27282818"; nearest_ref "PAC:27282818"; class_code "="; tss_id "TSS594"; p_id "P492";
chr00	Cufflinks	exon	7659459	7659720	.	-	.	gene_id "XLOC_000575"; transcript_id "TCONS_00000617"; exon_number "4"; gene_name "Solyc00g008110.1"; oId "PAC:27282818"; nearest_ref "PAC:27282818"; class_code "="; tss_id "TSS594"; p_id "P492";
chr00	Cufflinks	exon	7661084	7661224	.	-	.	gene_id "XLOC_000575"; transcript_id "TCONS_00000617"; exon_number "5"; gene_name "Solyc00g008110.1"; oId "PAC:27282818"; nearest_ref "PAC:27282818"; class_code "="; tss_id "TSS594"; p_id "P492";
chr00	Cufflinks	exon	7667213	7667578	.	-	.	gene_id "XLOC_000576"; transcript_id "TCONS_00000618"; exon_number "1"; gene_name "Solyc00g008120.1"; oId "PAC:27282346"; nearest_ref "PAC:27282346"; class_code "="; tss_id "TSS595"; p_id "P493";
chr00	Cufflinks	exon	7679694	7679994	.	-	.	gene_id "XLOC_000577"; transcript_id "TCONS_00000619"; exon_number "1"; gene_name "Solyc00g008130.1"; oId "PAC:27282336"; nearest_ref "PAC:27282336"; class_code "="; tss_id "TSS596"; p_id "P494";
chr00	Cufflinks	exon	7680865	7681040	.	-	.	gene_id "XLOC_000577"; transcript_id "TCONS_00000619"; exon_number "2"; gene_name "Solyc00g008130.1"; oId "PAC:27282336"; nearest_ref "PAC:27282336"; class_code "="; tss_id "TSS596"; p_id "P494";
chr00	Cufflinks	exon	7682060	7682407	.	-	.	gene_id "XLOC_000578"; transcript_id "TCONS_00000620"; exon_number "1"; gene_name "Solyc00g008140.1"; oId "PAC:27282608"; nearest_ref "PAC:27282608"; class_code "="; tss_id "TSS597"; p_id "P495";
chr00	Cufflinks	exon	7682668	7682997	.	-	.	gene_id "XLOC_000578"; transcript_id "TCONS_00000620"; exon_number "2"; gene_name "Solyc00g008140.1"; oId "PAC:27282608"; nearest_ref "PAC:27282608"; class_code "="; tss_id "TSS597"; p_id "P495";
chr00	Cufflinks	exon	7683072	7683200	.	-	.	gene_id "XLOC_000578"; transcript_id "TCONS_00000620"; exon_number "3"; gene_name "Solyc00g008140.1"; oId "PAC:27282608"; nearest_ref "PAC:27282608"; class_code "="; tss_id "TSS597"; p_id "P495";
chr00	Cufflinks	exon	7706051	7706356	.	-	.	gene_id "XLOC_000579"; transcript_id "TCONS_00000621"; exon_number "1"; gene_name "Solyc00g008150.1"; oId "PAC:27282293"; nearest_ref "PAC:27282293"; class_code "="; tss_id "TSS598"; p_id "P496";
chr00	Cufflinks	exon	7720708	7721160	.	-	.	gene_id "XLOC_000580"; transcript_id "TCONS_00000622"; exon_number "1"; gene_name "Solyc00g008160.1"; oId "PAC:27282366"; nearest_ref "PAC:27282366"; class_code "="; tss_id "TSS599"; p_id "P497";
chr00	Cufflinks	exon	8347556	8347640	.	-	.	gene_id "XLOC_000581"; transcript_id "TCONS_00000623"; exon_number "1"; gene_name "Solyc00g008570.2"; oId "PAC:27282137"; nearest_ref "PAC:27282137"; class_code "="; tss_id "TSS600"; p_id "P498";
chr00	Cufflinks	exon	8348591	8348657	.	-	.	gene_id "XLOC_000581"; transcript_id "TCONS_00000623"; exon_number "2"; gene_name "Solyc00g008570.2"; oId "PAC:27282137"; nearest_ref "PAC:27282137"; class_code "="; tss_id "TSS600"; p_id "P498";
chr00	Cufflinks	exon	8348842	8348948	.	-	.	gene_id "XLOC_000582"; transcript_id "TCONS_00000624"; exon_number "1"; gene_name "Solyc00g008580.1"; oId "CUFF.51.1"; nearest_ref "PAC:27282847"; class_code "x"; tss_id "TSS601";
chr00	Cufflinks	exon	8352474	8352640	.	-	.	gene_id "XLOC_000583"; transcript_id "TCONS_00000625"; exon_number "1"; oId "CUFF.48.1"; class_code "u"; tss_id "TSS602";
chr00	Cufflinks	exon	8506115	8506387	.	-	.	gene_id "XLOC_000584"; transcript_id "TCONS_00000626"; exon_number "1"; gene_name "Solyc00g008690.1"; oId "PAC:27282839"; nearest_ref "PAC:27282839"; class_code "="; tss_id "TSS603"; p_id "P499";
chr00	Cufflinks	exon	8605876	8605995	.	-	.	gene_id "XLOC_000585"; transcript_id "TCONS_00000627"; exon_number "1"; gene_name "Solyc00g008800.1"; oId "PAC:27282225"; nearest_ref "PAC:27282225"; class_code "="; tss_id "TSS604"; p_id "P500";
chr00	Cufflinks	exon	8606151	8606159	.	-	.	gene_id "XLOC_000585"; transcript_id "TCONS_00000627"; exon_number "2"; gene_name "Solyc00g008800.1"; oId "PAC:27282225"; nearest_ref "PAC:27282225"; class_code "="; tss_id "TSS604"; p_id "P500";
chr00	Cufflinks	exon	8696438	8696587	.	-	.	gene_id "XLOC_000586"; transcript_id "TCONS_00000628"; exon_number "1"; gene_name "Solyc00g008920.1"; oId "PAC:27282528"; nearest_ref "PAC:27282528"; class_code "="; tss_id "TSS605"; p_id "P501";
chr00	Cufflinks	exon	8746969	8747064	.	-	.	gene_id "XLOC_000587"; transcript_id "TCONS_00000629"; exon_number "1"; gene_name "Solyc00g009030.1"; oId "PAC:27282554"; nearest_ref "PAC:27282554"; class_code "="; tss_id "TSS606"; p_id "P502";
chr00	Cufflinks	exon	8747169	8747293	.	-	.	gene_id "XLOC_000587"; transcript_id "TCONS_00000629"; exon_number "2"; gene_name "Solyc00g009030.1"; oId "PAC:27282554"; nearest_ref "PAC:27282554"; class_code "="; tss_id "TSS606"; p_id "P502";
chr00	Cufflinks	exon	8747383	8747793	.	-	.	gene_id "XLOC_000587"; transcript_id "TCONS_00000629"; exon_number "3"; gene_name "Solyc00g009030.1"; oId "PAC:27282554"; nearest_ref "PAC:27282554"; class_code "="; tss_id "TSS606"; p_id "P502";
chr00	Cufflinks	exon	8747837	8748254	.	-	.	gene_id "XLOC_000587"; transcript_id "TCONS_00000629"; exon_number "4"; gene_name "Solyc00g009030.1"; oId "PAC:27282554"; nearest_ref "PAC:27282554"; class_code "="; tss_id "TSS606"; p_id "P502";
chr00	Cufflinks	exon	8748302	8748442	.	-	.	gene_id "XLOC_000587"; transcript_id "TCONS_00000629"; exon_number "5"; gene_name "Solyc00g009030.1"; oId "PAC:27282554"; nearest_ref "PAC:27282554"; class_code "="; tss_id "TSS606"; p_id "P502";
chr00	Cufflinks	exon	8766371	8766954	.	-	.	gene_id "XLOC_000588"; transcript_id "TCONS_00000630"; exon_number "1"; gene_name "Solyc00g009050.1"; oId "PAC:27282734"; nearest_ref "PAC:27282734"; class_code "="; tss_id "TSS607"; p_id "P503";
chr00	Cufflinks	exon	8767489	8767656	.	-	.	gene_id "XLOC_000588"; transcript_id "TCONS_00000630"; exon_number "2"; gene_name "Solyc00g009050.1"; oId "PAC:27282734"; nearest_ref "PAC:27282734"; class_code "="; tss_id "TSS607"; p_id "P503";
chr00	Cufflinks	exon	8767744	8768035	.	-	.	gene_id "XLOC_000588"; transcript_id "TCONS_00000630"; exon_number "3"; gene_name "Solyc00g009050.1"; oId "PAC:27282734"; nearest_ref "PAC:27282734"; class_code "="; tss_id "TSS607"; p_id "P503";
chr00	Cufflinks	exon	8768104	8768154	.	-	.	gene_id "XLOC_000588"; transcript_id "TCONS_00000630"; exon_number "4"; gene_name "Solyc00g009050.1"; oId "PAC:27282734"; nearest_ref "PAC:27282734"; class_code "="; tss_id "TSS607"; p_id "P503";
chr00	Cufflinks	exon	8775151	8775537	.	-	.	gene_id "XLOC_000589"; transcript_id "TCONS_00000631"; exon_number "1"; gene_name "Solyc00g009070.1"; oId "PAC:27282710"; nearest_ref "PAC:27282710"; class_code "="; tss_id "TSS608"; p_id "P504";
chr00	Cufflinks	exon	8783468	8784014	.	-	.	gene_id "XLOC_000590"; transcript_id "TCONS_00000632"; exon_number "1"; gene_name "Solyc00g009090.2"; oId "PAC:27282844"; nearest_ref "PAC:27282844"; class_code "="; tss_id "TSS609"; p_id "P505";
chr00	Cufflinks	exon	8784155	8787035	.	-	.	gene_id "XLOC_000590"; transcript_id "TCONS_00000632"; exon_number "2"; gene_name "Solyc00g009090.2"; oId "PAC:27282844"; nearest_ref "PAC:27282844"; class_code "="; tss_id "TSS609"; p_id "P505";
chr00	Cufflinks	exon	8793413	8793838	.	-	.	gene_id "XLOC_000591"; transcript_id "TCONS_00000634"; exon_number "1"; gene_name "Solyc00g009100.2"; oId "PAC:27282567"; nearest_ref "PAC:27282567"; class_code "="; tss_id "TSS610"; p_id "P506";
chr00	Cufflinks	exon	8793996	8794044	.	-	.	gene_id "XLOC_000591"; transcript_id "TCONS_00000634"; exon_number "2"; gene_name "Solyc00g009100.2"; oId "PAC:27282567"; nearest_ref "PAC:27282567"; class_code "="; tss_id "TSS610"; p_id "P506";
chr00	Cufflinks	exon	8795731	8795856	.	-	.	gene_id "XLOC_000591"; transcript_id "TCONS_00000634"; exon_number "3"; gene_name "Solyc00g009100.2"; oId "PAC:27282567"; nearest_ref "PAC:27282567"; class_code "="; tss_id "TSS610"; p_id "P506";
chr00	Cufflinks	exon	8796974	8797071	.	-	.	gene_id "XLOC_000591"; transcript_id "TCONS_00000634"; exon_number "4"; gene_name "Solyc00g009100.2"; oId "PAC:27282567"; nearest_ref "PAC:27282567"; class_code "="; tss_id "TSS610"; p_id "P506";
chr00	Cufflinks	exon	8797303	8797383	.	-	.	gene_id "XLOC_000591"; transcript_id "TCONS_00000634"; exon_number "5"; gene_name "Solyc00g009100.2"; oId "PAC:27282567"; nearest_ref "PAC:27282567"; class_code "="; tss_id "TSS610"; p_id "P506";
chr00	Cufflinks	exon	8797862	8797933	.	-	.	gene_id "XLOC_000591"; transcript_id "TCONS_00000634"; exon_number "6"; gene_name "Solyc00g009100.2"; oId "PAC:27282567"; nearest_ref "PAC:27282567"; class_code "="; tss_id "TSS610"; p_id "P506";
chr00	Cufflinks	exon	8798015	8798089	.	-	.	gene_id "XLOC_000591"; transcript_id "TCONS_00000634"; exon_number "7"; gene_name "Solyc00g009100.2"; oId "PAC:27282567"; nearest_ref "PAC:27282567"; class_code "="; tss_id "TSS610"; p_id "P506";
chr00	Cufflinks	exon	8799269	8800152	.	-	.	gene_id "XLOC_000591"; transcript_id "TCONS_00000634"; exon_number "8"; gene_name "Solyc00g009100.2"; oId "PAC:27282567"; nearest_ref "PAC:27282567"; class_code "="; tss_id "TSS610"; p_id "P506";
chr00	Cufflinks	exon	8793413	8793838	.	-	.	gene_id "XLOC_000591"; transcript_id "TCONS_00000633"; exon_number "1"; gene_name "Solyc00g009100.2"; oId "CUFF.57.2"; nearest_ref "PAC:27282567"; class_code "j"; tss_id "TSS610";
chr00	Cufflinks	exon	8793996	8794044	.	-	.	gene_id "XLOC_000591"; transcript_id "TCONS_00000633"; exon_number "2"; gene_name "Solyc00g009100.2"; oId "CUFF.57.2"; nearest_ref "PAC:27282567"; class_code "j"; tss_id "TSS610";
chr00	Cufflinks	exon	8795731	8795856	.	-	.	gene_id "XLOC_000591"; transcript_id "TCONS_00000633"; exon_number "3"; gene_name "Solyc00g009100.2"; oId "CUFF.57.2"; nearest_ref "PAC:27282567"; class_code "j"; tss_id "TSS610";
chr00	Cufflinks	exon	8796974	8797071	.	-	.	gene_id "XLOC_000591"; transcript_id "TCONS_00000633"; exon_number "4"; gene_name "Solyc00g009100.2"; oId "CUFF.57.2"; nearest_ref "PAC:27282567"; class_code "j"; tss_id "TSS610";
chr00	Cufflinks	exon	8797303	8797383	.	-	.	gene_id "XLOC_000591"; transcript_id "TCONS_00000633"; exon_number "5"; gene_name "Solyc00g009100.2"; oId "CUFF.57.2"; nearest_ref "PAC:27282567"; class_code "j"; tss_id "TSS610";
chr00	Cufflinks	exon	8797862	8797933	.	-	.	gene_id "XLOC_000591"; transcript_id "TCONS_00000633"; exon_number "6"; gene_name "Solyc00g009100.2"; oId "CUFF.57.2"; nearest_ref "PAC:27282567"; class_code "j"; tss_id "TSS610";
chr00	Cufflinks	exon	8798015	8798089	.	-	.	gene_id "XLOC_000591"; transcript_id "TCONS_00000633"; exon_number "7"; gene_name "Solyc00g009100.2"; oId "CUFF.57.2"; nearest_ref "PAC:27282567"; class_code "j"; tss_id "TSS610";
chr00	Cufflinks	exon	8799273	8800152	.	-	.	gene_id "XLOC_000591"; transcript_id "TCONS_00000633"; exon_number "8"; gene_name "Solyc00g009100.2"; oId "CUFF.57.2"; nearest_ref "PAC:27282567"; class_code "j"; tss_id "TSS610";
chr00	Cufflinks	exon	8841978	8842059	.	-	.	gene_id "XLOC_000592"; transcript_id "TCONS_00000635"; exon_number "1"; oId "CUFF.58.1"; class_code "u"; tss_id "TSS611";
chr00	Cufflinks	exon	8842675	8842826	.	-	.	gene_id "XLOC_000592"; transcript_id "TCONS_00000635"; exon_number "2"; oId "CUFF.58.1"; class_code "u"; tss_id "TSS611";
chr00	Cufflinks	exon	8842917	8843059	.	-	.	gene_id "XLOC_000592"; transcript_id "TCONS_00000635"; exon_number "3"; oId "CUFF.58.1"; class_code "u"; tss_id "TSS611";
chr00	Cufflinks	exon	9156102	9156508	.	-	.	gene_id "XLOC_000593"; transcript_id "TCONS_00000636"; exon_number "1"; gene_name "Solyc00g009540.1"; oId "PAC:27282822"; nearest_ref "PAC:27282822"; class_code "="; tss_id "TSS612"; p_id "P507";
chr00	Cufflinks	exon	9156602	9156896	.	-	.	gene_id "XLOC_000593"; transcript_id "TCONS_00000636"; exon_number "2"; gene_name "Solyc00g009540.1"; oId "PAC:27282822"; nearest_ref "PAC:27282822"; class_code "="; tss_id "TSS612"; p_id "P507";
chr00	Cufflinks	exon	9262289	9262606	.	-	.	gene_id "XLOC_000594"; transcript_id "TCONS_00000637"; exon_number "1"; gene_name "Solyc00g009650.1"; oId "PAC:27282581"; nearest_ref "PAC:27282581"; class_code "="; tss_id "TSS613"; p_id "P508";
chr00	Cufflinks	exon	9300343	9300513	.	-	.	gene_id "XLOC_000595"; transcript_id "TCONS_00000638"; exon_number "1"; gene_name "Solyc00g009660.1"; oId "PAC:27282131"; nearest_ref "PAC:27282131"; class_code "="; tss_id "TSS614"; p_id "P509";
chr00	Cufflinks	exon	9356951	9357169	.	-	.	gene_id "XLOC_000596"; transcript_id "TCONS_00000639"; exon_number "1"; gene_name "Solyc00g009780.1"; oId "PAC:27282798"; nearest_ref "PAC:27282798"; class_code "="; tss_id "TSS615"; p_id "P510";
chr00	Cufflinks	exon	9357516	9357624	.	-	.	gene_id "XLOC_000597"; transcript_id "TCONS_00000640"; exon_number "1"; oId "CUFF.61.1"; class_code "u"; tss_id "TSS616";
chr00	Cufflinks	exon	9383663	9383881	.	-	.	gene_id "XLOC_000598"; transcript_id "TCONS_00000642"; exon_number "1"; gene_name "Solyc00g009800.1"; oId "PAC:27282764"; contained_in "TCONS_00000641"; nearest_ref "PAC:27282764"; class_code "="; tss_id "TSS617"; p_id "P511";
chr00	Cufflinks	exon	9383663	9383881	.	-	.	gene_id "XLOC_000598"; transcript_id "TCONS_00000641"; exon_number "1"; gene_name "Solyc00g009800.1"; oId "CUFF.64.1"; nearest_ref "PAC:27282764"; class_code "="; tss_id "TSS617"; p_id "P511";
chr00	Cufflinks	exon	9585032	9585085	.	-	.	gene_id "XLOC_000599"; transcript_id "TCONS_00000643"; exon_number "1"; gene_name "Solyc00g010110.1"; oId "CUFF.79.1"; nearest_ref "PAC:27281976"; class_code "o"; tss_id "TSS618";
chr00	Cufflinks	exon	9795450	9795569	.	-	.	gene_id "XLOC_000599"; transcript_id "TCONS_00000643"; exon_number "2"; gene_name "Solyc00g010110.1"; oId "CUFF.79.1"; nearest_ref "PAC:27281976"; class_code "o"; tss_id "TSS618";
chr00	Cufflinks	exon	9587380	9587637	.	-	.	gene_id "XLOC_000600"; transcript_id "TCONS_00000644"; exon_number "1"; gene_name "Solyc00g010110.1"; oId "PAC:27281976"; nearest_ref "PAC:27281976"; class_code "="; tss_id "TSS619"; p_id "P512";
chr00	Cufflinks	exon	9783567	9783779	.	-	.	gene_id "XLOC_000601"; transcript_id "TCONS_00000645"; exon_number "1"; gene_name "Solyc00g010520.1"; oId "PAC:27282545"; nearest_ref "PAC:27282545"; class_code "="; tss_id "TSS620"; p_id "P513";
chr00	Cufflinks	exon	9800890	9801066	.	-	.	gene_id "XLOC_000602"; transcript_id "TCONS_00000646"; exon_number "1"; gene_name "Solyc00g010530.1"; oId "PAC:27282482"; nearest_ref "PAC:27282482"; class_code "="; tss_id "TSS621"; p_id "P514";
chr00	Cufflinks	exon	9815548	9816573	.	-	.	gene_id "XLOC_000603"; transcript_id "TCONS_00000647"; exon_number "1"; gene_name "Solyc00g010540.1"; oId "PAC:27282080"; nearest_ref "PAC:27282080"; class_code "="; tss_id "TSS622"; p_id "P515";
chr00	Cufflinks	exon	9896876	9896974	.	-	.	gene_id "XLOC_000604"; transcript_id "TCONS_00000648"; exon_number "1"; gene_name "Solyc00g010750.1"; oId "PAC:27282502"; nearest_ref "PAC:27282502"; class_code "="; tss_id "TSS623"; p_id "P516";
chr00	Cufflinks	exon	9897223	9897336	.	-	.	gene_id "XLOC_000604"; transcript_id "TCONS_00000648"; exon_number "2"; gene_name "Solyc00g010750.1"; oId "PAC:27282502"; nearest_ref "PAC:27282502"; class_code "="; tss_id "TSS623"; p_id "P516";
chr00	Cufflinks	exon	9897426	9897569	.	-	.	gene_id "XLOC_000604"; transcript_id "TCONS_00000648"; exon_number "3"; gene_name "Solyc00g010750.1"; oId "PAC:27282502"; nearest_ref "PAC:27282502"; class_code "="; tss_id "TSS623"; p_id "P516";
chr00	Cufflinks	exon	9897621	9897782	.	-	.	gene_id "XLOC_000604"; transcript_id "TCONS_00000648"; exon_number "4"; gene_name "Solyc00g010750.1"; oId "PAC:27282502"; nearest_ref "PAC:27282502"; class_code "="; tss_id "TSS623"; p_id "P516";
chr00	Cufflinks	exon	9898047	9898190	.	-	.	gene_id "XLOC_000604"; transcript_id "TCONS_00000648"; exon_number "5"; gene_name "Solyc00g010750.1"; oId "PAC:27282502"; nearest_ref "PAC:27282502"; class_code "="; tss_id "TSS623"; p_id "P516";
chr00	Cufflinks	exon	9898678	9898680	.	-	.	gene_id "XLOC_000604"; transcript_id "TCONS_00000648"; exon_number "6"; gene_name "Solyc00g010750.1"; oId "PAC:27282502"; nearest_ref "PAC:27282502"; class_code "="; tss_id "TSS623"; p_id "P516";
chr00	Cufflinks	exon	9900928	9901276	.	-	.	gene_id "XLOC_000605"; transcript_id "TCONS_00000649"; exon_number "1"; gene_name "Solyc00g010760.1"; oId "PAC:27282410"; nearest_ref "PAC:27282410"; class_code "="; tss_id "TSS624"; p_id "P517";
chr00	Cufflinks	exon	9901442	9901791	.	-	.	gene_id "XLOC_000605"; transcript_id "TCONS_00000649"; exon_number "2"; gene_name "Solyc00g010760.1"; oId "PAC:27282410"; nearest_ref "PAC:27282410"; class_code "="; tss_id "TSS624"; p_id "P517";
chr00	Cufflinks	exon	9914684	9914744	.	-	.	gene_id "XLOC_000606"; transcript_id "TCONS_00000650"; exon_number "1"; gene_name "Solyc00g010770.1"; oId "PAC:27282817"; nearest_ref "PAC:27282817"; class_code "="; tss_id "TSS625"; p_id "P518";
chr00	Cufflinks	exon	9915365	9915764	.	-	.	gene_id "XLOC_000606"; transcript_id "TCONS_00000650"; exon_number "2"; gene_name "Solyc00g010770.1"; oId "PAC:27282817"; nearest_ref "PAC:27282817"; class_code "="; tss_id "TSS625"; p_id "P518";
chr00	Cufflinks	exon	9916513	9916623	.	-	.	gene_id "XLOC_000606"; transcript_id "TCONS_00000650"; exon_number "3"; gene_name "Solyc00g010770.1"; oId "PAC:27282817"; nearest_ref "PAC:27282817"; class_code "="; tss_id "TSS625"; p_id "P518";
chr00	Cufflinks	exon	9916724	9916862	.	-	.	gene_id "XLOC_000606"; transcript_id "TCONS_00000650"; exon_number "4"; gene_name "Solyc00g010770.1"; oId "PAC:27282817"; nearest_ref "PAC:27282817"; class_code "="; tss_id "TSS625"; p_id "P518";
chr00	Cufflinks	exon	9920843	9921001	.	-	.	gene_id "XLOC_000607"; transcript_id "TCONS_00000651"; exon_number "1"; gene_name "Solyc00g010780.1"; oId "PAC:27282460"; nearest_ref "PAC:27282460"; class_code "="; tss_id "TSS626"; p_id "P519";
chr00	Cufflinks	exon	9940334	9940678	.	-	.	gene_id "XLOC_000608"; transcript_id "TCONS_00000652"; exon_number "1"; gene_name "Solyc00g010810.1"; oId "PAC:27282119"; nearest_ref "PAC:27282119"; class_code "="; tss_id "TSS627"; p_id "P520";
chr00	Cufflinks	exon	10076715	10076879	.	-	.	gene_id "XLOC_000609"; transcript_id "TCONS_00000653"; exon_number "1"; gene_name "Solyc00g011140.1"; oId "PAC:27282774"; nearest_ref "PAC:27282774"; class_code "="; tss_id "TSS628"; p_id "P521";
chr00	Cufflinks	exon	10077098	10077304	.	-	.	gene_id "XLOC_000610"; transcript_id "TCONS_00000654"; exon_number "1"; gene_name "Solyc00g011150.1"; oId "PAC:27282754"; nearest_ref "PAC:27282754"; class_code "="; tss_id "TSS629"; p_id "P522";
chr00	Cufflinks	exon	10078265	10078483	.	-	.	gene_id "XLOC_000611"; transcript_id "TCONS_00000655"; exon_number "1"; gene_name "Solyc00g011170.1"; oId "PAC:27282071"; nearest_ref "PAC:27282071"; class_code "="; tss_id "TSS630"; p_id "P523";
chr00	Cufflinks	exon	10103369	10103518	.	-	.	gene_id "XLOC_000612"; transcript_id "TCONS_00000656"; exon_number "1"; gene_name "Solyc00g011180.1"; oId "PAC:27282180"; nearest_ref "PAC:27282180"; class_code "="; tss_id "TSS631"; p_id "P524";
chr00	Cufflinks	exon	10130108	10130577	.	-	.	gene_id "XLOC_000613"; transcript_id "TCONS_00000657"; exon_number "1"; gene_name "Solyc00g011310.1"; oId "PAC:27282264"; nearest_ref "PAC:27282264"; class_code "="; tss_id "TSS632"; p_id "P525";
chr00	Cufflinks	exon	10130647	10130851	.	-	.	gene_id "XLOC_000613"; transcript_id "TCONS_00000657"; exon_number "2"; gene_name "Solyc00g011310.1"; oId "PAC:27282264"; nearest_ref "PAC:27282264"; class_code "="; tss_id "TSS632"; p_id "P525";
chr00	Cufflinks	exon	10130912	10131298	.	-	.	gene_id "XLOC_000613"; transcript_id "TCONS_00000657"; exon_number "3"; gene_name "Solyc00g011310.1"; oId "PAC:27282264"; nearest_ref "PAC:27282264"; class_code "="; tss_id "TSS632"; p_id "P525";
chr00	Cufflinks	exon	10264763	10264945	.	-	.	gene_id "XLOC_000614"; transcript_id "TCONS_00000658"; exon_number "1"; gene_name "Solyc00g011670.1"; oId "PAC:27282536"; nearest_ref "PAC:27282536"; class_code "="; tss_id "TSS633"; p_id "P526";
chr00	Cufflinks	exon	10323012	10323133	.	-	.	gene_id "XLOC_000615"; transcript_id "TCONS_00000659"; exon_number "1"; gene_name "Solyc00g011870.1"; oId "PAC:27282714"; nearest_ref "PAC:27282714"; class_code "="; tss_id "TSS634"; p_id "P527";
chr00	Cufflinks	exon	10325900	10325963	.	-	.	gene_id "XLOC_000615"; transcript_id "TCONS_00000659"; exon_number "2"; gene_name "Solyc00g011870.1"; oId "PAC:27282714"; nearest_ref "PAC:27282714"; class_code "="; tss_id "TSS634"; p_id "P527";
chr00	Cufflinks	exon	10326956	10327041	.	-	.	gene_id "XLOC_000615"; transcript_id "TCONS_00000659"; exon_number "3"; gene_name "Solyc00g011870.1"; oId "PAC:27282714"; nearest_ref "PAC:27282714"; class_code "="; tss_id "TSS634"; p_id "P527";
chr00	Cufflinks	exon	10327720	10327816	.	-	.	gene_id "XLOC_000615"; transcript_id "TCONS_00000659"; exon_number "4"; gene_name "Solyc00g011870.1"; oId "PAC:27282714"; nearest_ref "PAC:27282714"; class_code "="; tss_id "TSS634"; p_id "P527";
chr00	Cufflinks	exon	10333916	10334209	.	-	.	gene_id "XLOC_000616"; transcript_id "TCONS_00000661"; exon_number "1"; gene_name "Solyc00g011890.2"; oId "PAC:27282018"; nearest_ref "PAC:27282018"; class_code "="; tss_id "TSS635"; p_id "P528";
chr00	Cufflinks	exon	10334512	10334715	.	-	.	gene_id "XLOC_000616"; transcript_id "TCONS_00000661"; exon_number "2"; gene_name "Solyc00g011890.2"; oId "PAC:27282018"; nearest_ref "PAC:27282018"; class_code "="; tss_id "TSS635"; p_id "P528";
chr00	Cufflinks	exon	10335271	10335342	.	-	.	gene_id "XLOC_000616"; transcript_id "TCONS_00000661"; exon_number "3"; gene_name "Solyc00g011890.2"; oId "PAC:27282018"; nearest_ref "PAC:27282018"; class_code "="; tss_id "TSS635"; p_id "P528";
chr00	Cufflinks	exon	10336264	10336429	.	-	.	gene_id "XLOC_000616"; transcript_id "TCONS_00000661"; exon_number "4"; gene_name "Solyc00g011890.2"; oId "PAC:27282018"; nearest_ref "PAC:27282018"; class_code "="; tss_id "TSS635"; p_id "P528";
chr00	Cufflinks	exon	10336907	10337104	.	-	.	gene_id "XLOC_000616"; transcript_id "TCONS_00000661"; exon_number "5"; gene_name "Solyc00g011890.2"; oId "PAC:27282018"; nearest_ref "PAC:27282018"; class_code "="; tss_id "TSS635"; p_id "P528";
chr00	Cufflinks	exon	10338375	10338451	.	-	.	gene_id "XLOC_000616"; transcript_id "TCONS_00000661"; exon_number "6"; gene_name "Solyc00g011890.2"; oId "PAC:27282018"; nearest_ref "PAC:27282018"; class_code "="; tss_id "TSS635"; p_id "P528";
chr00	Cufflinks	exon	10338529	10338624	.	-	.	gene_id "XLOC_000616"; transcript_id "TCONS_00000661"; exon_number "7"; gene_name "Solyc00g011890.2"; oId "PAC:27282018"; nearest_ref "PAC:27282018"; class_code "="; tss_id "TSS635"; p_id "P528";
chr00	Cufflinks	exon	10338725	10338768	.	-	.	gene_id "XLOC_000616"; transcript_id "TCONS_00000661"; exon_number "8"; gene_name "Solyc00g011890.2"; oId "PAC:27282018"; nearest_ref "PAC:27282018"; class_code "="; tss_id "TSS635"; p_id "P528";
chr00	Cufflinks	exon	10340126	10340213	.	-	.	gene_id "XLOC_000616"; transcript_id "TCONS_00000661"; exon_number "9"; gene_name "Solyc00g011890.2"; oId "PAC:27282018"; nearest_ref "PAC:27282018"; class_code "="; tss_id "TSS635"; p_id "P528";
chr00	Cufflinks	exon	10341066	10341147	.	-	.	gene_id "XLOC_000616"; transcript_id "TCONS_00000661"; exon_number "10"; gene_name "Solyc00g011890.2"; oId "PAC:27282018"; nearest_ref "PAC:27282018"; class_code "="; tss_id "TSS635"; p_id "P528";
chr00	Cufflinks	exon	10341226	10341356	.	-	.	gene_id "XLOC_000616"; transcript_id "TCONS_00000661"; exon_number "11"; gene_name "Solyc00g011890.2"; oId "PAC:27282018"; nearest_ref "PAC:27282018"; class_code "="; tss_id "TSS635"; p_id "P528";
chr00	Cufflinks	exon	10341717	10341842	.	-	.	gene_id "XLOC_000616"; transcript_id "TCONS_00000661"; exon_number "12"; gene_name "Solyc00g011890.2"; oId "PAC:27282018"; nearest_ref "PAC:27282018"; class_code "="; tss_id "TSS635"; p_id "P528";
chr00	Cufflinks	exon	10342539	10342622	.	-	.	gene_id "XLOC_000616"; transcript_id "TCONS_00000661"; exon_number "13"; gene_name "Solyc00g011890.2"; oId "PAC:27282018"; nearest_ref "PAC:27282018"; class_code "="; tss_id "TSS635"; p_id "P528";
chr00	Cufflinks	exon	10344103	10344271	.	-	.	gene_id "XLOC_000616"; transcript_id "TCONS_00000661"; exon_number "14"; gene_name "Solyc00g011890.2"; oId "PAC:27282018"; nearest_ref "PAC:27282018"; class_code "="; tss_id "TSS635"; p_id "P528";
chr00	Cufflinks	exon	10344363	10344535	.	-	.	gene_id "XLOC_000616"; transcript_id "TCONS_00000661"; exon_number "15"; gene_name "Solyc00g011890.2"; oId "PAC:27282018"; nearest_ref "PAC:27282018"; class_code "="; tss_id "TSS635"; p_id "P528";
chr00	Cufflinks	exon	10344662	10344838	.	-	.	gene_id "XLOC_000616"; transcript_id "TCONS_00000661"; exon_number "16"; gene_name "Solyc00g011890.2"; oId "PAC:27282018"; nearest_ref "PAC:27282018"; class_code "="; tss_id "TSS635"; p_id "P528";
chr00	Cufflinks	exon	10344938	10345047	.	-	.	gene_id "XLOC_000616"; transcript_id "TCONS_00000661"; exon_number "17"; gene_name "Solyc00g011890.2"; oId "PAC:27282018"; nearest_ref "PAC:27282018"; class_code "="; tss_id "TSS635"; p_id "P528";
chr00	Cufflinks	exon	10345138	10345240	.	-	.	gene_id "XLOC_000616"; transcript_id "TCONS_00000661"; exon_number "18"; gene_name "Solyc00g011890.2"; oId "PAC:27282018"; nearest_ref "PAC:27282018"; class_code "="; tss_id "TSS635"; p_id "P528";
chr00	Cufflinks	exon	10345322	10345375	.	-	.	gene_id "XLOC_000616"; transcript_id "TCONS_00000661"; exon_number "19"; gene_name "Solyc00g011890.2"; oId "PAC:27282018"; nearest_ref "PAC:27282018"; class_code "="; tss_id "TSS635"; p_id "P528";
chr00	Cufflinks	exon	10346327	10346389	.	-	.	gene_id "XLOC_000616"; transcript_id "TCONS_00000661"; exon_number "20"; gene_name "Solyc00g011890.2"; oId "PAC:27282018"; nearest_ref "PAC:27282018"; class_code "="; tss_id "TSS635"; p_id "P528";
chr00	Cufflinks	exon	10346484	10346551	.	-	.	gene_id "XLOC_000616"; transcript_id "TCONS_00000661"; exon_number "21"; gene_name "Solyc00g011890.2"; oId "PAC:27282018"; nearest_ref "PAC:27282018"; class_code "="; tss_id "TSS635"; p_id "P528";
chr00	Cufflinks	exon	10346640	10346697	.	-	.	gene_id "XLOC_000616"; transcript_id "TCONS_00000661"; exon_number "22"; gene_name "Solyc00g011890.2"; oId "PAC:27282018"; nearest_ref "PAC:27282018"; class_code "="; tss_id "TSS635"; p_id "P528";
chr00	Cufflinks	exon	10346879	10346894	.	-	.	gene_id "XLOC_000616"; transcript_id "TCONS_00000661"; exon_number "23"; gene_name "Solyc00g011890.2"; oId "PAC:27282018"; nearest_ref "PAC:27282018"; class_code "="; tss_id "TSS635"; p_id "P528";
chr00	Cufflinks	exon	10347318	10347394	.	-	.	gene_id "XLOC_000616"; transcript_id "TCONS_00000661"; exon_number "24"; gene_name "Solyc00g011890.2"; oId "PAC:27282018"; nearest_ref "PAC:27282018"; class_code "="; tss_id "TSS635"; p_id "P528";
chr00	Cufflinks	exon	10347875	10347958	.	-	.	gene_id "XLOC_000616"; transcript_id "TCONS_00000661"; exon_number "25"; gene_name "Solyc00g011890.2"; oId "PAC:27282018"; nearest_ref "PAC:27282018"; class_code "="; tss_id "TSS635"; p_id "P528";
chr00	Cufflinks	exon	10348088	10348156	.	-	.	gene_id "XLOC_000616"; transcript_id "TCONS_00000661"; exon_number "26"; gene_name "Solyc00g011890.2"; oId "PAC:27282018"; nearest_ref "PAC:27282018"; class_code "="; tss_id "TSS635"; p_id "P528";
chr00	Cufflinks	exon	10348254	10348361	.	-	.	gene_id "XLOC_000616"; transcript_id "TCONS_00000661"; exon_number "27"; gene_name "Solyc00g011890.2"; oId "PAC:27282018"; nearest_ref "PAC:27282018"; class_code "="; tss_id "TSS635"; p_id "P528";
chr00	Cufflinks	exon	10349069	10349179	.	-	.	gene_id "XLOC_000616"; transcript_id "TCONS_00000661"; exon_number "28"; gene_name "Solyc00g011890.2"; oId "PAC:27282018"; nearest_ref "PAC:27282018"; class_code "="; tss_id "TSS635"; p_id "P528";
chr00	Cufflinks	exon	10349250	10349311	.	-	.	gene_id "XLOC_000616"; transcript_id "TCONS_00000661"; exon_number "29"; gene_name "Solyc00g011890.2"; oId "PAC:27282018"; nearest_ref "PAC:27282018"; class_code "="; tss_id "TSS635"; p_id "P528";
chr00	Cufflinks	exon	10350449	10350566	.	-	.	gene_id "XLOC_000616"; transcript_id "TCONS_00000661"; exon_number "30"; gene_name "Solyc00g011890.2"; oId "PAC:27282018"; nearest_ref "PAC:27282018"; class_code "="; tss_id "TSS635"; p_id "P528";
chr00	Cufflinks	exon	10333916	10334209	.	-	.	gene_id "XLOC_000616"; transcript_id "TCONS_00000660"; exon_number "1"; gene_name "Solyc00g011890.2"; oId "CUFF.69.2"; nearest_ref "PAC:27282018"; class_code "j"; tss_id "TSS635";
chr00	Cufflinks	exon	10334512	10334715	.	-	.	gene_id "XLOC_000616"; transcript_id "TCONS_00000660"; exon_number "2"; gene_name "Solyc00g011890.2"; oId "CUFF.69.2"; nearest_ref "PAC:27282018"; class_code "j"; tss_id "TSS635";
chr00	Cufflinks	exon	10335271	10335342	.	-	.	gene_id "XLOC_000616"; transcript_id "TCONS_00000660"; exon_number "3"; gene_name "Solyc00g011890.2"; oId "CUFF.69.2"; nearest_ref "PAC:27282018"; class_code "j"; tss_id "TSS635";
[truncated: 276,742+ more rows]
