# Supplementary material for: Transcriptomic Analysis Reveals Possible Influences of ABA on Secondary Metabolism of Pigments, Flavonoids and Antioxidants in Tomato Fruit during Ripening
Source: PLoS One. 2015 Jun 8;10(6):e0129598. doi: 10.1371/journal.pone.0129598 (PMC4460000; doi:10.1371/journal.pone.0129598)
Supplement: S3 Table — (XLS) [file pone.0129598.s007.xls]

## Sheet: Table S3
Table S3 The number of genes mapped to each GO term
	Gene number	GO term
Cellular Component	54	GO:0005576 extracellular region
	3254	GO:0005623 cell
	51	GO:0031974 membrane-enclosed lumen
	93	GO:0031975 envelope
	844	GO:0032991 macromolecular complex
	1276	GO:0043226 organelle
	19	GO:0044421 extracellular region part
	387	GO:0044422 organelle part
	3254	GO:0044464 cell part
Molecular Function	5521	GO:0003824 catalytic activity
	354	GO:0005198 structural molecule activity
	569	GO:0005215 transporter activity
	6190	GO:0005488 binding
	324	GO:0009055 electron carrier activity
	85	GO:0016209 antioxidant activity
	1	GO:0016530 metallochaperone activity
	154	GO:0030234 enzyme regulator activity
	578	GO:0030528 transcription regulator activity
	60	GO:0045182 translation regulator activity
	30	GO:0045735 nutrient reservoir activity
	123	GO:0060089 molecular transducer activity
Biological Process	44	GO:0000003 reproduction
	2	GO:0001906 cell killing
	20	GO:0002376 immune system process
	6022	GO:0008152 metabolic process
	5142	GO:0009987 cellular process
	132	GO:0010926 anatomical structure formation
	3	GO:0016032 viral reproduction
	290	GO:0016043 cellular component organization
	143	GO:0016265 death
	44	GO:0022414 reproductive process
	2	GO:0022610 biological adhesion
	30	GO:0032501 multicellular organismal process
	38	GO:0032502 developmental process
	1153	GO:0043473 pigmentation
	167	GO:0044085 cellular component biogenesis
	420	GO:0050896 response to stimulus
	933	GO:0051179 localization
	922	GO:0051234 establishment of localization
	50	GO:0051704 multi-organism process
	1221	GO:0065007 biological regulation
