# Supplementary material for: Transcriptomic Analysis Reveals Possible Influences of ABA on Secondary Metabolism of Pigments, Flavonoids and Antioxidants in Tomato Fruit during Ripening
Source: PLoS One. 2015 Jun 8;10(6):e0129598. doi: 10.1371/journal.pone.0129598 (PMC4460000; doi:10.1371/journal.pone.0129598)
Supplement: S5 Table — The different expression was analyzed according to the expression level of each gene among three samples by using P-value. yes: significantly difference expression (P value ≤ 0.05); no: no change in expression level (P value>0.05). (XLS) [file pone.0129598.s009.xls]

## Sheet: Table S5
Table S5 The genes expressed in CK, ABA and NDGA treated samples.
The genes’ expression level were normalized with the value in FPKM.
The different expression was analyzed according to the expression level of each gene among three samples by using P-value.
yes: significantly difference expression (P value ≤ 0.05); no: no change in expression level (P value ＞0.05)
Gene_ID	Gene	Locus	CK	ABA	NDGA	P value	Siginifant	GO	KEGG	Annotation
XLOC_000046	Solyc00g007140.1	chr00:6749838-6750245	0	0	345.101	0	yes	NA	NA	_
XLOC_000080	Solyc00g009790.1	chr00:9357515-9384276	0	0	39503.5	0	yes	NA	NA	_
XLOC_000082	-	chr00:9583422-9583527	17669.8	2034.12	17504.3	0	yes	NA	NA	_
XLOC_000083	Solyc00g010210.1	chr00:9584954-9795738	1.6808	0	1240.89	0	yes	NA	NA	DNA/RNA polymerases superfamily protein
XLOC_000091	-	chr00:10070919-10071088	9300.66	2814.25	7074.87	0	yes	NA	NA	_
XLOC_000248	-	chr00:13528700-13528800	0	62988.5	0	0	yes	NA	NA	_
XLOC_000270	-	chr00:14104218-14104331	0	594.524	0	0	yes	NA	NA	_
XLOC_000332	-	chr00:16118151-16118259	0	0	1087.28	0	yes	NA	NA	_
XLOC_000377	-	chr00:17236677-17236777	77549.4	0	0	0	yes	NA	NA	_
XLOC_000410	-	chr00:18742292-18742398	0	0	1832.7	0	yes	NA	NA	_
XLOC_000413	-	chr00:18863449-18863627	0	0	79971.7	0	yes	NA	NA	_
XLOC_000419	-	chr00:19203909-19204033	0	0	85684	0	yes	NA	NA	_
XLOC_000447	-	chr00:20530742-20530843	15872.2	1599.7	27798.8	0	yes	NA	NA	_
XLOC_000452	-	chr00:20821217-20821317	0	0	62834.9	0	yes	NA	NA	_
XLOC_000463	-	chr00:21474809-21474909	0	69287.3	0	0	yes	NA	NA	_
XLOC_000470	-	chr00:21668172-21668272	0	69287.3	0	0	yes	NA	NA	_
XLOC_000492	-	chr00:1212003-1212103	0	0	97108.5	0	yes	NA	NA	_
XLOC_000526	-	chr00:6545683-6545785	9919	0	0	0	yes	NA	NA	_
XLOC_000582	Solyc00g008580.1	chr00:8348717-8348948	24865.5	1451.98	16605	0	yes	NA	NA	_
XLOC_000599	Solyc00g010110.1	chr00:9584954-9795738	9705.31	1949.56	0	0	yes	NA	NA	_
XLOC_000618	Solyc00g012440.1	chr00:10511460-10511921	4927.45	896.295	3167.21	0	yes	NA	NA	_
XLOC_000671	-	chr00:11802476-11802591	0	0	320.732	0	yes	NA	NA	_
XLOC_000720	-	chr00:12541013-12541131	0	0	359.197	0	yes	NA	NA	_
XLOC_000777	Solyc00g060810.2	chr00:14149227-14151711	242.826	733.71	295.762	0	yes	GO:0006952(defense response),GO:0009607(response to biotic stimulus)	NA	Polyketide cyclase/dehydrase and lipid transport superfamily protein
XLOC_000778	-	chr00:14162208-14162308	0	0	68547.2	0	yes	NA	NA	_
XLOC_000836	-	chr00:15612012-15612129	0	0	890.657	0	yes	NA	NA	_
XLOC_000961	-	chr00:19203909-19204033	0	252.419	0	0	yes	NA	NA	_
XLOC_000963	-	chr00:19335744-19336171	0	94482.7	0	0	yes	NA	NA	_
XLOC_000966	-	chr00:19603675-19603775	0	0	51410.4	0	yes	NA	NA	_
XLOC_000974	-	chr00:19917727-19917849	0	200.949	0	0	yes	NA	NA	_
XLOC_000995	-	chr00:20855887-20856002	0	460.327	0	0	yes	NA	NA	_
XLOC_001013	Solyc00g311230.2	chr00:21495747-21496564	0	0	1305.27	0	yes	NA	NA	_
XLOC_001016	Solyc00g316530.1	chr00:21609205-21609453	0	0	74259.5	0	yes	NA	NA	_
XLOC_001020	-	chr00:21692138-21692239	0	0	21946.4	0	yes	NA	NA	_
XLOC_001144	Solyc01g007290.1	chr01:1845510-1845992	93059.3	0	0	0	yes	GO:0008137(NADH dehydrogenase (ubiquinone) activity),GO:0055114(oxidation-reduction process)	00190(Oxidative phosphorylation)	NADH dehydrogenase subunit J
XLOC_001162	Solyc01g007730.2	chr01:1900017-1903183	1084.23	137.211	1215.71	0	yes	NA	NA	_
XLOC_001171	-	chr01:2067184-2067284	116324	0	0	0	yes	NA	NA	_
XLOC_001229	-	chr01:2994329-2994429	0	119678	0	0	yes	NA	NA	_
XLOC_001230	-	chr01:2994489-2994589	85304.4	0	0	0	yes	NA	NA	_
XLOC_001324	-	chr01:5904878-5904978	77549.4	0	0	0	yes	NA	NA	_
XLOC_001453	-	chr01:16860086-16860203	0	412.242	0	0	yes	NA	NA	_
XLOC_001549	-	chr01:25910613-25910715	0	7993.44	0	0	yes	NA	NA	_
XLOC_001598	-	chr01:31050475-31050587	651.162	0	0	0	yes	NA	NA	_
XLOC_001630	-	chr01:34771997-34772099	0	0	6630.68	0	yes	NA	NA	_
XLOC_001656	-	chr01:37528762-37528885	0	298.32	0	0	yes	NA	NA	_
XLOC_001695	-	chr01:43188799-43188907	1592.52	0	0	0	yes	NA	NA	_
XLOC_001775	-	chr01:53823970-53824070	0	25195.4	0	0	yes	NA	NA	_
XLOC_001800	-	chr01:55961374-55961492	348.063	0	0	0	yes	NA	NA	_
XLOC_001813	-	chr01:56509483-56509583	85304.4	0	0	0	yes	NA	NA	_
XLOC_001821	-	chr01:57349218-57349318	0	69287.3	0	0	yes	NA	NA	_
XLOC_001851	Solyc01g058500.2	chr01:59683042-59683563	0	0	57122.7	0	yes	NA	NA	_
XLOC_001861	-	chr01:61917406-61917506	38774.7	62988.5	0	0	yes	NA	NA	_
XLOC_001917	-	chr01:66346539-66346643	0	2829.11	0	0	yes	NA	NA	_
XLOC_001957	-	chr01:67829158-67829275	0	439.949	0	0	yes	NA	NA	_
XLOC_001991	-	chr01:68949224-68949324	0	69287.3	0	0	yes	NA	NA	_
XLOC_001995	Solyc01g067740.2	chr01:69074002-69078931	1823.6	2156.34	1606.96	0	yes	GO:0046872(metal ion binding),GO:0006801(superoxide metabolic process),GO:0055114(oxidation-reduction process)	04146(Peroxisome)	copper/zinc superoxide dismutase 1
XLOC_002020	-	chr01:69558824-69558924	0	0	68547.2	0	yes	NA	NA	_
XLOC_002138	Solyc01g080410.2	chr01:72165086-72169123	1078.81	1210.24	578.685	0	yes	GO:0008113(peptide-methionine-(S)-S-oxide reductase activity),GO:0055114(oxidation-reduction process)	NA	methionine sulfoxide reductase B5
XLOC_002140	-	chr01:72197836-72202545	0	62988.5	0	0	yes	NA	NA	_
XLOC_002176	Solyc01g081060.2	chr01:72898946-72902179	1099.44	1260.49	813.492	0	yes	GO:0004553(hydrolase activity, hydrolyzing O-glycosyl compounds),GO:0005975(carbohydrate metabolic process),GO:0016762(xyloglucan:xyloglucosyl transferase activity),GO:0006073(cellular glucan metabolic process),GO:0005618(cell wall),GO:0048046(apoplast)	NA	xyloglucan endotransglucosylase/hydrolase 30
XLOC_002223	-	chr01:73636211-73636317	2673.64	0	3101.49	0	yes	NA	NA	_
XLOC_002226	-	chr01:73637881-73637996	468.795	0	0	0	yes	NA	NA	_
XLOC_002229	-	chr01:73640011-73640111	0	62988.5	0	0	yes	NA	NA	_
XLOC_002260	Solyc01g087620.2	chr01:74338940-74342809	947.386	1351.63	776.524	0	yes	NA	NA	_
XLOC_002395	-	chr01:76787375-76787475	0	0	68547.2	0	yes	NA	NA	_
XLOC_002458	Solyc01g094630.2	chr01:77824886-77835608	108583	41.9127	19.6572	0	yes	NA	NA	Protein of unknown function (DUF3245)
XLOC_002497	Solyc01g095320.2,Solyc01g095340.2	chr01:78389423-78394618	1889.46	2204.07	1568.8	0	yes	NA	NA	_
XLOC_002533	-	chr01:78941325-78941425	0	69287.3	0	0	yes	NA	NA	_
XLOC_002574	-	chr01:79691904-79692004	0	88183.8	0	0	yes	NA	NA	_
XLOC_002623	-	chr01:80206662-80206766	0	0	2847.42	0	yes	NA	NA	_
XLOC_002645	-	chr01:80416594-80416694	77549.4	0	0	0	yes	NA	NA	_
XLOC_002646	-	chr01:80417000-80417100	0	0	68547.2	0	yes	NA	NA	_
XLOC_002705	-	chr01:81140648-81140750	0	0	9282.95	0	yes	NA	NA	_
XLOC_002730	-	chr01:81476152-81476270	0	0	319.165	0	yes	NA	NA	_
XLOC_002790	-	chr01:82433286-82433514	0	75586.2	0	0	yes	NA	NA	_
XLOC_002832	-	chr01:83021319-83021419	0	62988.5	0	0	yes	NA	NA	_
XLOC_002918	-	chr01:84301942-84302048	2291.7	0	0	0	yes	NA	NA	_
XLOC_002935	-	chr01:84641880-84685312	0	0	74259.5	0	yes	NA	NA	_
XLOC_003002	-	chr01:85650526-85650626	0	0	91396.3	0	yes	NA	NA	_
XLOC_003017	-	chr01:85799607-85799711	0	0	3623.99	0	yes	NA	NA	_
XLOC_003115	-	chr01:86949333-86949443	0	0	947.542	0	yes	NA	NA	_
XLOC_003164	Solyc01g108540.2	chr01:87591738-87606494	407.574	532.89	151.524	0	yes	GO:0016787(hydrolase activity),GO:0008152(metabolic process)	NA	alpha/beta-Hydrolases superfamily protein
XLOC_003205	-	chr01:88141691-88141804	0	0	524.221	0	yes	NA	NA	_
XLOC_003380	-	chr01:404368-404476	0	0	3225.42	0	yes	NA	NA	_
XLOC_003383	Solyc01g005610.2	chr01:427616-430360	0	69287.3	0	0	yes	GO:0016788(hydrolase activity, acting on ester bonds),GO:0006629(lipid metabolic process)	NA	GDSL-like Lipase/Acylhydrolase superfamily protein
XLOC_003471	-	chr01:1747187-1747302	2170.72	1346.88	886.969	0	yes	NA	NA	_
XLOC_003472	-	chr01:1748372-1750339	0	321.186	0	0	yes	NA	NA	_
XLOC_003473	-	chr01:1757343-1757443	0	81885	0	0	yes	NA	NA	_
XLOC_003474	-	chr01:1758418-1758534	723.73	307.083	76.2765	0	yes	NA	NA	_
XLOC_003501	-	chr01:2003239-2003351	0	558.401	0	0	yes	NA	NA	_
XLOC_003535	Solyc01g008510.2	chr01:2618546-2619224	116324	0	0	0	yes	NA	NA	Photosystem II 5 kD protein
XLOC_003550	-	chr01:2788632-2788732	0	0	85684	0	yes	NA	NA	_
XLOC_003575	-	chr01:3464351-3464451	0	75586.2	0	0	yes	NA	NA	_
XLOC_003601	-	chr01:4218955-4219055	0	0	62834.9	0	yes	NA	NA	_
XLOC_003662	-	chr01:5721979-5722087	0	0	1086.57	0	yes	NA	NA	_
XLOC_003773	-	chr01:14052771-14052875	0	0	4141.71	0	yes	NA	NA	_
XLOC_003774	-	chr01:14053199-14053299	0	0	62834.9	0	yes	NA	NA	_
XLOC_003776	-	chr01:14055762-14055862	77549.4	0	0	0	yes	NA	NA	_
XLOC_003790	-	chr01:14398676-14398792	0	0	543.723	0	yes	NA	NA	_
XLOC_003795	-	chr01:14412073-14412173	0	0	62834.9	0	yes	NA	NA	_
XLOC_003837	-	chr01:18555031-18555485	0	0	750.048	0	yes	NA	NA	_
XLOC_003858	-	chr01:21648651-21648787	9.73059	380.465	7.77496	0	yes	NA	NA	_
XLOC_003863	-	chr01:22057425-22057525	0	0	57122.7	0	yes	NA	NA	_
XLOC_003872	-	chr01:23200475-23200595	0	171.334	0	0	yes	NA	NA	_
XLOC_003935	-	chr01:29418943-29419051	0	1030.44	0	0	yes	NA	NA	_
XLOC_003958	Solyc01g022780.1	chr01:32946922-32968244	5805.79	0	0	0	yes	NA	NA	_
XLOC_004018	-	chr01:41663910-41664010	0	0	79971.7	0	yes	NA	NA	_
XLOC_004031	-	chr01:42389522-42389632	0	0	824.256	0	yes	NA	NA	_
XLOC_004047	-	chr01:43509406-43509506	147344	0	0	0	yes	NA	NA	_
XLOC_004089	-	chr01:50477897-50478798	0	0	390.465	0	yes	NA	NA	_
XLOC_004094	-	chr01:50895723-50895823	77549.4	0	0	0	yes	NA	NA	_
XLOC_004192	-	chr01:59188716-59188833	462.8	0	0	0	yes	NA	NA	_
XLOC_004194	-	chr01:59229989-59230159	7689.71	2633.05	5868.28	0	yes	NA	NA	_
XLOC_004211	-	chr01:60044254-60044354	0	0	68547.2	0	yes	NA	NA	_
XLOC_004224	-	chr01:60855427-60855538	0	0	612.374	0	yes	NA	NA	_
XLOC_004249	-	chr01:62432437-62432551	20214.3	31125.7	7655.2	0	yes	NA	NA	_
XLOC_004281	-	chr01:63690335-63690435	0	0	57122.7	0	yes	NA	NA	_
XLOC_004318	-	chr01:65209437-65209555	0	542.108	0	0	yes	NA	NA	_
XLOC_004328	-	chr01:65303821-65303924	0	4668.97	0	0	yes	NA	NA	_
XLOC_004383	-	chr01:67363035-67363135	0	0	68547.2	0	yes	NA	NA	_
XLOC_004450	-	chr01:69449278-69449392	0	0	398.925	0	yes	NA	NA	_
XLOC_004460	-	chr01:69569582-69569682	0	0	57122.7	0	yes	NA	NA	_
XLOC_004463	-	chr01:69573291-69573391	0	81885	0	0	yes	NA	NA	_
XLOC_004558	-	chr01:71499774-71499888	0	483.091	0	0	yes	NA	NA	_
XLOC_004656	-	chr01:73457392-73457492	0	0	102821	0	yes	NA	NA	_
XLOC_004724	Solyc01g088010.1	chr01:74612627-74613408	0	88183.8	0	0	yes	NA	NA	Lactoylglutathione lyase / glyoxalase I family protein
XLOC_004743	Solyc01g088420.2	chr01:74981577-74982373	0	0	68547.2	0	yes	NA	NA	Fatty acid hydroxylase superfamily
XLOC_004797	Solyc01g090350.2	chr01:75816343-75817104	0.21113	471.939	269.593	0	yes	NA	NA	Bifunctional inhibitor/lipid-transfer protein/seed storage 2S albumin superfamily protein
XLOC_004798	Solyc01g090360.2	chr01:75821026-75821828	0	367.595	658.764	0	yes	NA	NA	Bifunctional inhibitor/lipid-transfer protein/seed storage 2S albumin superfamily protein
XLOC_004804	-	chr01:75938109-75941281	288.92	0	0	0	yes	NA	NA	_
XLOC_004812	-	chr01:76075928-76076028	0	62988.5	0	0	yes	NA	NA	_
XLOC_004842	Solyc01g091340.2	chr01:76744236-76752131	100814	0	0	0	yes	GO:0006457(protein folding)	NA	FK506 BINDING PROTEIN 53
XLOC_004918	-	chr01:77877990-77878097	0	0	1660.51	0	yes	NA	NA	_
XLOC_004961	-	chr01:78554393-78558003	0	444.647	0	0	yes	NA	NA	_
XLOC_005046	Solyc01g097220.1	chr01:79912541-79919624	0	75586.2	0	0	yes	GO:0005515(protein binding)	NA	ankyrin repeat family protein
XLOC_005048	Solyc01g097240.2	chr01:79922951-79924628	639.508	933.033	588.257	0	yes	GO:0042742(defense response to bacterium),GO:0050832(defense response to fungus)	NA	pathogenesis-related 4
XLOC_005144	Solyc01g099190.2	chr01:81236487-81256014	1107.15	1488.86	786.727	0	yes	GO:0016702(oxidoreductase activity, acting on single donors with incorporation of molecular oxygen, incorporation of two atoms of oxygen),GO:0046872(metal ion binding),GO:0055114(oxidation-reduction process),GO:0005515(protein binding)	NA	lipoxygenase 1
XLOC_005276	Solyc01g102870.1	chr01:83310160-83312638	0	0	68547.2	0	yes	GO:0005515(protein binding)	NA	BRI1 like
XLOC_005359	Solyc01g104430.1	chr01:84561675-84612550	3862.97	136.435	6.42515	0	yes	NA	NA	Nucleoporin autopeptidase
XLOC_005380	-	chr01:84636788-84636888	0	0	62834.9	0	yes	NA	NA	_
XLOC_005401	Solyc01g104710.2	chr01:84877024-84878082	637.253	1012.35	422.437	0	yes	NA	NA	_
XLOC_005403	-	chr01:84881087-84881187	0	81885	0	0	yes	NA	NA	_
XLOC_005516	-	chr01:86414058-86414238	0	81885	0	0	yes	NA	NA	_
XLOC_005518	-	chr01:86417577-86417678	0	0	16094	0	yes	NA	NA	_
XLOC_005537	-	chr01:86550135-86550240	0	3051.18	0	0	yes	NA	NA	_
XLOC_005609	-	chr01:87585745-87585845	0	0	62834.9	0	yes	NA	NA	_
XLOC_005629	Solyc01g108870.2,Solyc01g108880.2	chr01:87779962-87788291	413.565	561.709	182.875	0	yes	NA	NA	_
XLOC_005663	-	chr01:88194383-88194490	0	0	1106.95	0	yes	NA	NA	_
XLOC_005679	-	chr01:88374291-88374395	0	4809.49	0	0	yes	NA	NA	_
XLOC_005774	-	chr01:89980920-89981027	449.399	1452.06	110.705	0	yes	NA	NA	_
XLOC_005801	-	chr01:65778615-65778715	0	69287.3	0	0	yes	NA	NA	_
XLOC_005810	-	chr01:87329572-87329672	0	0	62834.9	0	yes	NA	NA	_
XLOC_005818	-	chr02:590694-590794	0	75586.2	0	0	yes	NA	NA	_
XLOC_005821	-	chr02:680539-680639	0	0	62834.9	0	yes	NA	NA	_
XLOC_005883	-	chr02:7212351-7212478	0	238.656	0	0	yes	NA	NA	_
XLOC_005955	-	chr02:12501893-12502118	0	0	6208.85	0	yes	NA	NA	_
XLOC_005958	-	chr02:12518518-12518618	0	62988.5	0	0	yes	NA	NA	_
XLOC_006022	-	chr02:16285016-16288496	0	0	57122.7	0	yes	NA	NA	_
XLOC_006055	-	chr02:17763245-17763345	0	75586.2	0	0	yes	NA	NA	_
XLOC_006062	-	chr02:17919882-17920005	0	173.607	0	0	yes	NA	NA	_
XLOC_006094	-	chr02:19063798-19063898	0	0	68547.2	0	yes	NA	NA	_
XLOC_006119	-	chr02:20431743-20431843	0	0	79971.7	0	yes	NA	NA	_
XLOC_006159	-	chr02:23327750-23327850	0	75586.2	0	0	yes	NA	NA	_
XLOC_006169	-	chr02:23634502-23634602	0	0	62834.9	0	yes	NA	NA	_
XLOC_006200	-	chr02:25163008-25163108	0	44091.9	0	0	yes	NA	NA	_
XLOC_006203	-	chr02:25593393-25593493	0	0	79971.7	0	yes	NA	NA	_
XLOC_006212	-	chr02:27007534-27007658	0	238.624	0	0	yes	NA	NA	_
XLOC_006222	-	chr02:27919008-27919145	0	196.635	0	0	yes	NA	NA	_
XLOC_006248	-	chr02:28533782-28533882	0	0	91396.3	0	yes	NA	NA	_
XLOC_006251	Solyc02g062390.2	chr02:28567909-28569531	585.089	928.822	349.902	0	yes	GO:0006950(response to stress),GO:0009415(response to water)	NA	_
XLOC_006258	Solyc02g062500.2	chr02:28750334-28754482	1496.4	1782.09	801.341	0	yes	GO:0016491(oxidoreductase activity),GO:0016706(oxidoreductase activity, acting on paired donors, with incorporation or reduction of molecular oxygen, 2-oxoglutarate as one donor, and incorporation of one atom each of oxygen into both donors),GO:0055114(oxidation-reduction process)	NA	2-oxoglutarate (2OG) and Fe(II)-dependent oxygenase superfamily protein
XLOC_006280	-	chr02:29608110-29608224	0	0	819.265	0	yes	NA	NA	_
XLOC_006282	-	chr02:29635584-29635704	0	280.534	0	0	yes	NA	NA	_
XLOC_006318	-	chr02:30372901-30373030	195.195	0	0	0	yes	NA	NA	_
XLOC_006349	Solyc02g065240.2,Solyc02g065260.2,Solyc02g065270.1	chr02:30994198-31019825	609.08	990.204	101.876	0	yes	NA	NA	_
XLOC_006367	-	chr02:31297746-31297852	0	0	1550.74	0	yes	NA	NA	_
XLOC_006374	-	chr02:31384595-31384695	0	0	79971.7	0	yes	NA	NA	_
XLOC_006375	-	chr02:31386623-31393436	1736.97	0	0	0	yes	NA	NA	_
XLOC_006401	-	chr02:31919224-31919347	268.628	0	0	0	yes	NA	NA	_
XLOC_006441	-	chr02:32612601-32612702	0	0	24872.6	0	yes	NA	NA	_
XLOC_006445	-	chr02:32662708-32662808	0	0	62834.9	0	yes	NA	NA	_
XLOC_006446	-	chr02:32685318-32685443	183.895	0	0	0	yes	NA	NA	_
XLOC_006473	-	chr02:33189316-33189416	77549.4	0	0	0	yes	NA	NA	_
XLOC_006500	-	chr02:33725123-33725253	0	187.786	0	0	yes	NA	NA	_
XLOC_006547	Solyc02g070210.2	chr02:34552975-34555462	0	1068.69	0	0	yes	NA	NA	Sec14p-like phosphatidylinositol transfer family protein
XLOC_006551	-	chr02:34632747-34638072	0	0	57136.9	0	yes	NA	NA	_
XLOC_006580	-	chr02:34985634-34985734	93059.3	0	0	0	yes	NA	NA	_
XLOC_006708	Solyc02g076900.2	chr02:36589022-36592366	0	180.205	0	0	yes	NA	NA	dual specificity protein phosphatase-related
XLOC_006771	-	chr02:37338442-37338542	0	0	62834.9	0	yes	NA	NA	_
XLOC_006834	-	chr02:38353899-38354022	186.269	0	0	0	yes	NA	NA	_
XLOC_006848	-	chr02:38626327-38626440	767.611	0	0	0	yes	NA	NA	_
XLOC_006948	-	chr02:39912887-39913014	226.793	0	0	0	yes	NA	NA	_
XLOC_006960	-	chr02:40041657-40041757	0	0	68547.2	0	yes	NA	NA	_
XLOC_007037	Solyc02g082850.2	chr02:41072131-41078100	0	0	57122.7	0	yes	GO:0009001(serine O-acetyltransferase activity),GO:0006535(cysteine biosynthetic process from serine),GO:0005737(cytoplasm)	00270(Cysteine and methionine metabolism)	serine acetyltransferase 3;2
XLOC_007064	-	chr02:41269565-41269671	0	3543.19	2114.65	0	yes	NA	NA	_
XLOC_007069	Solyc02g083280.2	chr02:41305685-41308404	658.175	737.979	354.828	0	yes	NA	NA	Rhodanese/Cell cycle control phosphatase superfamily protein
XLOC_007072	Solyc02g083380.2	chr02:41386141-41388246	478.976	692.36	314.591	0	yes	NA	NA	_
XLOC_007083	-	chr02:41463122-41463246	15.442	294.981	0	0	yes	NA	NA	_
XLOC_007092	Solyc02g083680.1	chr02:41560971-41565212	85304.4	0	0	0	yes	GO:0000155(two-component sensor activity),GO:0007165(signal transduction),GO:0016020(membrane),GO:0005524(ATP binding)	NA	histidine kinase 1
XLOC_007120	-	chr02:42008692-42008792	0	0	68547.2	0	yes	NA	NA	_
XLOC_007125	-	chr02:42017098-42017212	0	0	426.612	0	yes	NA	NA	_
XLOC_007149	-	chr02:42375555-42375672	0	0	308.696	0	yes	NA	NA	_
XLOC_007248	-	chr02:44083012-44083112	77549.4	0	0	0	yes	NA	NA	_
XLOC_007344	-	chr02:45200181-45200296	0	0	470.309	0	yes	NA	NA	_
XLOC_007377	-	chr02:45499585-45499685	0	69287.3	0	0	yes	NA	NA	_
XLOC_007484	-	chr02:47043144-47043253	0	0	992.282	0	yes	NA	NA	_
XLOC_007485	-	chr02:47043727-47043829	0	0	8619.88	0	yes	NA	NA	_
XLOC_007516	-	chr02:47464700-47464827	0	190.343	0	0	yes	NA	NA	_
XLOC_007536	-	chr02:47655433-47655533	0	88183.8	0	0	yes	NA	NA	_
XLOC_007647	-	chr02:49201952-49202052	85304.4	0	0	0	yes	NA	NA	_
XLOC_007658	-	chr02:49339730-49339830	0	0	74259.5	0	yes	NA	NA	_
XLOC_007703	-	chr02:2054145-2054248	0	0	3880.53	0	yes	NA	NA	_
XLOC_007707	-	chr02:2077045-2077145	0	81885	0	0	yes	NA	NA	_
XLOC_007813	-	chr02:8870244-8870344	77549.4	0	0	0	yes	NA	NA	_
XLOC_007814	-	chr02:8871198-8871305	1498.01	0	0	0	yes	NA	NA	_
XLOC_007864	-	chr02:13840147-13840329	0	62988.5	0	0	yes	NA	NA	_
XLOC_007868	-	chr02:13909459-13909561	9017.28	0	0	0	yes	NA	NA	_
XLOC_007898	-	chr02:15478292-15478396	0	0	4400.56	0	yes	NA	NA	_
XLOC_007944	-	chr02:17760743-17760926	0	0	68547.2	0	yes	NA	NA	_
XLOC_007953	-	chr02:17930713-17935905	0	330.624	0	0	yes	NA	NA	_
XLOC_007969	-	chr02:18819179-18819279	0	0	57122.7	0	yes	NA	NA	_
XLOC_007975	-	chr02:19071710-19072784	441.857	0	155.981	0	yes	NA	NA	_
XLOC_007987	-	chr02:19262147-19262258	0	0	819.87	0	yes	NA	NA	_
XLOC_008005	-	chr02:19915022-19915149	277.256	0	0	0	yes	NA	NA	_
XLOC_008010	-	chr02:20068874-20069321	0	0	85684	0	yes	NA	NA	_
XLOC_008064	-	chr02:22035207-22035307	0	0	62834.9	0	yes	NA	NA	_
XLOC_008099	-	chr02:25518179-25518296	0	315.183	0	0	yes	NA	NA	_
XLOC_008176	-	chr02:28527231-28527353	5660.42	4649.95	4085.59	0	yes	NA	NA	_
XLOC_008199	Solyc02g062730.2	chr02:29073350-29074553	0	0	435.642	0	yes	NA	NA	_
XLOC_008217	-	chr02:29644877-29673796	0	1386.88	0	0	yes	NA	NA	_
XLOC_008252	-	chr02:30363803-30363903	0	0	57122.7	0	yes	NA	NA	_
XLOC_008324	-	chr02:31878555-31878671	0	0	347.175	0	yes	NA	NA	_
XLOC_008420	-	chr02:33145472-33145572	0	0	74259.5	0	yes	NA	NA	_
XLOC_008512	Solyc02g070020.1	chr02:34387710-34389150	328.897	541.37	212.235	0	yes	GO:0016758(transferase activity, transferring hexosyl groups),GO:0008152(metabolic process)	NA	UDP-Glycosyltransferase superfamily protein
XLOC_008652	-	chr02:36366046-36366160	0	401.61	0	0	yes	NA	NA	_
XLOC_008654	-	chr02:36384059-36384178	236.919	0	0	0	yes	NA	NA	_
XLOC_008672	Solyc02g076930.1	chr02:36615978-36619206	0	69287.3	0	0	yes	NA	NA	ARM repeat superfamily protein
XLOC_008673	-	chr02:36626802-36639007	108569	0	0	0	yes	NA	NA	_
XLOC_008766	-	chr02:37961605-37961705	0	0	68547.2	0	yes	NA	NA	_
XLOC_008790	-	chr02:38444530-38444830	225.923	0	0	0	yes	NA	NA	_
XLOC_008809	-	chr02:38636905-38637013	0	0	904.605	0	yes	NA	NA	_
XLOC_008867	-	chr02:39519310-39519425	0	354.58	0	0	yes	NA	NA	_
XLOC_008946	-	chr02:40709155-40709270	0	0	444.874	0	yes	NA	NA	_
XLOC_008973	-	chr02:41216117-41216217	0	75586.2	0	0	yes	NA	NA	_
XLOC_009021	-	chr02:41835028-41835128	100814	0	0	0	yes	NA	NA	_
XLOC_009072	Solyc02g084840.2	chr02:42498652-42499621	0	214.735	54.2635	0	yes	GO:0006950(response to stress),GO:0009415(response to water)	NA	dehydrin xero 1
XLOC_009187	-	chr02:43870700-43870800	0	0	74259.5	0	yes	NA	NA	_
XLOC_009250	-	chr02:44700477-44700592	0	0	405.702	0	yes	NA	NA	_
XLOC_009331	-	chr02:45756134-45761573	0	278.608	0	0	yes	NA	NA	_
XLOC_009405	-	chr02:46847613-46857033	0	0	1992.09	0	yes	NA	NA	_
XLOC_009579	-	chr02:49398770-49404249	0	0	91396.3	0	yes	NA	NA	_
XLOC_009613	-	chr02:2096008-2096108	0	0	62834.9	0	yes	NA	NA	_
XLOC_009719	-	chr03:1703928-1704043	0	0	369.654	0	yes	NA	NA	_
XLOC_009729	-	chr03:1829126-1829232	1145.84	0	3101.49	0	yes	NA	NA	_
XLOC_009764	Solyc03g007880.1	chr03:2404361-2409402	0	0	1550.74	0	yes	NA	NA	_
XLOC_009789	-	chr03:4051027-4051523	0	0	74259.5	0	yes	NA	NA	_
XLOC_009803	-	chr03:6214928-6215028	0	56689.6	0	0	yes	NA	NA	_
XLOC_009894	-	chr03:8056810-8056910	116324	0	22849.1	0	yes	NA	NA	_
XLOC_009914	-	chr03:8596255-8596355	0	62988.5	0	0	yes	NA	NA	_
XLOC_009915	Solyc03g031860.2	chr03:8604954-8610361	2277.9	2951.38	1767.95	0	yes	GO:0016740(transferase activity),GO:0009058(biosynthetic process)	00906(Carotenoid biosynthesis)	PHYTOENE SYNTHASE
XLOC_009920	-	chr03:8795568-8795688	0	250.959	0	0	yes	NA	NA	_
XLOC_010002	-	chr03:10489093-10489193	0	69287.3	0	0	yes	NA	NA	_
XLOC_010027	-	chr03:11153972-11154072	0	81885	0	0	yes	NA	NA	_
XLOC_010034	-	chr03:11395685-11395787	21641.5	17440.2	15913.6	0	yes	NA	NA	_
XLOC_010036	Solyc03g043850.2	chr03:11489020-11491208	955.085	1123.08	524.725	0	yes	GO:0004129(cytochrome-c oxidase activity),GO:0005743(mitochondrial inner membrane),GO:0005751(mitochondrial respiratory chain complex IV)	NA	cytochrome c oxidase-related
XLOC_010038	-	chr03:11579380-11579480	77549.4	0	0	0	yes	NA	NA	_
XLOC_010041	-	chr03:11706458-11706561	0	0	5044.69	0	yes	NA	NA	_
XLOC_010052	-	chr03:12190235-12190360	0	159.166	0	0	yes	NA	NA	_
XLOC_010088	-	chr03:14188988-14189097	0	0	765.469	0	yes	NA	NA	_
XLOC_010123	-	chr03:16111348-16111461	0	0	837.107	0	yes	NA	NA	_
XLOC_010124	-	chr03:16111757-16111860	0	4244.51	0	0	yes	NA	NA	_
XLOC_010133	-	chr03:16119873-16119973	93059.3	0	0	0	yes	NA	NA	_
XLOC_010141	-	chr03:16500181-16500283	9017.28	0	0	0	yes	NA	NA	_
XLOC_010179	-	chr03:19852706-19852814	0	0	994.927	0	yes	NA	NA	_
XLOC_010234	-	chr03:24112203-24112304	41664.6	0	0	0	yes	NA	NA	_
XLOC_010285	-	chr03:29614380-29614480	93059.3	0	0	0	yes	NA	NA	_
XLOC_010363	-	chr03:38444708-38444808	0	0	57122.7	0	yes	NA	NA	_
XLOC_010369	-	chr03:39212987-39213104	590.73	0	0	0	yes	NA	NA	_
XLOC_010465	-	chr03:44916843-44916946	0	0	3880.53	0	yes	NA	NA	_
XLOC_010506	-	chr03:45802123-45802230	0	0	1217.76	0	yes	NA	NA	_
XLOC_010652	-	chr03:49196741-49200370	77549.4	0	0	0	yes	NA	NA	_
XLOC_010709	Solyc03g095900.2	chr03:51028611-51030467	1543.98	1508.73	1050.17	0	yes	GO:0016491(oxidoreductase activity),GO:0016706(oxidoreductase activity, acting on paired donors, with incorporation or reduction of molecular oxygen, 2-oxoglutarate as one donor, and incorporation of one atom each of oxygen into both donors),GO:0055114(oxidation-reduction process)	NA	2-oxoglutarate (2OG) and Fe(II)-dependent oxygenase superfamily protein
XLOC_010768	-	chr03:52788226-52788336	0	1506.36	0	0	yes	NA	NA	_
XLOC_010892	Solyc03g111690.2	chr03:56396336-56398488	1557.98	1780.03	979.722	0	yes	NA	00040(Pentose and glucuronate interconversions)	Pectin lyase-like superfamily protein
XLOC_010895	Solyc03g111720.2	chr03:56431488-56432545	5234.05	5399.15	2993.58	0	yes	GO:0016671(oxidoreductase activity, acting on a sulfur group of donors, disulfide as acceptor),GO:0019538(protein metabolic process),GO:0055114(oxidation-reduction process)	NA	peptidemethionine sulfoxide reductase 1
XLOC_010928	-	chr03:56878804-56878904	85304.4	0	0	0	yes	NA	NA	_
XLOC_010929	Solyc03g112440.1	chr03:56898082-56898544	23.8645	394.401	117.294	0	yes	GO:0012511(monolayer-surrounded lipid storage body),GO:0016021(integral to membrane)	NA	Oleosin family protein
XLOC_010974	Solyc03g113250.2	chr03:57498269-57504783	0	146.3	0	0	yes	GO:0005215(transporter activity),GO:0006857(oligopeptide transport),GO:0016020(membrane)	NA	nitrate transporter 1:2
XLOC_010979	-	chr03:57509448-57509548	0	75586.2	0	0	yes	NA	NA	_
XLOC_010983	-	chr03:57534894-57534994	108569	0	0	0	yes	NA	NA	_
XLOC_011189	-	chr03:60310083-60310183	0	0	57122.7	0	yes	NA	NA	_
XLOC_011232	-	chr03:60827976-60828088	0	0	535.382	0	yes	NA	NA	_
XLOC_011238	-	chr03:60896612-60896727	270.19	0	0	0	yes	NA	NA	_
XLOC_011395	Solyc03g120550.2,Solyc03g120560.2,Solyc03g120570.2	chr03:62974313-63004265	931.194	1388.87	471.246	0	yes	NA	NA	_
XLOC_011478	Solyc03g122250.2	chr03:64185682-64190037	0	0	421.204	0	yes	GO:0016021(integral to membrane)	NA	Lung seven transmembrane receptor family protein
XLOC_011547	-	chr03:338587-346818	85304.4	0	0	0	yes	NA	NA	_
XLOC_011753	-	chr03:6968868-6968993	0	191.129	0	0	yes	NA	NA	_
XLOC_011813	Solyc03g026270.1	chr03:8091654-8092315	0	369.294	0	0	yes	GO:0003700(sequence-specific DNA binding transcription factor activity),GO:0006355(regulation of transcription, DNA-dependent)	NA	C-repeat/DRE binding factor 2
XLOC_011822	-	chr03:8269700-8269800	100814	0	0	0	yes	NA	NA	_
XLOC_011861	-	chr03:8637459-8638418	0	333.285	0	0	yes	NA	NA	_
XLOC_011884	-	chr03:9151442-9151542	0	0	62834.9	0	yes	NA	NA	_
XLOC_011935	-	chr03:10130184-10130305	307.098	0	0	0	yes	NA	NA	_
XLOC_011950	-	chr03:10348641-10348743	0	0	7293.75	0	yes	NA	NA	_
XLOC_011952	-	chr03:10403989-10404089	0	0	68547.2	0	yes	NA	NA	_
XLOC_011973	-	chr03:11395685-11395787	0	94482.7	57122.7	0	yes	NA	NA	_
XLOC_012081	-	chr03:16345614-16345742	185.117	0	0	0	yes	NA	NA	_
XLOC_012180	-	chr03:26439000-26439121	291.745	0	0	0	yes	NA	NA	_
XLOC_012187	-	chr03:27457579-27457679	0	0	57122.7	0	yes	NA	NA	_
XLOC_012223	-	chr03:30515779-30515905	18981.2	3425.6	12536.5	0	yes	NA	NA	_
XLOC_012261	-	chr03:33037752-33037852	0	0	97108.5	0	yes	NA	NA	_
XLOC_012298	-	chr03:39461228-39461332	0	3960.75	0	0	yes	NA	NA	_
XLOC_012301	-	chr03:40198953-40199053	77549.4	0	0	0	yes	NA	NA	_
XLOC_012304	-	chr03:40853868-40853977	0	0	994.867	0	yes	NA	NA	_
XLOC_012313	-	chr03:41249476-41254693	638.077	0	0	0	yes	NA	NA	_
XLOC_012350	-	chr03:43816563-43817715	0	175.919	0	0	yes	NA	NA	_
XLOC_012389	Solyc03g080040.1	chr03:45470825-45471323	0	241.5	0	0	yes	NA	NA	serine protease inhibitor, Kazal-type family protein
XLOC_012413	-	chr03:45904519-45904625	0	1694.6	0	0	yes	NA	NA	_
XLOC_012426	-	chr03:46097103-46097213	0	0	654.494	0	yes	NA	NA	_
XLOC_012470	Solyc03g083620.1	chr03:47126372-47127197	2152.65	1787.99	1601.9	0	yes	NA	NA	_
XLOC_012478	-	chr03:47134901-47135014	0	404.213	0	0	yes	NA	NA	_
XLOC_012499	Solyc03g083910.2	chr03:47397594-47401871	4114.8	5496.28	2946.44	0	yes	GO:0004564(beta-fructofuranosidase activity),GO:0004575(sucrose alpha-glucosidase activity)	00052(Galactose metabolism)	Glycosyl hydrolases family 32 protein
XLOC_012551	-	chr03:48875484-48875590	0	0	1409.77	0	yes	NA	NA	_
XLOC_012603	-	chr03:50291129-50291229	0	0	97108.5	0	yes	NA	NA	_
XLOC_012616	-	chr03:51011066-51011204	0	151.932	0	0	yes	NA	NA	_
XLOC_012651	-	chr03:51983587-51983687	77549.4	0	0	0	yes	NA	NA	_
XLOC_012706	-	chr03:53094925-53095028	0	0	6596.9	0	yes	NA	NA	_
XLOC_012812	-	chr03:55985793-55991528	3065.03	2976.5	604.502	0	yes	NA	NA	_
XLOC_012888	Solyc03g112720.2	chr03:57120107-57122993	0	0	62835.6	0	yes	GO:0016881(acid-amino acid ligase activity)	NA	sumo conjugation enzyme 1
XLOC_012891	-	chr03:57148004-57148104	0	69287.3	0	0	yes	NA	NA	_
XLOC_013005	-	chr03:58935348-58935471	101.463	312.686	0	0	yes	NA	NA	_
XLOC_013043	-	chr03:59378792-59378904	0	613.02	0	0	yes	NA	NA	_
XLOC_013075	Solyc03g116210.1	chr03:59759418-59759739	1902.76	0	148.029	0	yes	NA	NA	_
XLOC_013127	Solyc03g117160.2	chr03:60441850-60442427	1.23377	0	1215.38	0	yes	NA	NA	_
XLOC_013199	-	chr03:61378123-61378223	0	75586.2	0	0	yes	NA	NA	_
XLOC_013230	-	chr03:61904610-61904710	77549.4	0	0	0	yes	NA	NA	_
XLOC_013253	-	chr03:62232877-62232977	0	0	74259.5	0	yes	NA	NA	_
XLOC_013255	-	chr03:62233480-62233580	93059.3	0	0	0	yes	NA	NA	_
XLOC_013256	-	chr03:62234305-62234421	468.066	0	0	0	yes	NA	NA	_
XLOC_013260	-	chr03:62238073-62238184	0	0	670.044	0	yes	NA	NA	_
XLOC_013266	-	chr03:62347870-62347997	268.86	0	0	0	yes	NA	NA	_
XLOC_013271	-	chr03:62432111-62432214	8444.08	424.451	0	0	yes	NA	NA	_
XLOC_013563	Solyc04g008230.2	chr04:1901660-1904764	0	0	57122.7	0	yes	GO:0004650(polygalacturonase activity),GO:0005975(carbohydrate metabolic process)	NA	Pectin lyase-like superfamily protein
XLOC_013577	-	chr04:2100292-2100392	0	62988.5	0	0	yes	NA	NA	_
XLOC_013600	-	chr04:2509589-2509689	77549.4	0	0	0	yes	NA	NA	_
XLOC_013607	-	chr04:2611383-2617677	0	0	22850.1	0	yes	NA	NA	_
XLOC_013631	-	chr04:2863553-2863656	6333.06	0	0	0	yes	NA	NA	_
XLOC_013662	-	chr04:3137765-3137865	0	0	91396.3	0	yes	NA	NA	_
XLOC_013742	-	chr04:4431880-4431989	0	0	840.403	0	yes	NA	NA	_
XLOC_013745	-	chr04:4435318-4435430	0	0	544.378	0	yes	NA	NA	_
XLOC_013843	-	chr04:6203321-6203458	151.287	312.671	0	0	yes	NA	NA	_
XLOC_013866	-	chr04:6936334-6936438	0	0	3106.28	0	yes	NA	NA	_
XLOC_013882	-	chr04:7354758-7354858	0	0	79971.7	0	yes	NA	NA	_
XLOC_013922	-	chr04:9588148-9588252	0	0	2847.42	0	yes	NA	NA	_
XLOC_013932	-	chr04:11199340-11199440	0	0	74259.5	0	yes	NA	NA	_
XLOC_014000	-	chr04:19282719-19282819	0	0	74259.5	0	yes	NA	NA	_
XLOC_014021	-	chr04:22294310-22294412	0	3633.38	0	0	yes	NA	NA	_
XLOC_014022	-	chr04:22299027-22299140	0	0	325.564	0	yes	NA	NA	_
XLOC_014037	-	chr04:23686333-23686433	77549.4	0	0	0	yes	NA	NA	_
XLOC_014079	-	chr04:30587686-30587786	0	0	57122.7	0	yes	NA	NA	_
XLOC_014083	-	chr04:30684034-30684135	0	19196.4	0	0	yes	NA	NA	_
XLOC_014119	-	chr04:33937397-33937500	0	0	3880.53	0	yes	NA	NA	_
XLOC_014123	-	chr04:33978160-33978260	0	62988.5	0	0	yes	NA	NA	_
XLOC_014156	-	chr04:40169209-40169328	0	275.371	0	0	yes	NA	NA	_
XLOC_014199	-	chr04:44094857-44094957	0	81885	0	0	yes	NA	NA	_
XLOC_014218	-	chr04:47123385-47123500	0	0	369.038	0	yes	NA	NA	_
XLOC_014228	-	chr04:47675561-47675665	0	0	3106.28	0	yes	NA	NA	_
XLOC_014233	-	chr04:47785303-47785404	0	0	19020.2	0	yes	NA	NA	_
XLOC_014235	Solyc04g050860.1	chr04:47785562-47950401	0	526.624	334.879	0	yes	GO:0004512(inositol-3-phosphate synthase activity),GO:0006021(inositol biosynthetic process),GO:0008654(phospholipid biosynthetic process)	NA	myo-inositol-1-phosphate synthase 1
XLOC_014252	-	chr04:49110898-49110998	77549.4	0	0	0	yes	NA	NA	_
XLOC_014316	-	chr04:51645682-51651297	956.684	0	0	0	yes	NA	NA	_
XLOC_014320	-	chr04:51733735-51733835	0	75586.2	0	0	yes	NA	NA	_
XLOC_014386	-	chr04:53832641-53874127	0	397.236	0	0	yes	NA	NA	_
XLOC_014461	Solyc04g071070.2,Solyc04g071100.1	chr04:55575931-55598533	260.143	720.681	182.312	0	yes	NA	NA	_
XLOC_014504	Solyc04g071610.2	chr04:56171806-56173673	16637.7	20422.4	12879.9	0	yes	GO:0006950(response to stress)	NA	_
XLOC_014506	-	chr04:56185717-56185819	0	0	6630.68	0	yes	NA	NA	_
XLOC_014539	-	chr04:56848127-56893606	0	8720.12	0	0	yes	NA	NA	_
XLOC_014564	-	chr04:57168246-57168346	0	62988.5	0	0	yes	NA	NA	_
XLOC_014608	-	chr04:58018905-58019005	0	62988.5	0	0	yes	NA	NA	_
XLOC_014646	-	chr04:58785786-58785888	0	0	6630.68	0	yes	NA	NA	_
XLOC_014675	Solyc04g076880.2	chr04:59409917-59415730	654.673	976.769	377.551	0	yes	GO:0004612(phosphoenolpyruvate carboxykinase (ATP) activity),GO:0005524(ATP binding),GO:0006094(gluconeogenesis)	00010(Glycolysis / Gluconeogenesis)	phosphoenolpyruvate carboxykinase 1
XLOC_014762	-	chr04:60823062-60823186	0	223.355	0	0	yes	NA	NA	_
XLOC_014888	-	chr04:62382928-62383028	0	62988.5	0	0	yes	NA	NA	_
XLOC_015299	-	chr04:4924799-4924899	0	0	57122.7	0	yes	NA	NA	_
XLOC_015305	-	chr04:5019935-5020043	0	0	903.419	0	yes	NA	NA	_
XLOC_015335	-	chr04:5617673-5617778	0	0	2793.24	0	yes	NA	NA	_
XLOC_015336	-	chr04:5618587-5618708	0	363.687	0	0	yes	NA	NA	_
XLOC_015361	-	chr04:6362828-6362928	0	18896.5	68547.2	0	yes	NA	NA	_
XLOC_015404	-	chr04:7685150-7685250	0	0	85684	0	yes	NA	NA	_
XLOC_015405	-	chr04:7685300-7685422	0	170.459	0	0	yes	NA	NA	_
XLOC_015410	-	chr04:7799173-7799273	0	0	57122.7	0	yes	NA	NA	_
XLOC_015414	-	chr04:8233524-8233624	0	0	68547.2	0	yes	NA	NA	_
XLOC_015423	-	chr04:9323665-9323765	0	0	62834.9	0	yes	NA	NA	_
XLOC_015424	-	chr04:9358848-9358948	0	0	57122.7	0	yes	NA	NA	_
XLOC_015510	-	chr04:21887297-21887415	416.006	0	0	0	yes	NA	NA	_
XLOC_015540	-	chr04:25289998-25290098	0	0	62834.9	0	yes	NA	NA	_
XLOC_015590	Solyc04g040180.2	chr04:31093420-31095617	279.242	461.223	125.334	0	yes	GO:0008168(methyltransferase activity),GO:0008152(metabolic process)	NA	S-adenosyl-L-methionine-dependent methyltransferases superfamily protein
XLOC_015595	-	chr04:31154426-31154526	0	0	102821	0	yes	NA	NA	_
XLOC_015646	-	chr04:38898118-38938662	0	154.282	0	0	yes	NA	NA	_
XLOC_015648	-	chr04:38996067-38996180	0	0	567.384	0	yes	NA	NA	_
XLOC_015655	-	chr04:40079312-40079412	0	0	79971.7	0	yes	NA	NA	_
XLOC_015656	-	chr04:40087608-40087722	0	0	493.514	0	yes	NA	NA	_
XLOC_015750	-	chr04:47268309-47268426	0	402.069	0	0	yes	NA	NA	_
XLOC_015782	-	chr04:49632350-49632451	0	15997	1463.09	0	yes	NA	NA	_
XLOC_015803	-	chr04:50238953-50239057	3511.79	0	0	0	yes	NA	NA	_
XLOC_015822	Solyc04g053130.2	chr04:50872445-50875270	2175.59	2002.56	1858.16	0	yes	NA	NA	stress enhanced protein 2
XLOC_015826	-	chr04:50987798-50987914	0	715.69	0	0	yes	NA	NA	_
XLOC_015893	-	chr04:53611229-53629514	0	0	57122.7	0	yes	NA	NA	_
XLOC_015908	-	chr04:53877238-53877350	580.893	0	0	0	yes	NA	NA	_
XLOC_015911	Solyc04g056730.2	chr04:53881156-53949711	3.99613	56689.6	0	0	yes	NA	NA	_
XLOC_015939	-	chr04:54495773-54495903	0	251.308	0	0	yes	NA	NA	_
XLOC_015966	-	chr04:54932087-54932187	0	81885	0	0	yes	NA	NA	_
XLOC_015976	-	chr04:55011571-55011681	0	720.211	0	0	yes	NA	NA	_
XLOC_015986	-	chr04:55162163-55162266	0	0	3880.53	0	yes	NA	NA	_
XLOC_016016	-	chr04:56188275-56188393	224.038	0	0	0	yes	NA	NA	_
XLOC_016028	-	chr04:56477349-56477449	77549.4	0	0	0	yes	NA	NA	_
XLOC_016061	Solyc04g072470.2	chr04:57080176-57081309	0	915.654	360.648	0	yes	GO:0006952(defense response)	NA	Scorpion toxin-like knottin superfamily protein
XLOC_016284	-	chr04:60713925-60714039	0	0	433.906	0	yes	NA	NA	_
XLOC_016369	-	chr04:62038685-62038801	423.273	0	0	0	yes	NA	NA	_
XLOC_016399	-	chr04:62438378-62438722	612.802	0	0	0	yes	NA	NA	_
XLOC_016468	-	chr04:63445118-63445223	0	0	2048.38	0	yes	NA	NA	_
XLOC_016477	Solyc04g082200.2	chr04:63550864-63552237	498.696	905.405	428.677	0	yes	GO:0006950(response to stress),GO:0009415(response to water)	NA	cold-regulated 47
XLOC_016529	-	chr04:64051936-64052049	0	0	495.336	0	yes	NA	NA	_
XLOC_016644	-	chr05:1961684-1961786	0	7266.77	0	0	yes	NA	NA	_
XLOC_016655	-	chr05:2080752-2080852	0	69287.3	0	0	yes	NA	NA	_
XLOC_016836	-	chr05:5233207-5233307	0	62988.5	0	0	yes	NA	NA	_
XLOC_016867	-	chr05:5870179-5870279	0	0	74259.5	0	yes	NA	NA	_
XLOC_016876	-	chr05:5968453-5971511	0	400.295	0	0	yes	NA	NA	_
XLOC_016954	-	chr05:8150975-8151087	0	0	703.415	0	yes	NA	NA	_
XLOC_017005	-	chr05:10608603-10608716	0	0	747.491	0	yes	NA	NA	_
XLOC_017006	-	chr05:10613631-10615932	0	75586.2	773.513	0	yes	NA	NA	_
XLOC_017035	-	chr05:13095052-13095152	0	0	68547.2	0	yes	NA	NA	_
XLOC_017086	-	chr05:20188450-20188550	85304.4	0	0	0	yes	NA	NA	_
XLOC_017103	-	chr05:22680712-22680844	342.313	0	0	0	yes	NA	NA	_
XLOC_017117	-	chr05:25126915-25127015	0	0	57122.7	0	yes	NA	NA	_
XLOC_017121	-	chr05:25997301-25997401	0	69287.3	0	0	yes	NA	NA	_
XLOC_017134	-	chr05:26884883-26884990	0	1331.01	0	0	yes	NA	NA	_
XLOC_017137	-	chr05:26993750-26993860	0	713.891	0	0	yes	NA	NA	_
XLOC_017138	-	chr05:27022833-27022946	0	0	552.653	0	yes	NA	NA	_
XLOC_017147	-	chr05:28301653-28301780	0	173.649	0	0	yes	NA	NA	_
XLOC_017161	-	chr05:29616896-29617000	6321.22	0	0	0	yes	NA	NA	_
XLOC_017166	-	chr05:30168405-30180960	0	0	62835.8	0	yes	NA	NA	_
XLOC_017199	-	chr05:35110125-35110225	0	0	57122.7	0	yes	NA	NA	_
XLOC_017211	-	chr05:37521891-37521991	0	0	57122.7	0	yes	NA	NA	_
XLOC_017216	-	chr05:38764693-38764799	3246.55	0	0	0	yes	NA	NA	_
XLOC_017219	-	chr05:38809054-38809154	0	0	97108.5	0	yes	NA	NA	_
XLOC_017259	-	chr05:41619140-41619240	0	69287.3	0	0	yes	NA	NA	_
XLOC_017279	-	chr05:45398135-45398251	0	283.563	0	0	yes	NA	NA	_
XLOC_017286	-	chr05:46917398-46917500	0	0	8619.88	0	yes	NA	NA	_
XLOC_017288	-	chr05:46918171-46918271	0	62988.5	0	0	yes	NA	NA	_
XLOC_017394	-	chr05:56534279-56534379	0	0	57122.7	0	yes	NA	NA	_
XLOC_017395	-	chr05:56534666-56534776	0	1012.01	0	0	yes	NA	NA	_
XLOC_017428	-	chr05:57619840-57619950	989.449	0	0	0	yes	NA	NA	_
XLOC_017432	-	chr05:57621775-57621875	0	0	57122.7	0	yes	NA	NA	_
XLOC_017443	-	chr05:58137392-58137502	0	757.479	0	0	yes	NA	NA	_
XLOC_017466	-	chr05:58893859-58893959	0	0	68547.2	0	yes	NA	NA	_
XLOC_017476	-	chr05:59078309-59078409	100814	0	0	0	yes	NA	NA	_
XLOC_017479	-	chr05:59109838-59109938	0	0	74259.5	0	yes	NA	NA	_
XLOC_017536	-	chr05:60060012-60060122	0	0	678.123	0	yes	NA	NA	_
XLOC_017545	-	chr05:60214319-60220680	0	0	785.115	0	yes	NA	NA	_
XLOC_017553	-	chr05:60336848-60336957	0	0	846.33	0	yes	NA	NA	_
XLOC_017563	-	chr05:60587460-60587560	85304.4	0	0	0	yes	NA	NA	_
XLOC_017617	-	chr05:61492852-61492952	0	0	79971.7	0	yes	NA	NA	_
XLOC_017619	-	chr05:61529922-61530053	0	148.39	0	0	yes	NA	NA	_
XLOC_017630	-	chr05:61703922-61704022	0	62988.5	0	0	yes	NA	NA	_
XLOC_017645	-	chr05:61925523-61925629	0	1694.6	0	0	yes	NA	NA	_
XLOC_017994	Solyc05g007720.1	chr05:2202751-2203647	12624.2	1453.35	0	0	yes	NA	NA	_
XLOC_018082	-	chr05:3760350-3760465	0	0	359.781	0	yes	NA	NA	_
XLOC_018125	-	chr05:4500310-4500427	0	0	376.871	0	yes	NA	NA	_
XLOC_018128	Solyc05g010420.1	chr05:4654173-4657589	1786.22	1710.3	1483.8	0	yes	GO:0004014(adenosylmethionine decarboxylase activity),GO:0006597(spermine biosynthetic process),GO:0008295(spermidine biosynthetic process)	00270(Cysteine and methionine metabolism)	Adenosylmethionine decarboxylase family protein
XLOC_018147	Solyc05g010700.1	chr05:4908787-4908969	0	0	68547.2	0	yes	NA	NA	_
XLOC_018155	Solyc05g010800.2	chr05:4981492-4984396	0	316.973	0	0	yes	GO:0008725(DNA-3-methyladenine glycosylase activity),GO:0006284(base-excision repair)	03410(Base excision repair)	DNA glycosylase superfamily protein
XLOC_018169	Solyc05g012020.2,Solyc05g056620.1	chr05:5216721-5231117	820.081	995.719	595.276	0	yes	NA	NA	_
XLOC_018181	-	chr05:5510600-5510700	0	0	62834.9	0	yes	NA	NA	_
XLOC_018194	-	chr05:5653900-5654003	5805.3	0	3880.53	0	yes	NA	NA	_
XLOC_018213	-	chr05:5790051-5790151	0	62988.5	0	0	yes	NA	NA	_
XLOC_018231	-	chr05:6053679-6053779	85304.4	0	0	0	yes	NA	NA	_
XLOC_018239	-	chr05:6203783-6203907	0	444.925	0	0	yes	NA	NA	_
XLOC_018249	-	chr05:6342572-6342941	0	0	57122.7	0	yes	NA	NA	_
XLOC_018277	-	chr05:7230475-7230575	0	0	57122.7	0	yes	NA	NA	_
XLOC_018307	-	chr05:8102144-8102244	77549.4	0	0	0	yes	NA	NA	_
XLOC_018312	-	chr05:8223836-8223939	0	6791.22	0	0	yes	NA	NA	_
XLOC_018346	-	chr05:9155747-9155847	93059.3	0	0	0	yes	NA	NA	_
XLOC_018397	-	chr05:12362175-12362277	0	0	6630.68	0	yes	NA	NA	_
XLOC_018424	-	chr05:15980725-15980825	0	0	62834.9	0	yes	NA	NA	_
XLOC_018462	-	chr05:18907892-18907992	0	0	85684	0	yes	NA	NA	_
XLOC_018500	-	chr05:22041643-22041755	0	0	622.568	0	yes	NA	NA	_
XLOC_018525	-	chr05:23497649-23512834	85304.4	0	0	0	yes	NA	NA	_
XLOC_018536	-	chr05:24382610-24382729	0	0	618.28	0	yes	NA	NA	_
XLOC_018540	-	chr05:24520136-24520236	0	0	68547.2	0	yes	NA	NA	_
XLOC_018548	-	chr05:24865793-24865901	0	843.619	1160.38	0	yes	NA	NA	_
XLOC_018558	-	chr05:26702817-26702917	0	0	68547.2	0	yes	NA	NA	_
XLOC_018585	-	chr05:29287870-29287987	0	0	354.426	0	yes	NA	NA	_
XLOC_018641	-	chr05:34159059-34159161	0	7266.77	0	0	yes	NA	NA	_
XLOC_018656	-	chr05:36743884-36743984	0	0	57122.7	0	yes	NA	NA	_
XLOC_018693	-	chr05:42737311-42737427	0	378.576	0	0	yes	NA	NA	_
XLOC_018695	-	chr05:42741975-42742075	77549.4	0	0	0	yes	NA	NA	_
XLOC_018756	-	chr05:53226907-53227021	483.807	0	0	0	yes	NA	NA	_
XLOC_018761	-	chr05:53632160-53633541	0	0	57122.7	0	yes	NA	NA	_
XLOC_018763	-	chr05:53682857-53682957	0	0	57122.7	0	yes	NA	NA	_
XLOC_018767	-	chr05:53767092-53767199	0	0	1328.43	0	yes	NA	NA	_
XLOC_018844	-	chr05:57439957-57440057	0	0	62834.9	0	yes	NA	NA	_
XLOC_018850	-	chr05:57484405-57484509	0	0	2588.57	0	yes	NA	NA	_
XLOC_018910	-	chr05:59250777-59250877	85304.4	0	0	0	yes	NA	NA	_
XLOC_019081	-	chr05:62683464-62683581	0	0	436.533	0	yes	NA	NA	_
XLOC_019230	-	chr05:64685434-64685547	0	0	449.47	0	yes	NA	NA	_
XLOC_019280	-	chr06:427209-427309	85304.4	0	0	0	yes	NA	NA	_
XLOC_019281	-	chr06:435461-435563	0	0	8619.88	0	yes	NA	NA	_
XLOC_019298	-	chr06:781363-781474	0	0	578.187	0	yes	NA	NA	_
XLOC_019335	-	chr06:1647011-1652497	0	0	68547.2	0	yes	NA	NA	_
XLOC_019368	-	chr06:2168548-2168648	0	0	79971.7	0	yes	NA	NA	_
XLOC_019412	Solyc06g009050.2	chr06:2979604-2982262	1636.67	1970.04	964.16	0	yes	GO:0006950(response to stress)	NA	Adenine nucleotide alpha hydrolases-like superfamily protein
XLOC_019417	-	chr06:3089044-3089153	1043.41	0	0	0	yes	NA	NA	_
XLOC_019480	-	chr06:6097177-6097277	100814	0	0	0	yes	NA	NA	_
XLOC_019497	-	chr06:9148681-9148781	0	0	57122.7	0	yes	NA	NA	_
XLOC_019502	-	chr06:9770895-9771005	0	886.992	938.867	0	yes	NA	NA	_
XLOC_019538	Solyc06g019200.2	chr06:14497191-14501561	0	0	57122.7	0	yes	GO:0004222(metalloendopeptidase activity),GO:0006508(proteolysis)	NA	ethylene-dependent gravitropism-deficient and yellow-green-like 2
XLOC_019542	Solyc06g024260.1	chr06:14701197-14762782	108569	0	0	0	yes	NA	NA	_
XLOC_019545	-	chr06:14766263-14766371	25741.8	3272.04	8430.9	0	yes	NA	NA	_
XLOC_019548	Solyc06g024340.1	chr06:15066401-15105100	1492.48	440.381	1255.87	0	yes	NA	NA	_
XLOC_019549	Solyc06g024340.1	chr06:15066401-15105100	0	0	57122.7	0	yes	NA	NA	_
XLOC_019561	-	chr06:16299868-16300001	0	145.792	0	0	yes	NA	NA	_
XLOC_019566	-	chr06:16817175-16817336	2957.23	803.274	2500.01	0	yes	NA	NA	_
XLOC_019640	-	chr06:21739875-21739995	0	336.308	0	0	yes	NA	NA	_
XLOC_019667	-	chr06:22429457-22429559	0	0	9282.95	0	yes	NA	NA	_
XLOC_019683	-	chr06:22936208-22936309	0	15997	0	0	yes	NA	NA	_
XLOC_019696	-	chr06:24542202-24542309	0	0	1771.29	0	yes	NA	NA	_
XLOC_019732	-	chr06:27913874-27913999	228.039	0	0	0	yes	NA	NA	_
XLOC_019746	-	chr06:28249312-28249412	0	75586.2	0	0	yes	NA	NA	_
XLOC_019767	-	chr06:28891241-28891354	0	0	454.611	0	yes	NA	NA	_
XLOC_019777	-	chr06:29366262-29368790	85304.4	0	0	0	yes	NA	NA	_
XLOC_019823	-	chr06:30796765-30796865	0	0	79971.7	0	yes	NA	NA	_
XLOC_019839	-	chr06:31254719-31261449	0	0	57124.2	0	yes	NA	NA	_
XLOC_019851	-	chr06:31815052-31815152	77549.4	0	0	0	yes	NA	NA	_
XLOC_019854	-	chr06:32059296-32063318	0	0	62834.9	0	yes	NA	NA	_
XLOC_019912	-	chr06:33130663-33130789	227.018	0	0	0	yes	NA	NA	_
XLOC_019922	-	chr06:33338612-33338712	100814	0	0	0	yes	NA	NA	_
XLOC_019949	-	chr06:33713863-33713963	0	69287.3	0	0	yes	NA	NA	_
XLOC_019961	-	chr06:33891604-33891706	0	0	6630.68	0	yes	NA	NA	_
XLOC_019966	Solyc06g059740.2	chr06:33996449-33998846	1324.46	1938.79	820.615	0	yes	GO:0008270(zinc ion binding),GO:0016491(oxidoreductase activity),GO:0055114(oxidation-reduction process)	NA	alcohol dehydrogenase 1
XLOC_020014	-	chr06:35095569-35095690	0	206.116	0	0	yes	NA	NA	_
XLOC_020015	-	chr06:35098306-35098406	77549.4	0	0	0	yes	NA	NA	_
XLOC_020083	-	chr06:36189253-36191878	0	0	57122.7	0	yes	NA	NA	_
XLOC_020158	-	chr06:37356758-37356868	0	0	326.433	0	yes	NA	NA	_
XLOC_020238	-	chr06:38540027-38540127	77549.4	0	0	0	yes	NA	NA	_
XLOC_020286	-	chr06:39069483-39069583	0	0	79971.7	0	yes	NA	NA	_
XLOC_020523	-	chr06:41977963-41978063	0	0	85684	0	yes	NA	NA	_
XLOC_020583	-	chr06:42794152-42794252	0	81885	0	0	yes	NA	NA	_
XLOC_020709	-	chr06:44359950-44360071	4524.35	4482.39	2170.13	0	yes	NA	NA	_
XLOC_020730	-	chr06:44687214-44687630	0	0	79971.7	0	yes	NA	NA	_
XLOC_020905	-	chr06:1324701-1326055	0	0	838.294	0	yes	NA	NA	_
XLOC_020927	-	chr06:1579825-1579926	0	11197.9	19020.2	0	yes	NA	NA	_
XLOC_020992	-	chr06:2622886-2623008	0	320.129	0	0	yes	NA	NA	_
XLOC_021055	-	chr06:4875639-4875754	0	389.448	143.267	0	yes	NA	NA	_
XLOC_021089	-	chr06:6993596-6993719	183.381	0	0	0	yes	NA	NA	_
XLOC_021131	-	chr06:12089468-12089568	0	62988.5	0	0	yes	NA	NA	_
XLOC_021152	-	chr06:14010762-14010864	9919	0	0	0	yes	NA	NA	_
XLOC_021155	-	chr06:14701019-14701122	118217	15704.7	120685	0	yes	NA	NA	_
XLOC_021156	Solyc06g024270.1	chr06:14701197-14762782	2175.07	567.621	1616.42	0	yes	NA	NA	_
XLOC_021192	-	chr06:20122420-20122520	85304.4	0	0	0	yes	NA	NA	_
XLOC_021197	Solyc06g034040.1	chr06:20256026-20256470	0	359.222	193.794	0	yes	GO:0012511(monolayer-surrounded lipid storage body),GO:0016021(integral to membrane)	NA	oleosin 1
XLOC_021225	-	chr06:21017878-21017985	0	1331.08	0	0	yes	NA	NA	_
XLOC_021228	-	chr06:21103090-21103190	77549.4	0	0	0	yes	NA	NA	_
XLOC_021247	-	chr06:21777999-21778099	93059.3	0	0	0	yes	NA	NA	_
XLOC_021301	-	chr06:23832501-23832605	0	3112.02	0	0	yes	NA	NA	_
XLOC_021326	-	chr06:27390321-27390428	0	2662.13	3321.2	0	yes	NA	NA	_
XLOC_021329	-	chr06:27488075-27488202	179.123	445.571	0	0	yes	NA	NA	_
XLOC_021354	Solyc06g048840.2	chr06:28315978-28316547	0.0967736	583.34	230.759	0	yes	NA	NA	Stress induced protein
XLOC_021355	-	chr06:28330887-28331323	0	69287.3	0	0	yes	NA	NA	_
XLOC_021416	-	chr06:30229284-30229395	798.611	0	0	0	yes	NA	NA	_
XLOC_021418	-	chr06:30275700-30275800	0	62988.5	0	0	yes	NA	NA	_
XLOC_021489	-	chr06:32414208-32414325	0	354.951	0	0	yes	NA	NA	_
XLOC_021528	-	chr06:33336716-33336816	0	0	68547.2	0	yes	NA	NA	_
XLOC_021555	-	chr06:33708089-33710469	93059.3	0	0	0	yes	NA	NA	_
XLOC_021566	-	chr06:33872134-33872238	0	0	3106.28	0	yes	NA	NA	_
XLOC_021594	-	chr06:34536540-34536640	0	62988.5	0	0	yes	NA	NA	_
XLOC_021598	Solyc06g060270.2	chr06:34636334-34648929	643.003	0	0	0	yes	NA	NA	Protein of unknown function (DUF630 and DUF632)
XLOC_021692	-	chr06:36002164-36002271	0	1210	0	0	yes	NA	NA	_
XLOC_021714	Solyc06g063210.2	chr06:36316007-36319532	0	0	68547.2	0	yes	GO:0004970(ionotropic glutamate receptor activity),GO:0005234(extracellular-glutamate-gated ion channel activity),GO:0016020(membrane),GO:0005215(transporter activity),GO:0006810(transport),GO:0030288(outer membrane-bounded periplasmic space)	NA	glutamate receptor 2.8
XLOC_021794	-	chr06:37554356-37554456	77549.4	0	0	0	yes	NA	NA	_
XLOC_021829	-	chr06:38002949-38009075	0	0	635.246	0	yes	NA	NA	_
XLOC_021831	-	chr06:38067804-38067904	0	0	57122.7	0	yes	NA	NA	_
XLOC_021926	-	chr06:39314867-39314967	0	62988.5	0	0	yes	NA	NA	_
XLOC_021940	-	chr06:39562210-39562326	0	0	322.922	0	yes	NA	NA	_
XLOC_021956	-	chr06:39818986-39819086	0	62988.5	0	0	yes	NA	NA	_
XLOC_021999	-	chr06:40580900-40581003	0	0	7373.01	0	yes	NA	NA	_
XLOC_022011	-	chr06:40742187-40778894	0	62988.5	0	0	yes	NA	NA	_
XLOC_022044	-	chr06:41144906-41145006	0	88183.8	0	0	yes	NA	NA	_
XLOC_022077	-	chr06:41469924-41470024	0	62988.5	0	0	yes	NA	NA	_
XLOC_022079	-	chr06:41472255-41472379	230.681	0	0	0	yes	NA	NA	_
XLOC_022153	-	chr06:42539565-42539669	0	0	3623.99	0	yes	NA	NA	_
XLOC_022165	-	chr06:42724716-42724825	1014.91	0	0	0	yes	NA	NA	_
XLOC_022175	-	chr06:43041587-43041690	0	0	4268.58	0	yes	NA	NA	_
XLOC_022235	-	chr06:43828485-43828598	0	0	380.959	0	yes	NA	NA	_
XLOC_022273	-	chr06:44432107-44432207	0	81885	0	0	yes	NA	NA	_
XLOC_022302	-	chr06:44666716-44666816	0	0	57122.7	0	yes	NA	NA	_
XLOC_022417	-	chr06:45989043-45989143	0	0	57122.7	0	yes	NA	NA	_
XLOC_022433	-	chr07:224577-224681	0	0	3106.28	0	yes	NA	NA	_
XLOC_022482	Solyc07g006280.2	chr07:1069323-1072745	860.362	1335.51	743.903	0	yes	GO:0016021(integral to membrane)	NA	tetraspanin8
XLOC_022532	-	chr07:1806971-1807085	4862.25	182.598	4970.77	0	yes	NA	NA	_
XLOC_022637	-	chr07:3966295-3966400	2524.26	0	0	0	yes	NA	NA	_
XLOC_022667	Solyc07g009500.1	chr07:4618447-4623036	1085.61	97.5031	1501.36	0	yes	GO:0008061(chitin binding)	NA	basic chitinase
XLOC_022670	-	chr07:4680138-4680557	0	204.881	0	0	yes	NA	NA	_
XLOC_022826	-	chr07:18353311-18353524	0	0	3880.53	0	yes	NA	NA	_
XLOC_022844	-	chr07:22392968-22393070	17132.8	47234	5967.61	0	yes	NA	NA	_
XLOC_022886	-	chr07:30523823-30523929	0	0	1832.7	0	yes	NA	NA	_
XLOC_022894	-	chr07:32127034-32127136	0	7266.77	7293.75	0	yes	NA	NA	_
XLOC_022901	-	chr07:32899953-32900053	0	0	57122.7	0	yes	NA	NA	_
XLOC_022936	-	chr07:37793472-37793572	0	62988.5	0	0	yes	NA	NA	_
XLOC_022946	-	chr07:38887034-38887141	0	0	1106.9	0	yes	NA	NA	_
XLOC_022957	-	chr07:40485051-40485153	0	0	7293.75	0	yes	NA	NA	_
XLOC_022965	-	chr07:40745731-40745831	0	69287.3	0	0	yes	NA	NA	_
XLOC_022981	Solyc07g038120.1	chr07:42663637-42666937	85304.4	0	0	0	yes	GO:0004553(hydrolase activity, hydrolyzing O-glycosyl compounds),GO:0005975(carbohydrate metabolic process)	NA	beta-galactosidase 12
XLOC_023032	-	chr07:48664068-48664200	1527.56	3061.02	979.358	0	yes	NA	NA	_
XLOC_023063	-	chr07:50706369-50706489	0	204.224	0	0	yes	NA	NA	_
XLOC_023116	-	chr07:53038786-53038910	299.424	0	0	0	yes	NA	NA	_
XLOC_023117	-	chr07:53040137-53040262	264.9	0	0	0	yes	NA	NA	_
XLOC_023121	-	chr07:53218061-53218161	0	0	57122.7	0	yes	NA	NA	_
XLOC_023169	-	chr07:54239612-54239734	0	0	320.098	0	yes	NA	NA	_
XLOC_023239	-	chr07:55762448-55763612	641.831	9.57035	5.11273	0	yes	NA	NA	_
XLOC_023240	-	chr07:55790448-55792192	0	62988.5	0	0	yes	NA	NA	_
XLOC_023261	-	chr07:56302832-56302938	0	0	1550.74	0	yes	NA	NA	_
XLOC_023288	-	chr07:57019211-57019311	93059.3	0	0	0	yes	NA	NA	_
XLOC_023299	Solyc07g049530.2,Solyc07g049550.2	chr07:57118855-57175363	2323.64	2986.18	1008.13	0	yes	NA	NA	_
XLOC_023328	-	chr07:57937757-57937857	0	0	62834.9	0	yes	NA	NA	_
XLOC_023342	-	chr07:58226856-58226956	0	69287.3	0	0	yes	NA	NA	_
XLOC_023386	-	chr07:58687130-58687256	0	160.608	0	0	yes	NA	NA	_
XLOC_023395	Solyc07g053050.1	chr07:58824711-58825114	187.881	0	0	0	yes	NA	NA	Calcium-binding EF-hand family protein
XLOC_023444	-	chr07:59709606-59718531	85304.4	0	0	0	yes	NA	NA	_
XLOC_023445	Solyc07g054060.2	chr07:59779015-59780307	783.945	898.687	535.143	0	yes	NA	NA	_
XLOC_023524	Solyc07g055760.1	chr07:61004392-61017925	85307.5	0	0	0	yes	NA	NA	_
XLOC_023561	Solyc07g056420.2,Solyc07g056430.2,Solyc07g056440.2	chr07:61527120-61756941	1388.37	2573.53	347.069	0	yes	NA	NA	_
XLOC_023712	Solyc07g064130.1	chr07:63629165-63631241	1433.97	1639.08	1140.68	0	yes	GO:0005515(protein binding)	NA	polyubiquitin 10
XLOC_023727	-	chr07:63760211-63763621	0	0	554.563	0	yes	NA	NA	_
XLOC_023731	-	chr07:63832611-63832718	0	0	1107.06	0	yes	NA	NA	_
XLOC_023939	-	chr07:1221678-1224094	0	0	74264.8	0	yes	NA	NA	_
XLOC_023944	-	chr07:1431968-1432076	1863.98	0	0	0	yes	NA	NA	_
XLOC_023945	-	chr07:1479284-1479384	0	0	68547.2	0	yes	NA	NA	_
XLOC_024066	-	chr07:3939264-3939390	192.293	0	0	0	yes	NA	NA	_
XLOC_024085	-	chr07:4140888-4140993	0	0	2420.81	0	yes	NA	NA	_
XLOC_024101	-	chr07:4427094-4427194	77549.4	0	0	0	yes	NA	NA	_
XLOC_024114	-	chr07:4677624-4677743	0	261.113	0	0	yes	NA	NA	_
XLOC_024118	-	chr07:4683550-4683885	8.65232	797.213	131.063	0	yes	NA	NA	_
XLOC_024206	Solyc07g017950.2	chr07:8636546-8638555	0	261.508	0	0	yes	GO:0016984(ribulose-bisphosphate carboxylase activity),GO:0015977(carbon fixation)	NA	ribulose bisphosphate carboxylase small chain 1A
XLOC_024220	-	chr07:9450700-9450800	0	0	79971.7	0	yes	NA	NA	_
XLOC_024250	-	chr07:11187134-11187248	725.266	0	0	0	yes	NA	NA	_
XLOC_024251	-	chr07:11187332-11187432	0	0	91396.3	0	yes	NA	NA	_
XLOC_024267	-	chr07:13094761-13094861	0	0	57122.7	0	yes	NA	NA	_
XLOC_024323	-	chr07:19698375-19698487	2698.55	4728.27	842.233	0	yes	NA	NA	_
XLOC_024326	-	chr07:20315400-20315513	668.231	0	0	0	yes	NA	NA	_
XLOC_024332	-	chr07:21231571-21231688	0	305.602	0	0	yes	NA	NA	_
XLOC_024347	-	chr07:22759718-22759826	0	0	1262.71	0	yes	NA	NA	_
XLOC_024365	-	chr07:25960875-25960975	0	62988.5	0	0	yes	NA	NA	_
XLOC_024381	-	chr07:27117992-27118092	85304.4	0	0	0	yes	NA	NA	_
XLOC_024403	Solyc07g026660.2	chr07:30150756-30151911	2165.18	260.348	1614.69	0	yes	NA	NA	_
XLOC_024419	-	chr07:31807026-31807126	0	0	74259.5	0	yes	NA	NA	_
XLOC_024423	-	chr07:32110078-32110190	0	0	543.234	0	yes	NA	NA	_
XLOC_024457	-	chr07:38832381-38832492	0	640.5	0	0	yes	NA	NA	_
XLOC_024469	-	chr07:40386322-40386425	8444.08	20373.7	8925.22	0	yes	NA	NA	_
XLOC_024487	-	chr07:41548354-41548465	0	0	907.409	0	yes	NA	NA	_
XLOC_024550	-	chr07:48551854-48551977	20.7966	324.784	0	0	yes	NA	NA	_
XLOC_024726	Solyc07g047800.2	chr07:56334685-56340229	2212.99	2735.53	1528.14	0	yes	GO:0016491(oxidoreductase activity),GO:0008152(metabolic process)	NA	NAD(P)-binding Rossmann-fold superfamily protein
XLOC_024746	Solyc07g049140.2	chr07:56690994-56692596	13439.7	15481.7	10258.8	0	yes	GO:0008191(metalloendopeptidase inhibitor activity)	NA	_
XLOC_024771	-	chr07:57088792-57088905	0	0	385.397	0	yes	NA	NA	_
XLOC_024787	-	chr07:57505724-57505847	0	172.544	0	0	yes	NA	NA	_
XLOC_024962	-	chr07:60602401-60602521	261.231	0	0	0	yes	NA	NA	_
XLOC_025000	-	chr07:60949122-60949314	0	0	413.37	0	yes	NA	NA	_
XLOC_025097	Solyc07g062670.1	chr07:62574355-62574622	546.221	613.461	243.471	0	yes	NA	NA	_
XLOC_025098	Solyc07g062700.2	chr07:62603489-62608714	104.07	382.457	137.332	0	yes	GO:0055085(transmembrane transport),GO:0016021(integral to membrane)	NA	sodium/calcium exchanger family protein / calcium-binding EF hand family protein
XLOC_025245	-	chr07:64598359-64598459	0	0	62834.9	0	yes	NA	NA	_
XLOC_025273	-	chr07:64988351-64988451	0	0	68547.2	0	yes	NA	NA	_
XLOC_025300	-	chr07:56246195-56246295	85304.4	0	5712.27	0	yes	NA	NA	_
XLOC_025301	-	chr07:63916704-63916804	131834	0	0	0	yes	NA	NA	_
XLOC_025469	-	chr08:2435239-2435356	0	474.397	0	0	yes	NA	NA	_
XLOC_025520	-	chr08:3231491-3231601	0	0	664.866	0	yes	NA	NA	_
XLOC_025528	-	chr08:3440766-3441516	0	0	74259.5	0	yes	NA	NA	_
XLOC_025538	Solyc08g014130.2	chr08:3734997-3744661	1451.08	1910.16	853.518	0	yes	GO:0003824(catalytic activity),GO:0003852(2-isopropylmalate synthase activity),GO:0009098(leucine biosynthetic process)	00290(Valine, leucine and isoleucine biosynthesis)	2-isopropylmalate synthase 1
XLOC_025598	-	chr08:6997552-6997677	0	204.495	0	0	yes	NA	NA	_
XLOC_025600	-	chr08:7028780-7028880	0	75586.2	0	0	yes	NA	NA	_
XLOC_025619	-	chr08:7999538-7999652	0	0	404.701	0	yes	NA	NA	_
XLOC_025621	-	chr08:8005295-8005395	77549.4	0	0	0	yes	NA	NA	_
XLOC_025646	-	chr08:10580421-10580521	0	0	62834.9	0	yes	NA	NA	_
XLOC_025675	-	chr08:17555575-17555684	1114.58	0	0	0	yes	NA	NA	_
XLOC_025688	-	chr08:20991648-20991748	77549.4	0	0	0	yes	NA	NA	_
XLOC_025695	-	chr08:22213446-22213571	4053.1	2246.16	3499.94	0	yes	NA	NA	_
XLOC_025707	-	chr08:23364152-23364252	0	81885	0	0	yes	NA	NA	_
XLOC_025712	-	chr08:24245291-24245405	0	340.067	0	0	yes	NA	NA	_
XLOC_025737	-	chr08:27823299-27823399	0	62988.5	0	0	yes	NA	NA	_
XLOC_025750	-	chr08:28977346-28977459	0	0	439.744	0	yes	NA	NA	_
XLOC_025753	-	chr08:29016633-29016733	108569	0	0	0	yes	NA	NA	_
XLOC_025834	-	chr08:39862726-39862826	0	0	62834.9	0	yes	NA	NA	_
XLOC_025849	-	chr08:41970913-41971013	0	0	79971.7	0	yes	NA	NA	_
XLOC_025855	-	chr08:42003926-42004026	0	0	57122.7	0	yes	NA	NA	_
XLOC_025881	-	chr08:44393533-44393913	0	508.113	0	0	yes	NA	NA	_
XLOC_025912	-	chr08:46190820-46190923	0	4244.51	0	0	yes	NA	NA	_
XLOC_025953	-	chr08:47686423-47686537	0	0	459.016	0	yes	NA	NA	_
XLOC_025959	-	chr08:47783820-47783942	238.37	0	0	0	yes	NA	NA	_
XLOC_026000	-	chr08:49477964-49478080	0	0	718.316	0	yes	NA	NA	_
XLOC_026044	-	chr08:51050956-51051068	0	0	597.785	0	yes	NA	NA	_
XLOC_026078	Solyc08g066240.2	chr08:51931721-51934106	1098.03	1286.62	625.245	0	yes	GO:0016831(carboxy-lyase activity),GO:0030170(pyridoxal phosphate binding),GO:0019752(carboxylic acid metabolic process)	NA	Pyridoxal phosphate (PLP)-dependent transferases superfamily protein
XLOC_026218	-	chr08:54983474-54983574	0	0	62834.9	0	yes	NA	NA	_
XLOC_026254	Solyc08g074480.1	chr08:55748335-55748731	2217.74	955.632	3856.44	0	yes	NA	NA	Bifunctional inhibitor/lipid-transfer protein/seed storage 2S albumin superfamily protein
XLOC_026281	-	chr08:56197100-56197201	0	0	14630.9	0	yes	NA	NA	_
XLOC_026311	-	chr08:56729342-56729442	85304.4	0	0	0	yes	NA	NA	_
XLOC_026371	-	chr08:57778756-57778871	0	331.956	0	0	yes	NA	NA	_
XLOC_026509	-	chr08:60072393-60072493	0	62988.5	0	0	yes	NA	NA	_
XLOC_026583	Solyc08g080610.1,Solyc08g080620.1,Solyc08g080640.1,Solyc08g080650.1	chr08:61018804-61051278	2145.12	2735.19	2105.04	0	yes	NA	NA	_
XLOC_026633	-	chr08:61890265-61890404	9454.24	1703.36	7103.88	0	yes	NA	NA	_
XLOC_026755	-	chr08:338487-338587	0	81885	0	0	yes	NA	NA	_
XLOC_026836	-	chr08:1754205-1754324	0	350.821	296.175	0	yes	NA	NA	_
XLOC_026875	-	chr08:2431309-2434840	77549.4	0	0	0	yes	NA	NA	_
XLOC_026890	-	chr08:2620473-2620697	890.756	1123.36	522.443	0	yes	NA	NA	_
XLOC_026930	Solyc08g013840.2	chr08:3180471-3183463	0	0	415.91	0	yes	GO:0003824(catalytic activity),GO:0008152(metabolic process)	NA	Haloacid dehalogenase-like hydrolase (HAD) superfamily protein
XLOC_026942	-	chr08:3341130-3341230	0	0	57122.7	0	yes	NA	NA	_
XLOC_026981	-	chr08:4601626-4601734	945.497	0	0	0	yes	NA	NA	_
XLOC_026990	-	chr08:5078130-5078230	0	0	97108.5	0	yes	NA	NA	_
XLOC_027098	-	chr08:10043928-10044029	33728.5	0	0	0	yes	NA	NA	_
XLOC_027100	-	chr08:10044928-10045028	0	81885	0	0	yes	NA	NA	_
XLOC_027180	Solyc08g028970.2	chr08:21865957-21871898	6.76953	16.6556	79978.1	0	yes	NA	NA	_
XLOC_027195	-	chr08:23364255-23364356	0	25595.2	0	0	yes	NA	NA	_
XLOC_027278	-	chr08:32675674-32675774	0	0	74259.5	0	yes	NA	NA	_
XLOC_027284	-	chr08:33544431-33544555	0	204.215	0	0	yes	NA	NA	_
XLOC_027320	-	chr08:38185228-38185347	287.33	0	0	0	yes	NA	NA	_
XLOC_027335	-	chr08:39943075-39943197	0	165.84	0	0	yes	NA	NA	_
XLOC_027356	-	chr08:42687449-42687559	0	0	608.482	0	yes	NA	NA	_
XLOC_027400	-	chr08:45690080-45690191	0	0	922.451	0	yes	NA	NA	_
XLOC_027425	-	chr08:46836009-46836124	0	390.531	0	0	yes	NA	NA	_
XLOC_027456	-	chr08:47938603-47938741	140.655	521.698	246.153	0	yes	NA	NA	_
XLOC_027457	-	chr08:47956375-47956498	0	140.091	0	0	yes	NA	NA	_
XLOC_027501	-	chr08:49744561-49744676	534.116	0	0	0	yes	NA	NA	_
XLOC_027510	-	chr08:50221568-50221668	93059.3	0	0	0	yes	NA	NA	_
XLOC_027550	-	chr08:51722909-51723009	0	0	68547.2	0	yes	NA	NA	_
XLOC_027551	-	chr08:51725723-51725836	0	0	753.13	0	yes	NA	NA	_
XLOC_027564	-	chr08:52112339-52112440	0	19196.4	0	0	yes	NA	NA	_
XLOC_027568	-	chr08:52201975-52202091	0	0	397.398	0	yes	NA	NA	_
XLOC_027581	-	chr08:52600709-52600820	0	0	531.267	0	yes	NA	NA	_
XLOC_027584	-	chr08:52707021-52707121	0	0	79971.7	0	yes	NA	NA	_
XLOC_027733	-	chr08:55636040-55636140	77549.4	0	0	0	yes	NA	NA	_
XLOC_027850	-	chr08:57606492-57612411	1497.95	0	0	0	yes	NA	NA	_
XLOC_028050	Solyc08g080630.2	chr08:61018804-61051278	522.263	833.483	206.649	0	yes	GO:0004867(serine-type endopeptidase inhibitor activity),GO:0009611(response to wounding)	NA	Serine protease inhibitor, potato inhibitor I-type family protein
XLOC_028088	-	chr08:61489948-61490065	304.622	224.111	0	0	yes	NA	NA	_
XLOC_028191	-	chr08:2392286-2392386	0	62988.5	0	0	yes	NA	NA	_
XLOC_028207	-	chr09:205519-205619	0	0	74259.5	0	yes	NA	NA	_
XLOC_028232	-	chr09:520831-520935	4214.15	0	0	0	yes	NA	NA	_
XLOC_028288	-	chr09:1161947-1162075	0	161.481	0	0	yes	NA	NA	_
XLOC_028328	-	chr09:1674215-1674322	0	0	1328.44	0	yes	NA	NA	_
XLOC_028385	-	chr09:2708048-2708174	0	153.976	0	0	yes	NA	NA	_
XLOC_028397	-	chr09:2909973-2910084	1204.67	0	0	0	yes	NA	NA	_
XLOC_028452	-	chr09:3920641-3927252	1345.39	593.601	271.686	0	yes	NA	NA	_
XLOC_028459	-	chr09:3990037-3990137	0	0	62834.9	0	yes	NA	NA	_
XLOC_028467	Solyc09g010800.2	chr09:4094900-4096611	9032.7	7932.44	8104.78	0	yes	GO:0046872(metal ion binding)	NA	metallothionein 2A
XLOC_028475	-	chr09:4233865-4233972	0	0	1549.81	0	yes	NA	NA	_
XLOC_028477	-	chr09:4237191-4237291	0	0	68547.2	0	yes	NA	NA	_
XLOC_028478	-	chr09:4237883-4237994	0	559.465	0	0	yes	NA	NA	_
XLOC_028479	-	chr09:4238712-4238812	0	0	57122.7	0	yes	NA	NA	_
XLOC_028490	-	chr09:4251628-4255019	77549.4	0	424.383	0	yes	NA	NA	_
XLOC_028492	-	chr09:4256294-4256394	0	62988.5	0	0	yes	NA	NA	_
XLOC_028561	-	chr09:5560751-5560872	230.653	0	0	0	yes	NA	NA	_
XLOC_028591	Solyc09g014750.1	chr09:6840874-6841180	7.08102	322.767	108.417	0	yes	NA	NA	Stress induced protein
XLOC_028604	-	chr09:7201669-7201798	279.697	0	0	0	yes	NA	NA	_
XLOC_028607	-	chr09:7207330-7207432	0	0	6630.68	0	yes	NA	NA	_
XLOC_028612	-	chr09:7420823-7420923	0	0	57122.7	0	yes	NA	NA	_
XLOC_028627	-	chr09:8228028-8228128	0	0	62834.9	0	yes	NA	NA	_
XLOC_028642	-	chr09:8707376-8707478	0	4360.06	0	0	yes	NA	NA	_
XLOC_028684	-	chr09:13481892-13481992	0	81885	0	0	yes	NA	NA	_
XLOC_028689	-	chr09:13639753-13639865	0	489.438	0	0	yes	NA	NA	_
XLOC_028698	-	chr09:14241641-14248840	170609	0	0	0	yes	NA	NA	_
XLOC_028739	-	chr09:18020879-18020988	0	0	914.292	0	yes	NA	NA	_
XLOC_028768	-	chr09:19831597-19831708	0	0	423.001	0	yes	NA	NA	_
XLOC_028778	-	chr09:20783745-20783845	0	0	74259.5	0	yes	NA	NA	_
XLOC_028783	-	chr09:21562822-21562922	85304.4	0	0	0	yes	NA	NA	_
XLOC_028824	Solyc09g042310.1	chr09:27625230-27627588	0	144.507	0	0	yes	NA	NA	_
XLOC_028842	-	chr09:29147835-29147935	0	62988.5	0	0	yes	NA	NA	_
XLOC_028848	-	chr09:29721777-29721879	0	0	6630.68	0	yes	NA	NA	_
XLOC_028861	-	chr09:30547337-30547437	0	107080	0	0	yes	NA	NA	_
XLOC_028871	-	chr09:31447262-31447386	0	198.391	0	0	yes	NA	NA	_
XLOC_028884	-	chr09:35877813-35878001	5341.16	1150.46	4459.48	0	yes	NA	NA	_
XLOC_028930	-	chr09:44130660-44130774	0	0	484.641	0	yes	NA	NA	_
XLOC_028945	-	chr09:45457527-45457627	100814	0	0	0	yes	NA	NA	_
XLOC_028948	-	chr09:45467743-45467857	0	511.668	0	0	yes	NA	NA	_
XLOC_028954	-	chr09:46873663-46873806	1241.5	182.53	743.345	0	yes	NA	NA	_
XLOC_028959	-	chr09:48098628-48098732	0	2829.11	0	0	yes	NA	NA	_
XLOC_028986	-	chr09:50068761-50068862	0	0	14630.9	0	yes	NA	NA	_
XLOC_029029	-	chr09:53892576-53894334	0	69287.3	0	0	yes	NA	NA	_
XLOC_029076	-	chr09:56914095-56914199	0	2829.11	0	0	yes	NA	NA	_
XLOC_029098	-	chr09:57571833-57571947	568.807	0	0	0	yes	NA	NA	_
XLOC_029115	Solyc09g064930.2,Solyc09g064940.2	chr09:58080450-58128980	925.257	1098.59	561.148	0	yes	NA	NA	_
XLOC_029119	-	chr09:58368059-58368159	93059.3	0	0	0	yes	NA	NA	_
XLOC_029137	-	chr09:59100900-59101000	0	0	57122.7	0	yes	NA	NA	_
XLOC_029179	Solyc09g066150.1	chr09:60174323-60175832	1256.56	1511.56	531.617	0	yes	GO:0005506(iron ion binding),GO:0009055(electron carrier activity),GO:0016705(oxidoreductase activity, acting on paired donors, with incorporation or reduction of molecular oxygen),GO:0020037(heme binding),GO:0055114(oxidation-reduction process)	NA	cytochrome P450, family 94, subfamily B, polypeptide 1
XLOC_029263	-	chr09:62219748-62219862	938.313	1034.46	662.413	0	yes	NA	NA	_
XLOC_029276	Solyc09g075210.2	chr09:62481769-62483310	12463.8	3823.98	19752.5	0	yes	GO:0006950(response to stress)	NA	senescence-associated gene 21
XLOC_029307	-	chr09:63041937-63042037	0	0	62834.9	0	yes	NA	NA	_
XLOC_029374	-	chr09:64377389-64377489	0	0	85684	0	yes	NA	NA	_
XLOC_029394	Solyc09g089580.2	chr09:64646321-64649117	10766.6	11943.3	5953.79	0	yes	GO:0016491(oxidoreductase activity),GO:0016706(oxidoreductase activity, acting on paired donors, with incorporation or reduction of molecular oxygen, 2-oxoglutarate as one donor, and incorporation of one atom each of oxygen into both donors),GO:0055114(oxidation-reduction process)	NA	2-oxoglutarate (2OG) and Fe(II)-dependent oxygenase superfamily protein
XLOC_029465	Solyc09g091000.2	chr09:65708206-65709306	560.157	931.37	485.205	0	yes	GO:0006952(defense response),GO:0009607(response to biotic stimulus)	NA	MLP-like protein 423
XLOC_029466	-	chr09:65711771-65711871	0	0	57122.7	0	yes	NA	NA	_
XLOC_029478	-	chr09:65908021-65908125	0	0	4141.71	0	yes	NA	NA	_
XLOC_029543	Solyc09g092380.2	chr09:66843540-66848047	2885.81	2592.36	2314.87	0	yes	GO:0016616(oxidoreductase activity, acting on the CH-OH group of donors, NAD or NADP as acceptor),GO:0048037(cofactor binding),GO:0055114(oxidation-reduction process),GO:0004013(adenosylhomocysteinase activity),GO:0006730(one-carbon metabolic process)	00270(Cysteine and methionine metabolism)	S-adenosyl-l-homocysteine (SAH) hydrolase 2
XLOC_029565	Solyc09g097770.2	chr09:67062888-67064180	3423.71	1156.07	6123.1	0	yes	NA	NA	_
XLOC_029612	-	chr09:67517347-67517447	0	69287.3	0	0	yes	NA	NA	_
XLOC_029637	-	chr09:78171-97171	0	0	62834.9	0	yes	NA	NA	_
XLOC_029683	-	chr09:749082-749182	0	0	79971.7	0	yes	NA	NA	_
XLOC_029852	-	chr09:3668805-3672515	228.849	0	0	0	yes	NA	NA	_
XLOC_029883	-	chr09:4152380-4152480	0	0	91396.3	0	yes	NA	NA	_
XLOC_029899	-	chr09:4431732-4431832	0	0	62834.9	0	yes	NA	NA	_
XLOC_029900	-	chr09:4432042-4432168	0	190.729	0	0	yes	NA	NA	_
XLOC_029916	-	chr09:4783686-4783786	116324	0	0	0	yes	NA	NA	_
XLOC_029994	-	chr09:6947526-6947626	0	0	57122.7	0	yes	NA	NA	_
XLOC_030006	-	chr09:7398872-7398973	0	0	17557.1	0	yes	NA	NA	_
XLOC_030017	-	chr09:8603634-8603735	0	0	27798.8	0	yes	NA	NA	_
XLOC_030031	-	chr09:9560649-9560749	0	0	85684	0	yes	NA	NA	_
XLOC_030073	-	chr09:13625273-13625379	1909.74	1540.54	0	0	yes	NA	NA	_
XLOC_030075	-	chr09:13868798-13868911	0	456.233	0	0	yes	NA	NA	_
XLOC_030097	-	chr09:16748149-16748263	0	454.935	0	0	yes	NA	NA	_
XLOC_030107	Solyc09g018970.1	chr09:17769098-17774699	0	62988.5	0	0	yes	NA	NA	_
XLOC_030113	-	chr09:18363936-18364036	0	69287.3	0	0	yes	NA	NA	_
XLOC_030195	-	chr09:30295286-30295386	0	62988.5	0	0	yes	NA	NA	_
XLOC_030227	-	chr09:34304999-34305109	0	0	805.151	0	yes	NA	NA	_
XLOC_030231	-	chr09:34308355-34308455	77549.4	0	0	0	yes	NA	NA	_
XLOC_030232	-	chr09:34309156-34309266	0	0	654.253	0	yes	NA	NA	_
XLOC_030250	-	chr09:37100752-37100862	0	0	879.358	0	yes	NA	NA	_
XLOC_030272	-	chr09:41664673-41664773	100814	0	0	0	yes	NA	NA	_
XLOC_030279	-	chr09:42292513-42292613	0	0	74259.5	0	yes	NA	NA	_
XLOC_030361	-	chr09:49635133-49635252	0	342.081	0	0	yes	NA	NA	_
XLOC_030448	-	chr09:56010072-56010172	0	0	68547.2	0	yes	NA	NA	_
XLOC_030450	-	chr09:56011212-56011312	77549.4	0	0	0	yes	NA	NA	_
XLOC_030453	-	chr09:56013626-56013726	0	69287.3	0	0	yes	NA	NA	_
XLOC_030456	-	chr09:56016531-56016633	9017.28	0	0	0	yes	NA	NA	_
XLOC_030486	-	chr09:57010544-57010653	0	0	750.821	0	yes	NA	NA	_
XLOC_030640	-	chr09:61062649-61062768	372.457	0	0	0	yes	NA	NA	_
XLOC_030671	-	chr09:61767621-61767734	62.0667	958.391	0	0	yes	NA	NA	_
XLOC_030681	-	chr09:62061989-62062101	0	0	393.012	0	yes	NA	NA	_
XLOC_030779	Solyc09g082340.2	chr09:63490154-63493319	0.687795	500.245	528.557	0	yes	GO:0045735(nutrient reservoir activity)	NA	cupin family protein
XLOC_031071	Solyc10g006160.1	chr10:883534-883760	0	62988.5	0	0	yes	NA	NA	_
XLOC_031101	-	chr10:1211069-1214025	0	0	2420.81	0	yes	NA	NA	_
XLOC_031128	-	chr10:1713292-1713392	85304.4	0	0	0	yes	NA	NA	_
XLOC_031134	Solyc10g007400.2	chr10:1766536-1772224	0	0	1439.03	0	yes	GO:0006260(DNA replication),GO:0005634(nucleus)	00230(Purine metabolism)	DNA-directed DNA polymerases
XLOC_031208	Solyc10g008660.1	chr10:2746020-2749879	571.949	721.47	329.118	0	yes	NA	NA	HXXXD-type acyl-transferase family protein
XLOC_031316	-	chr10:5755989-5756089	0	0	74259.5	0	yes	NA	NA	_
XLOC_031321	-	chr10:6041156-6041269	0	0	499.095	0	yes	NA	NA	_
XLOC_031330	Solyc10g017980.1	chr10:6148723-6174380	8611.59	9384.97	10509	0	yes	GO:0008061(chitin binding)	NA	basic chitinase
XLOC_031345	-	chr10:7020406-7021219	0	0	756.573	0	yes	NA	NA	_
XLOC_031346	-	chr10:7060197-7060321	0	159.291	0	0	yes	NA	NA	_
XLOC_031353	-	chr10:7318220-7318519	0	464.756	0	0	yes	NA	NA	_
XLOC_031409	-	chr10:12089531-12089653	0	154.828	0	0	yes	NA	NA	_
XLOC_031441	-	chr10:14042712-14042818	0	0	1832.7	0	yes	NA	NA	_
XLOC_031451	-	chr10:14240460-14240562	0	0	6630.68	0	yes	NA	NA	_
XLOC_031571	-	chr10:30427231-30427331	0	0	62834.9	0	yes	NA	NA	_
XLOC_031574	-	chr10:30774805-30774923	0	175.922	0	0	yes	NA	NA	_
XLOC_031588	-	chr10:33388618-33388730	0	0	622.763	0	yes	NA	NA	_
XLOC_031604	Solyc10g047090.1	chr10:35183069-35185403	124079	0	0	0	yes	GO:0003735(structural constituent of ribosome),GO:0006412(translation),GO:0005622(intracellular),GO:0005840(ribosome),GO:0016740(transferase activity),GO:0015934(large ribosomal subunit),GO:0003723(RNA binding)	NA	ribosomal protein L2
XLOC_031610	-	chr10:35648474-35648582	0	1089.45	0	0	yes	NA	NA	_
XLOC_031689	-	chr10:41245151-41245251	85304.4	0	0	0	yes	NA	NA	_
XLOC_031728	-	chr10:42624824-42624942	0	312.459	0	0	yes	NA	NA	_
XLOC_031735	-	chr10:42990306-42990407	0	0	14630.9	0	yes	NA	NA	_
XLOC_031763	-	chr10:45322576-45322688	0	0	532.92	0	yes	NA	NA	_
XLOC_031801	-	chr10:47288063-47288178	0	558.038	0	0	yes	NA	NA	_
XLOC_031827	Solyc10g052760.1	chr10:48861292-48861556	0	0	74259.5	0	yes	NA	NA	_
XLOC_031907	-	chr10:52332261-52332361	0	0	85684	0	yes	NA	NA	_
XLOC_031919	-	chr10:52518287-52518387	0	0	57122.7	0	yes	NA	NA	_
XLOC_031950	-	chr10:54841927-54842036	1848.24	332.642	1065.91	0	yes	NA	NA	_
XLOC_031962	-	chr10:56766177-56766298	0	0	331.464	0	yes	NA	NA	_
XLOC_031980	-	chr10:57729101-57729227	0	194.492	0	0	yes	NA	NA	_
XLOC_032089	-	chr10:59806332-59806453	29.4805	608.351	0	0	yes	NA	NA	_
XLOC_032117	-	chr10:60186673-60186780	0	0	1217.74	0	yes	NA	NA	_
XLOC_032154	-	chr10:60743237-60743337	0	0	102821	0	yes	NA	NA	_
XLOC_032203	-	chr10:61360330-61360447	0	284.488	0	0	yes	NA	NA	_
XLOC_032211	-	chr10:61380098-61380198	0	0	91396.3	0	yes	NA	NA	_
XLOC_032212	-	chr10:61380263-61380363	0	0	57122.7	0	yes	NA	NA	_
XLOC_032216	Solyc10g080900.1	chr10:61395407-61397697	2767.48	2857.4	2068.05	0	yes	GO:0016491(oxidoreductase activity),GO:0008152(metabolic process)	NA	NAD(P)-binding Rossmann-fold superfamily protein
XLOC_032217	-	chr10:61421248-61421351	0	0	5044.69	0	yes	NA	NA	_
XLOC_032246	Solyc10g081380.1	chr10:61790639-61792527	100814	0	0	0	yes	NA	NA	DnaJ/Hsp40 cysteine-rich domain superfamily protein
XLOC_032279	-	chr10:62182883-62182999	0	36.0193	673.444	0	yes	NA	NA	_
XLOC_032294	-	chr10:62423146-62423246	0	0	57122.7	0	yes	NA	NA	_
XLOC_032324	Solyc10g083860.1	chr10:62918324-62919870	283.58	0	0	0	yes	GO:0016758(transferase activity, transferring hexosyl groups),GO:0008152(metabolic process)	NA	UDP-Glycosyltransferase superfamily protein
XLOC_032336	-	chr10:63045258-63045366	0	1468.05	0	0	yes	NA	NA	_
XLOC_032403	-	chr10:63759036-63759136	0	62988.5	0	0	yes	NA	NA	_
XLOC_032409	Solyc10g085230.1	chr10:63824431-63826339	658.632	1173.3	530.502	0	yes	GO:0016758(transferase activity, transferring hexosyl groups),GO:0008152(metabolic process)	NA	UDP-glucosyl transferase 76E1
XLOC_032430	-	chr10:64002872-64006815	0	88185.7	0	0	yes	NA	NA	_
XLOC_032447	Solyc10g085890.1	chr10:64243652-64243904	1296.2	1479.08	959.131	0	yes	NA	NA	_
XLOC_032476	-	chr10:64674676-64677116	0	0	435.813	0	yes	NA	NA	_
XLOC_032556	Solyc10g006300.2	chr10:950379-955091	0	1008.93	0	0	yes	GO:0016787(hydrolase activity)	NA	purple acid phosphatase 18
XLOC_032689	-	chr10:2741536-2741636	116324	0	0	0	yes	NA	NA	_
XLOC_032695	-	chr10:2806588-2806688	0	0	74259.5	0	yes	NA	NA	_
XLOC_032771	-	chr10:4446255-4446913	93059.3	0	0	0	yes	NA	NA	_
XLOC_032781	-	chr10:4840847-4840947	0	0	85684	0	yes	NA	NA	_
XLOC_032783	-	chr10:4847583-4847685	0	0	6630.68	0	yes	NA	NA	_
XLOC_032802	-	chr10:5383785-5383885	0	0	62834.9	0	yes	NA	NA	_
XLOC_032821	-	chr10:5954854-5954969	0	353.08	0	0	yes	NA	NA	_
XLOC_032824	-	chr10:6038732-6038833	19840.3	0	0	0	yes	NA	NA	_
XLOC_032869	-	chr10:8707031-8714054	0	75586.2	0	0	yes	NA	NA	_
XLOC_032870	-	chr10:8729226-8729349	388.289	0	0	0	yes	NA	NA	_
XLOC_032913	-	chr10:12215291-12218607	0	62988.5	0	0	yes	NA	NA	_
XLOC_032953	-	chr10:18289501-18295173	310.293	53.2114	0	0	yes	NA	NA	_
XLOC_032956	-	chr10:18663239-18663350	872.147	0	354.805	0	yes	NA	NA	_
XLOC_032958	-	chr10:19360683-19360802	0	316.962	0	0	yes	NA	NA	_
XLOC_032974	-	chr10:20835939-20836039	0	0	62834.9	0	yes	NA	NA	_
XLOC_032995	-	chr10:21966385-21966485	0	0	79971.7	0	yes	NA	NA	_
XLOC_033071	-	chr10:30762925-30763032	0	0	1660.6	0	yes	NA	NA	_
XLOC_033146	-	chr10:40105632-40105732	93059.3	0	0	0	yes	NA	NA	_
XLOC_033208	-	chr10:43544943-43545049	0	0	1409.77	0	yes	NA	NA	_
XLOC_033222	-	chr10:45011346-45011446	77549.4	0	0	0	yes	NA	NA	_
XLOC_033227	-	chr10:45265152-45265252	85304.4	0	0	0	yes	NA	NA	_
XLOC_033260	-	chr10:46656977-46657077	77549.4	0	0	0	yes	NA	NA	_
XLOC_033268	-	chr10:46668380-46668488	1100.8	0	1809.49	0	yes	NA	NA	_
XLOC_033292	-	chr10:47217188-47217288	0	0	57122.7	0	yes	NA	NA	_
XLOC_033429	Solyc10g055780.1,Solyc10g055800.1,Solyc10g055810.1,Solyc10g055820.1	chr10:52882125-52911766	1322.52	1692.41	1041.42	0	yes	NA	NA	_
XLOC_033488	-	chr10:57655188-57655288	0	69287.3	0	0	yes	NA	NA	_
XLOC_033491	-	chr10:57692533-57692652	0	0	387.125	0	yes	NA	NA	_
XLOC_033519	Solyc10g075070.1,Solyc10g075090.1,Solyc10g075100.1	chr10:58109462-58135795	1642.14	181.984	3273.55	0	yes	NA	NA	_
XLOC_033531	-	chr10:58648945-58649055	0	675.726	0	0	yes	NA	NA	_
XLOC_033588	-	chr10:59551408-59551508	85304.4	0	0	0	yes	NA	NA	_
XLOC_033599	Solyc10g078540.1	chr10:59662817-59664720	267.65	0	0	0	yes	GO:0030515(snoRNA binding),GO:0031120(snRNA pseudouridine synthesis),GO:0042254(ribosome biogenesis),GO:0031429(box H/ACA snoRNP complex),GO:0009982(pseudouridine synthase activity)	NA	H/ACA ribonucleoprotein complex, subunit Gar1/Naf1 protein
XLOC_033617	Solyc10g078770.1	chr10:59806502-59807276	24.7106	571.798	186.487	0	yes	GO:0009790(embryo development)	NA	Late Embryogenesis Abundant 4-5
XLOC_033623	-	chr10:59851587-59851702	450.129	0	0	0	yes	NA	NA	_
XLOC_033701	Solyc10g080210.1	chr10:60883489-60890425	6800.33	16753.1	1890.6	0	yes	GO:0004650(polygalacturonase activity),GO:0005975(carbohydrate metabolic process)	NA	Pectin lyase-like superfamily protein
XLOC_033724	-	chr10:61215404-61215504	0	0	74259.5	0	yes	NA	NA	_
XLOC_033750	Solyc10g081170.1	chr10:61626963-61628347	649.651	1364.39	773.876	0	yes	GO:0005509(calcium ion binding),GO:0007165(signal transduction),GO:0005578(proteinaceous extracellular matrix)	04020(Calcium signaling pathway)	calmodulin 5
XLOC_033824	-	chr10:62613976-62619986	0	0	51410.4	0	yes	NA	NA	_
XLOC_033826	-	chr10:62640984-62641087	0	7640.13	0	0	yes	NA	NA	_
XLOC_033870	-	chr10:63219862-63219962	0	0	74259.5	0	yes	NA	NA	_
XLOC_033946	Solyc10g085880.1	chr10:64242337-64243372	4358.03	5403.15	3057.75	0	yes	GO:0016758(transferase activity, transferring hexosyl groups),GO:0008152(metabolic process)	NA	UDP-Glycosyltransferase superfamily protein
XLOC_033982	-	chr10:64559947-64560049	14427.6	0	0	0	yes	NA	NA	_
XLOC_033987	-	chr10:64636510-64636610	0	0	68547.2	0	yes	NA	NA	_
XLOC_033999	-	chr10:64766845-64766945	77549.4	0	0	0	yes	NA	NA	_
XLOC_034065	-	chr11:845051-845151	93059.3	0	0	0	yes	NA	NA	_
XLOC_034174	-	chr11:2383547-2383647	0	62988.5	0	0	yes	NA	NA	_
XLOC_034175	-	chr11:2396423-2396523	0	0	91396.3	0	yes	NA	NA	_
XLOC_034183	-	chr11:2479219-2479331	1100.06	0	255.712	0	yes	NA	NA	_
XLOC_034285	-	chr11:4060474-4060580	0	0	1409.77	0	yes	NA	NA	_
XLOC_034290	-	chr11:4201407-4201528	294.254	0	0	0	yes	NA	NA	_
XLOC_034309	-	chr11:4499279-4499379	0	0	57122.7	0	yes	NA	NA	_
XLOC_034323	-	chr11:4617883-4617993	1020.08	0	0	0	yes	NA	NA	_
XLOC_034325	-	chr11:4622991-4623128	70.8165	238.819	0	0	yes	NA	NA	_
XLOC_034342	-	chr11:4738059-4738159	85304.4	0	0	0	yes	NA	NA	_
XLOC_034391	-	chr11:5349650-5349750	0	0	62834.9	0	yes	NA	NA	_
XLOC_034465	-	chr11:6948424-6948555	49.029	295.019	7.56825	0	yes	NA	NA	_
XLOC_034527	-	chr11:9131284-9131385	0	15997	0	0	yes	NA	NA	_
XLOC_034603	-	chr11:12931504-12931625	0	229.266	0	0	yes	NA	NA	_
XLOC_034615	-	chr11:13110443-13110557	0	589.238	0	0	yes	NA	NA	_
XLOC_034616	-	chr11:13123735-13123835	0	0	79971.7	0	yes	NA	NA	_
XLOC_034650	Solyc11g027640.1	chr11:15199923-15345710	11053	2545.26	5673.14	0	yes	NA	NA	_
XLOC_034651	Solyc11g027660.1	chr11:15199923-15345710	5189.89	0	4975.76	0	yes	NA	NA	_
XLOC_034652	Solyc11g027670.1	chr11:15199923-15345710	3725.42	0	2810.24	0	yes	NA	NA	_
XLOC_034657	Solyc11g027750.1	chr11:15199923-15345710	26203	9870.4	22107.7	0	yes	NA	NA	_
XLOC_034667	-	chr11:15644909-15654481	0	0	3104.42	0	yes	NA	NA	_
XLOC_034689	-	chr11:16977683-16977784	23808.4	0	0	0	yes	NA	NA	_
XLOC_034700	-	chr11:17686997-17687100	5277.55	0	0	0	yes	NA	NA	_
XLOC_034892	-	chr11:36004483-36004612	42.4489	310.125	0	0	yes	NA	NA	_
XLOC_034929	-	chr11:37163314-37163418	0	0	3365.14	0	yes	NA	NA	_
XLOC_034955	-	chr11:38236395-38236506	1155.09	0	171.953	0	yes	NA	NA	_
XLOC_034983	Solyc11g051200.1	chr11:42877763-42997607	1135.98	0	641.715	0	yes	NA	NA	_
XLOC_034987	-	chr11:43071225-43072167	1198.37	1815.03	0	0	yes	NA	NA	_
XLOC_034991	Solyc11g056380.1	chr11:43121103-43121565	404.206	616.394	0	0	yes	NA	NA	Sec23/Sec24 protein transport family protein
XLOC_035005	-	chr11:44828147-44828252	2524.26	0	0	0	yes	NA	NA	_
XLOC_035010	-	chr11:45272657-45272759	0	726.677	0	0	yes	NA	NA	_
XLOC_035156	-	chr11:48883437-48883558	0	0	371.682	0	yes	NA	NA	_
XLOC_035171	-	chr11:49208427-49221834	0	0	654.426	0	yes	NA	NA	_
XLOC_035223	-	chr11:50098221-50104106	0	1540.55	0	0	yes	NA	NA	_
XLOC_035327	Solyc11g070180.1	chr11:51785699-51788840	3166.57	8064.65	0	0	yes	NA	NA	_
XLOC_035330	-	chr11:51815008-51816342	0	0	68547.2	0	yes	NA	NA	_
XLOC_035360	-	chr11:52135413-52135535	0	242.664	0	0	yes	NA	NA	_
XLOC_035369	-	chr11:52246462-52246564	0	0	2652.27	0	yes	NA	NA	_
XLOC_035374	-	chr11:52294383-52294489	0	0	2960.51	0	yes	NA	NA	_
XLOC_035485	-	chr11:481403-481503	77549.4	0	0	0	yes	NA	NA	_
XLOC_035531	-	chr11:1012301-1012405	5618.86	0	0	0	yes	NA	NA	_
XLOC_035623	-	chr11:2007403-2007712	798.726	1312.22	457.672	0	yes	NA	NA	_
XLOC_035748	-	chr11:4478973-4483257	0	2237.53	0	0	yes	NA	NA	_
XLOC_035810	-	chr11:5227986-5228086	93059.3	0	0	0	yes	NA	NA	_
XLOC_035816	-	chr11:5318401-5318510	1230.28	912.276	0	0	yes	NA	NA	_
XLOC_035865	-	chr11:6462251-6462351	77549.4	0	0	0	yes	NA	NA	_
XLOC_035892	-	chr11:7801760-7801860	85304.4	0	0	0	yes	NA	NA	_
XLOC_035895	-	chr11:7872501-7872601	85304.4	0	0	0	yes	NA	NA	_
XLOC_035952	-	chr11:9805064-9805179	569.716	0	0	0	yes	NA	NA	_
XLOC_036002	-	chr11:12160624-12160724	0	0	91396.3	0	yes	NA	NA	_
XLOC_036049	Solyc11g027710.1	chr11:15199923-15345710	1863.97	198.203	952.804	0	yes	NA	NA	_
XLOC_036050	Solyc11g027670.1	chr11:15199923-15345710	3394.76	1093.87	2761.08	0	yes	NA	NA	_
XLOC_036124	-	chr11:22422486-22422598	0	725.727	0	0	yes	NA	NA	_
XLOC_036143	-	chr11:24819313-24819426	0	0	441.361	0	yes	NA	NA	_
XLOC_036196	-	chr11:32746624-32746724	0	0	68547.2	0	yes	NA	NA	_
XLOC_036286	-	chr11:37433892-37433992	0	0	62834.9	0	yes	NA	NA	_
XLOC_036295	-	chr11:38106776-38106878	0	0	8619.88	0	yes	NA	NA	_
XLOC_036332	-	chr11:42233921-42234542	0	0	57122.7	0	yes	NA	NA	_
XLOC_036342	-	chr11:42547078-42547205	0	141.407	0	0	yes	NA	NA	_
XLOC_036343	Solyc11g051210.1	chr11:42877763-42997607	7227.65	0	6256.34	0	yes	NA	NA	_
XLOC_036345	Solyc11g051190.1	chr11:42877763-42997607	12404.4	2371.7	8142.92	0	yes	NA	NA	_
XLOC_036389	-	chr11:45890225-45890325	0	81885	0	0	yes	NA	NA	_
XLOC_036458	-	chr11:47953179-47953279	0	0	57122.7	0	yes	NA	NA	_
XLOC_036504	Solyc11g066240.1	chr11:49042186-49044793	0	0	57122.7	0	yes	NA	NA	_
XLOC_036697	-	chr11:52369782-52369882	0	0	91396.3	0	yes	NA	NA	_
XLOC_036723	-	chr11:52618863-52629838	0	69287.3	0	0	yes	NA	NA	_
XLOC_036814	-	chr12:481562-481662	0	75586.2	0	0	yes	NA	NA	_
XLOC_036903	-	chr12:1785609-1798316	116324	0	0	0	yes	NA	NA	_
XLOC_037031	Solyc12g010320.1	chr12:3377631-3380422	1386.45	2164.96	1220.61	0	yes	GO:0005488(binding)	NA	temperature-induced lipocalin
XLOC_037061	-	chr12:3765431-3770765	131834	12597.7	62846.4	0	yes	NA	NA	_
XLOC_037066	-	chr12:3814865-3814977	473.011	310.93	0	0	yes	NA	NA	_
XLOC_037067	Solyc12g010920.1	chr12:3815831-3816769	1.79431	328.273	151.734	0	yes	GO:0012511(monolayer-surrounded lipid storage body),GO:0016021(integral to membrane)	NA	Oleosin family protein
XLOC_037089	-	chr12:4159460-4159560	0	0	62834.9	0	yes	NA	NA	_
XLOC_037092	-	chr12:4193189-4193320	0	143.959	0	0	yes	NA	NA	_
XLOC_037097	-	chr12:4251651-4251751	0	62988.5	0	0	yes	NA	NA	_
XLOC_037106	-	chr12:4391653-4391785	0	148.248	0	0	yes	NA	NA	_
XLOC_037120	Solyc12g013700.1	chr12:4532313-4551725	3327.5	3860.78	1641.32	0	yes	NA	NA	Aluminium induced protein with YGL and LRDR motifs
XLOC_037156	-	chr12:4995596-4995725	192.753	0	0	0	yes	NA	NA	_
XLOC_037164	-	chr12:5192394-5192494	0	69287.3	0	0	yes	NA	NA	_
XLOC_037180	-	chr12:5647422-5649761	0	0	74259.5	0	yes	NA	NA	_
XLOC_037201	-	chr12:6018780-6018880	0	0	85684	0	yes	NA	NA	_
XLOC_037207	-	chr12:6432333-6432449	0	0	335.308	0	yes	NA	NA	_
XLOC_037263	-	chr12:9909123-9909223	0	0	97108.5	0	yes	NA	NA	_
XLOC_037274	-	chr12:10533268-10533368	0	0	68547.2	0	yes	NA	NA	_
XLOC_037289	-	chr12:11305104-11305204	77549.4	0	0	0	yes	NA	NA	_
XLOC_037299	-	chr12:12092298-12092401	5805.3	0	0	0	yes	NA	NA	_
XLOC_037300	-	chr12:12146523-12146636	0	0	455.042	0	yes	NA	NA	_
XLOC_037319	-	chr12:15730009-15730123	0	0	432.874	0	yes	NA	NA	_
XLOC_037416	-	chr12:29750547-29750647	0	0	79971.7	0	yes	NA	NA	_
XLOC_037487	-	chr12:34962261-34962361	77549.4	0	0	0	yes	NA	NA	_
XLOC_037510	-	chr12:35730709-35730827	0	233.692	0	0	yes	NA	NA	_
XLOC_037547	-	chr12:37711640-37711764	0	148.602	0	0	yes	NA	NA	_
XLOC_037603	-	chr12:42500929-42501032	0	0	3492.48	0	yes	NA	NA	_
XLOC_037607	Solyc12g042100.1,Solyc12g042110.1	chr12:42577391-42591477	108575	14.8021	21.7085	0	yes	NA	NA	_
XLOC_037670	Solyc12g044350.1	chr12:44722841-44724145	0	69287.3	0	0	yes	NA	NA	DNA primases
XLOC_037695	-	chr12:45724422-45724542	297.597	0	0	0	yes	NA	NA	_
XLOC_037719	-	chr12:46198679-46198812	0	160.358	0	0	yes	NA	NA	_
XLOC_037754	-	chr12:46838997-46839102	3533.96	0	0	0	yes	NA	NA	_
XLOC_037779	-	chr12:47353128-47353228	0	62988.5	0	0	yes	NA	NA	_
XLOC_037830	-	chr12:48309741-48309860	409.379	0	0	0	yes	NA	NA	_
XLOC_037839	-	chr12:48444010-48444113	0	0	3880.53	0	yes	NA	NA	_
XLOC_037890	-	chr12:52760403-52760503	85304.4	0	0	0	yes	NA	NA	_
XLOC_037907	-	chr12:54284961-54285080	0	0	361.565	0	yes	NA	NA	_
XLOC_037937	-	chr12:58628066-58628166	0	0	57122.7	0	yes	NA	NA	_
XLOC_037976	Solyc12g088220.1	chr12:62104169-62110265	340.283	517.51	187.774	0	yes	GO:0003824(catalytic activity),GO:0008152(metabolic process),GO:0009081(branched chain family amino acid metabolic process),GO:0004084(branched-chain-amino-acid transaminase activity)	NA	branched-chain amino acid transaminase 2
XLOC_038017	-	chr12:62577399-62577500	19840.3	0	0	0	yes	NA	NA	_
XLOC_038019	-	chr12:62593891-62593999	0	989.026	0	0	yes	NA	NA	_
XLOC_038028	-	chr12:62709098-62709215	32.4941	264.807	0	0	yes	NA	NA	_
XLOC_038038	-	chr12:62878240-62878361	27.9362	0	384.062	0	yes	NA	NA	_
XLOC_038053	Solyc12g094620.1	chr12:63141401-63145195	3648.54	3327.07	3231.18	0	yes	GO:0004096(catalase activity),GO:0020037(heme binding),GO:0055114(oxidation-reduction process),GO:0006979(response to oxidative stress),GO:0005506(iron ion binding)	NA	catalase 2
XLOC_038075	-	chr12:63439392-63443045	1038.07	74.2954	0	0	yes	NA	NA	_
XLOC_038148	Solyc12g098390.1	chr12:64250701-64256979	286.504	0	0	0	yes	GO:0005515(protein binding)	NA	Ankyrin repeat family protein
XLOC_038165	Solyc12g098710.1	chr12:64466034-64474942	1374.77	1803.88	595.138	0	yes	NA	NA	15-cis-zeta-carotene isomerase
XLOC_038204	-	chr12:64863846-64863964	107.751	324.741	81.9866	0	yes	NA	NA	_
XLOC_038258	-	chr12:65321545-65321645	0	0	57122.7	0	yes	NA	NA	_
XLOC_038269	Solyc12g100260.1	chr12:65380052-65380217	719.417	1276.49	556.33	0	yes	NA	NA	fatty acid desaturase 2
XLOC_038317	-	chr12:434399-434499	0	0	68547.2	0	yes	NA	NA	_
XLOC_038390	-	chr12:1514840-1514966	0	178.013	0	0	yes	NA	NA	_
XLOC_038400	-	chr12:1583260-1583360	0	69287.3	0	0	yes	NA	NA	_
XLOC_038457	-	chr12:2686076-2686176	0	62988.5	0	0	yes	NA	NA	_
XLOC_038538	-	chr12:3927247-3927347	0	69287.3	0	0	yes	NA	NA	_
XLOC_038555	-	chr12:4251498-4251611	0	0	554.164	0	yes	NA	NA	_
XLOC_038571	Solyc12g013690.1	chr12:4532313-4551725	1521.88	1901.04	912.68	0	yes	GO:0009055(electron carrier activity),GO:0016491(oxidoreductase activity),GO:0055114(oxidation-reduction process),GO:0016705(oxidoreductase activity, acting on paired donors, with incorporation or reduction of molecular oxygen),GO:0016117(carotenoid biosynthetic process),GO:0004497(monooxygenase activity)	NA	FAD/NAD(P)-binding oxidoreductase family protein
XLOC_038582	-	chr12:4621613-4623666	0	75586.2	0	0	yes	NA	NA	_
XLOC_038603	-	chr12:4934110-4934210	85304.4	0	0	0	yes	NA	NA	_
XLOC_038625	-	chr12:5446787-5446887	0	0	57122.7	0	yes	NA	NA	_
XLOC_038679	-	chr12:6342846-6342946	77549.4	62988.5	0	0	yes	NA	NA	_
XLOC_038723	-	chr12:9329087-9329187	77549.4	0	0	0	yes	NA	NA	_
XLOC_038739	-	chr12:10130590-10130690	0	0	62834.9	0	yes	NA	NA	_
XLOC_038751	-	chr12:10396049-10396163	1234.27	0	0	0	yes	NA	NA	_
XLOC_038755	-	chr12:10632815-10651924	0	485.392	0	0	yes	NA	NA	_
XLOC_038765	Solyc12g019710.1	chr12:11179337-11181773	9.44698	2869.19	21.4363	0	yes	NA	NA	_
XLOC_038879	-	chr12:29052797-29052898	39680.6	0	0	0	yes	NA	NA	_
XLOC_038901	-	chr12:30709356-30709456	0	62988.5	0	0	yes	NA	NA	_
XLOC_038928	-	chr12:32288228-32288345	940.002	1603.89	1326.88	0	yes	NA	NA	_
XLOC_038938	-	chr12:33688758-33688858	0	0	74259.5	0	yes	NA	NA	_
XLOC_038969	-	chr12:36119869-36120375	0	69287.3	0	0	yes	NA	NA	_
XLOC_039030	-	chr12:40292452-40292572	0	243.649	0	0	yes	NA	NA	_
XLOC_039058	-	chr12:42687437-42687542	0	0	2420.81	0	yes	NA	NA	_
XLOC_039088	-	chr12:43540807-43540916	0	0	1233.62	0	yes	NA	NA	_
XLOC_039089	Solyc12g042730.1	chr12:43607976-43608543	0	0	62834.9	0	yes	NA	NA	VQ motif-containing protein
XLOC_039116	-	chr12:44347595-44347695	0	0	57122.7	0	yes	NA	NA	_
XLOC_039167	-	chr12:45735111-45735211	77549.4	0	0	0	yes	NA	NA	_
XLOC_039294	-	chr12:51293022-51293137	0	0	327.729	0	yes	NA	NA	_
XLOC_039338	-	chr12:54590123-54590322	335.399	0	0	0	yes	NA	NA	_
XLOC_039467	-	chr12:62868065-62868165	77549.4	0	0	0	yes	NA	NA	_
XLOC_039489	Solyc12g094510.1	chr12:63072691-63075721	2673.64	0	0	0	yes	NA	NA	_
XLOC_039534	-	chr12:63553581-63556767	4749.79	4668.97	0	0	yes	NA	NA	_
XLOC_039558	-	chr12:63815184-63815284	0	0	62834.9	0	yes	NA	NA	_
XLOC_039591	-	chr12:64209921-64212630	0	0	91396.3	0	yes	NA	NA	_
XLOC_039688	-	chr12:46855901-46856001	0	0	68547.2	0	yes	NA	NA	_
XLOC_010300	-	chr03:29900355-29900474	0	0	308.36	1.54e-87	yes	NA	NA	_
XLOC_037119	Solyc12g013700.1	chr12:4532313-4551725	482.56	246.625	94.3178	1.77e-87	yes	NA	NA	Aluminium induced protein with YGL and LRDR motifs
XLOC_014106	-	chr04:32634289-32634420	0	134.677	0	1.97e-87	yes	NA	NA	_
XLOC_001389	-	chr01:11689392-11689510	0	0	306.653	4.65e-87	yes	NA	NA	_
XLOC_010711	-	chr03:51110522-51112656	0	0	306.539	5.01e-87	yes	NA	NA	_
XLOC_015635	-	chr04:38104370-38104484	0	0	306.071	6.78e-87	yes	NA	NA	_
XLOC_022609	-	chr07:3427526-3427644	0	0	305.845	7.86e-87	yes	NA	NA	_
XLOC_005961	-	chr02:12891199-12891326	179.728	0	0	1.18e-86	yes	NA	NA	_
XLOC_006103	-	chr02:20055811-20055939	0	133.354	0	1.4e-86	yes	NA	NA	_
XLOC_015907	-	chr04:53832641-53874127	0	0	304.542	1.83e-86	yes	NA	NA	_
XLOC_016519	-	chr04:63968507-63968628	0	133.154	0	1.88e-86	yes	NA	NA	_
XLOC_035691	Solyc11g010230.1	chr11:3290412-3292633	1193.05	1338.11	1032.34	2.29e-86	yes	GO:0003677(DNA binding),GO:0006334(nucleosome assembly),GO:0000786(nucleosome)	05322(Systemic lupus erythematosus)	Histone superfamily protein
XLOC_012479	-	chr03:47135329-47135447	0	0	303.873	2.82e-86	yes	NA	NA	_
XLOC_031677	-	chr10:40118957-40119082	178.774	0	0	3.38e-86	yes	NA	NA	_
XLOC_004457	-	chr01:69552495-69552621	0	132.711	0	3.63e-86	yes	NA	NA	_
XLOC_001990	Solyc01g067660.2	chr01:68944012-68947184	670.7	795.176	444.854	4.68e-86	yes	GO:0016161(beta-amylase activity),GO:0000272(polysaccharide catabolic process)	NA	beta-amylase 3
XLOC_032205	-	chr10:61362211-61363678	0	0	302.825	5.56e-86	yes	NA	NA	_
XLOC_028470	-	chr09:4209681-4209964	748.974	104.998	572.735	1.37e-85	yes	NA	NA	_
XLOC_005807	-	chr01:83018878-83018994	0	0	300.554	2.43e-85	yes	NA	NA	_
XLOC_006137	-	chr02:21675058-21675178	0	0	300.356	2.76e-85	yes	NA	NA	_
XLOC_026299	-	chr08:56495897-56496027	176.581	0	0	3.78e-85	yes	NA	NA	_
XLOC_008097	-	chr02:25517288-25517405	0	0	299.713	4.18e-85	yes	NA	NA	_
XLOC_017670	Solyc05g053080.2	chr05:62354413-62359740	301.604	545.475	240.646	9.84e-85	yes	NA	NA	_
XLOC_028947	-	chr09:45467453-45467584	0	130.362	0	1.18e-84	yes	NA	NA	_
XLOC_001537	-	chr01:24903502-24903631	174.9	0	0	2.41e-84	yes	NA	NA	_
XLOC_012652	-	chr03:51983882-51983998	0	0	296.448	3.47e-84	yes	NA	NA	_
XLOC_037133	-	chr12:4740458-4740587	0	129.356	0	5.25e-84	yes	NA	NA	_
XLOC_023104	-	chr07:52813017-52819995	173.3	0	0	1.4e-83	yes	NA	NA	_
XLOC_009095	-	chr02:42697842-42697968	172.891	0	0	2.2e-83	yes	NA	NA	_
XLOC_039016	-	chr12:39197403-39197531	172.639	0	0	2.9e-83	yes	NA	NA	_
XLOC_010424	-	chr03:43752601-43752733	172.573	0	0	3.12e-83	yes	NA	NA	_
XLOC_002159	-	chr01:72513607-72513727	0	0	292.824	3.64e-83	yes	NA	NA	_
XLOC_007322	Solyc02g088270.2	chr02:44988642-44994686	995.597	986.888	679.054	3.72e-83	yes	NA	NA	Protein of unknown function (DUF1997)
XLOC_015668	-	chr04:40991696-40991817	0	0	291.531	8.41e-83	yes	NA	NA	_
XLOC_005956	-	chr02:12510283-12510411	0	127.327	0	1.06e-82	yes	NA	NA	_
XLOC_014232	-	chr04:47784763-47784902	171.058	0	0	1.65e-82	yes	NA	NA	_
XLOC_039290	-	chr12:50576862-50576982	170.888	0	0	1.99e-82	yes	NA	NA	_
XLOC_011207	-	chr03:60585062-60586917	170.17	0	0	4.39e-82	yes	NA	NA	_
XLOC_001223	-	chr01:2935253-2935392	0	125.781	0	1.05e-81	yes	NA	NA	_
XLOC_005353	-	chr01:84553112-84553243	0	125.595	0	1.38e-81	yes	NA	NA	_
XLOC_002234	-	chr01:73647297-73651228	0	0	286.876	1.72e-81	yes	NA	NA	_
XLOC_002298	Solyc01g088400.2	chr01:74964022-74968482	540.29	443.63	181.121	2.01e-81	yes	GO:0005506(iron ion binding),GO:0016491(oxidoreductase activity),GO:0006633(fatty acid biosynthetic process),GO:0055114(oxidation-reduction process)	NA	Fatty acid hydroxylase superfamily
XLOC_008053	-	chr02:21707695-21707822	0	125.234	0	2.36e-81	yes	NA	NA	_
XLOC_034941	-	chr11:37984716-37984843	168.2	0	0	3.84e-81	yes	NA	NA	_
XLOC_014658	Solyc04g076460.2	chr04:58926675-58930991	0	0	285.059	5.59e-81	yes	GO:0005515(protein binding)	NA	receptor like protein 14
XLOC_013378	-	chr03:63896657-63896776	0	0	284.904	6.18e-81	yes	NA	NA	_
XLOC_002182	Solyc01g081250.2	chr01:73022097-73023448	0	3.74735	294.12	6.52e-81	yes	NA	NA	glutathione S-transferase TAU 8
XLOC_001799	-	chr01:55960970-55961086	0	0	283.6	1.44e-80	yes	NA	NA	_
XLOC_027587	-	chr08:52719488-52719619	0	123.726	0	2.21e-80	yes	NA	NA	_
XLOC_036881	Solyc12g006970.1	chr12:1398993-1399416	75.3556	271.599	64.5046	2.28e-80	yes	NA	NA	_
XLOC_021941	Solyc06g069430.2	chr06:39564648-39572843	625.037	771.956	445.668	3.47e-80	yes	GO:0003677(DNA binding),GO:0046983(protein dimerization activity),GO:0003700(sequence-specific DNA binding transcription factor activity),GO:0006355(regulation of transcription, DNA-dependent),GO:0005634(nucleus),GO:0043565(sequence-specific DNA binding)	NA	AGAMOUS-like 8
XLOC_021565	-	chr06:33840387-33840507	140.409	0	509.358	7.64e-80	yes	NA	NA	_
XLOC_003194	Solyc01g109170.2	chr01:87976858-87983350	450.369	528.714	216.769	8.02e-80	yes	NA	NA	cold-regulated 413-plasma membrane 2
XLOC_012809	-	chr03:55934399-55934524	0	0	280.82	8.72e-80	yes	NA	NA	_
XLOC_012396	-	chr03:45657120-45668255	0	122.694	0	1.02e-79	yes	NA	NA	_
XLOC_025889	-	chr08:44429359-44429478	0	0	279.795	1.69e-79	yes	NA	NA	_
XLOC_034488	-	chr11:7641310-7641442	0	122.089	0	2.5e-79	yes	NA	NA	_
XLOC_004103	-	chr01:52259149-52259276	0	121.888	0	3.37e-79	yes	NA	NA	_
XLOC_023426	Solyc07g053550.1	chr07:59297757-59298204	456.911	576.7	261.582	5.75e-79	yes	GO:0009055(electron carrier activity),GO:0015035(protein disulfide oxidoreductase activity),GO:0045454(cell redox homeostasis)	NA	Thioredoxin superfamily protein
XLOC_037630	-	chr12:43218911-43219043	163.418	0	0	7.43e-79	yes	NA	NA	_
XLOC_025346	Solyc08g005760.1,Solyc08g005770.2	chr08:598413-604979	563.481	721.019	401.297	9.55e-79	yes	NA	NA	_
XLOC_034304	Solyc11g011380.1	chr11:4456052-4460206	785.077	914.591	601.272	1.16e-78	yes	GO:0004356(glutamate-ammonia ligase activity),GO:0006807(nitrogen compound metabolic process),GO:0006542(glutamine biosynthetic process)	00250(Alanine, aspartate and glutamate metabolism)	glutamine synthase clone R1
XLOC_009375	Solyc02g090120.1	chr02:46322353-46322614	263.656	377.741	97.0923	1.59e-78	yes	NA	NA	_
XLOC_019341	Solyc06g007720.2	chr06:1704956-1706474	0	0	275.406	2.92e-78	yes	NA	NA	_
XLOC_013419	-	chr03:64497546-64503851	161.913	0	0	3.89e-78	yes	NA	NA	_
XLOC_001165	-	chr01:1915774-1915904	161.568	0	0	5.69e-78	yes	NA	NA	_
XLOC_013639	Solyc04g009480.1	chr04:2881448-2897077	203.628	262.312	17.9813	5.76e-78	yes	NA	NA	_
XLOC_001804	-	chr01:55965916-55966035	0	0	274.25	6.17e-78	yes	NA	NA	_
XLOC_032390	-	chr10:63579723-63579860	161.298	0	0	7.66e-78	yes	NA	NA	_
XLOC_023746	-	chr07:63955861-63962837	189.469	0	549.562	8.18e-78	yes	NA	NA	_
XLOC_017203	-	chr05:36094156-36094290	160.829	0	0	1.28e-77	yes	NA	NA	_
XLOC_038818	-	chr12:17603176-17603317	86.2143	201.115	0	1.63e-77	yes	NA	NA	_
XLOC_021881	Solyc06g068350.1	chr06:38731742-38732200	0	119.206	0	1.8e-77	yes	NA	NA	_
XLOC_005376	-	chr01:84620688-84620807	0	0	272.28	2.21e-77	yes	NA	NA	_
XLOC_028974	Solyc09g059270.2	chr09:49758567-49762279	532.642	709.821	397.791	2.24e-77	yes	GO:0046923(ER retention sequence binding),GO:0006621(protein retention in ER lumen),GO:0016021(integral to membrane)	NA	ER lumen protein retaining receptor family protein
XLOC_020855	-	chr06:562237-562362	160.159	0	0	2.69e-77	yes	NA	NA	_
XLOC_004268	-	chr01:63367719-63367837	0	0	271.573	3.5e-77	yes	NA	NA	_
XLOC_026103	-	chr08:52511361-52511495	0	118.51	0	5.04e-77	yes	NA	NA	_
XLOC_037701	-	chr12:45736114-45866004	50.4721	201.212	20.4688	5.54e-77	yes	NA	NA	_
XLOC_004949	Solyc01g095330.2	chr01:78389423-78394618	853.189	1017.9	722.949	6.73e-77	yes	NA	NA	_
XLOC_019337	-	chr06:1679047-1679170	0	0	270.107	9.05e-77	yes	NA	NA	_
XLOC_007246	Solyc02g086880.2	chr02:44063087-44067604	382.295	628.607	343.645	3.09e-76	yes	GO:0016616(oxidoreductase activity, acting on the CH-OH group of donors, NAD or NADP as acceptor),GO:0051287(NAD binding),GO:0008152(metabolic process),GO:0055114(oxidation-reduction process),GO:0048037(cofactor binding)	00630(Glyoxylate and dicarboxylate metabolism)	formate dehydrogenase
XLOC_033420	-	chr10:52639777-52639921	0	117.08	0	4.2e-76	yes	NA	NA	_
XLOC_028885	-	chr09:35878315-35878859	1282.66	386.02	1117.51	8.2e-76	yes	NA	NA	_
XLOC_034793	-	chr11:28511293-28511409	860.52	221.927	580.48	9.21e-76	yes	NA	NA	_
XLOC_027560	-	chr08:51962779-51963178	0	116.21	0	1.53e-75	yes	NA	NA	_
XLOC_014164	Solyc04g049330.2	chr04:40645089-40652294	751.697	817.448	518.74	2.54e-75	yes	GO:0016820(hydrolase activity, acting on acid anhydrides, catalyzing transmembrane movement of substances),GO:0015992(proton transport),GO:0016471(vacuolar proton-transporting V-type ATPase complex)	NA	vacuolar ATP synthase subunit G2
XLOC_022486	-	chr07:1188376-1188524	0	115.68	0	3.35e-75	yes	NA	NA	_
XLOC_010240	-	chr03:24702592-24702729	0	115.32	0	5.71e-75	yes	NA	NA	_
XLOC_001348	Solyc01g011080.2	chr01:7575214-7576992	0	111.224	436.923	8.41e-75	yes	NA	NA	_
XLOC_000435	-	chr00:19899866-19899985	0	0	262.449	1.3e-74	yes	NA	NA	_
XLOC_015104	Solyc04g007770.2	chr04:1456587-1458908	1729.27	1286.29	3639.56	1.33e-74	yes	GO:0006952(defense response),GO:0009607(response to biotic stimulus)	NA	Polyketide cyclase/dehydrase and lipid transport superfamily protein
XLOC_014940	Solyc04g081690.1	chr04:63213911-63222239	154.378	0	0	1.56e-74	yes	NA	NA	_
XLOC_022663	-	chr07:4555959-4556085	0	0	262.118	1.61e-74	yes	NA	NA	_
XLOC_030070	-	chr09:13581076-13581204	0	114.48	0	1.98e-74	yes	NA	NA	_
XLOC_013999	-	chr04:19265552-19265676	0	0	261.781	2e-74	yes	NA	NA	_
XLOC_024940	Solyc07g054760.1,Solyc07g054780.1	chr07:60301264-60309735	749.399	1005.11	736.311	2.41e-74	yes	NA	NA	_
XLOC_027435	-	chr08:47319684-47319803	0	0	261.422	2.52e-74	yes	NA	NA	_
XLOC_034532	-	chr11:9408762-9408896	153.703	0	0	3.28e-74	yes	NA	NA	_
XLOC_015196	-	chr04:2866427-2879317	0	0	261.013	3.29e-74	yes	NA	NA	_
XLOC_019521	-	chr06:12456417-12470583	0	0	260.468	4.68e-74	yes	NA	NA	_
XLOC_022664	-	chr07:4556762-4556898	0	113.767	0	5.7e-74	yes	NA	NA	_
XLOC_029572	-	chr09:67137249-67137372	0	0	259.253	1.03e-73	yes	NA	NA	_
XLOC_028978	-	chr09:49797394-49797518	0	113.317	0	1.11e-73	yes	NA	NA	_
XLOC_034231	Solyc11g009060.1	chr11:3182561-3190546	0	0	258.744	1.43e-73	yes	NA	NA	_
XLOC_031358	-	chr10:7663865-7663993	0	113	0	1.78e-73	yes	NA	NA	_
XLOC_014839	-	chr04:61706826-61707009	453.96	305.265	116.93	2.37e-73	yes	NA	NA	_
XLOC_027194	-	chr08:23363696-23363826	151.722	0	0	2.9e-73	yes	NA	NA	_
XLOC_021665	Solyc06g062340.2	chr06:35704733-35705263	151.014	0	0	6.33e-73	yes	NA	NA	_
XLOC_006152	-	chr02:22303192-22303327	0	112.035	0	7.43e-73	yes	NA	NA	_
XLOC_001898	-	chr01:64634536-64634664	0	0	255.928	8.88e-73	yes	NA	NA	_
XLOC_010235	-	chr03:24112859-24112989	0	111.533	0	1.56e-72	yes	NA	NA	_
XLOC_033200	-	chr10:43140679-43140809	149.82	0	0	2.35e-72	yes	NA	NA	_
XLOC_012075	-	chr03:16117328-16117447	0	0	254.249	2.64e-72	yes	NA	NA	_
XLOC_033534	-	chr10:58728996-58729123	0	235.64	140.879	3.21e-72	yes	NA	NA	_
XLOC_032893	-	chr10:10620364-10620754	149.319	0	0	4.09e-72	yes	NA	NA	_
XLOC_003656	-	chr01:5702406-5702538	0	110.351	0	9.02e-72	yes	NA	NA	_
XLOC_023067	-	chr07:50898988-50899111	0	0	252.226	9.79e-72	yes	NA	NA	_
XLOC_034257	Solyc11g010520.1	chr11:3573968-3574956	0	153.389	33.2057	1.03e-71	yes	NA	NA	_
XLOC_019907	-	chr06:33048293-33048420	0	109.727	0	2.28e-71	yes	NA	NA	_
XLOC_014189	-	chr04:42911114-42911242	147.708	0	0	2.41e-71	yes	NA	NA	_
XLOC_026364	-	chr08:57701563-57701757	580.037	376.057	210.776	3.92e-71	yes	NA	NA	_
XLOC_035930	-	chr11:8592215-8592334	0	0	249.217	6.88e-71	yes	NA	NA	_
XLOC_016049	Solyc04g072250.2	chr04:56842684-56844459	0	165.511	46.7492	6.99e-71	yes	NA	NA	HSP20-like chaperones superfamily protein
XLOC_004458	-	chr01:69557908-69558037	0	108.729	0	9.99e-71	yes	NA	NA	_
XLOC_017425	-	chr05:57485452-57485570	0	0	248.028	1.49e-70	yes	NA	NA	_
XLOC_030574	-	chr09:59788390-59788516	145.434	0	0	2.94e-70	yes	NA	NA	_
XLOC_013215	-	chr03:61723168-61723285	0	0	246.383	4.32e-70	yes	NA	NA	_
XLOC_002842	Solyc01g102660.2	chr01:83166294-83174012	632.006	803.66	526.152	4.32e-70	yes	GO:0005515(protein binding)	NA	glutathione S-transferase zeta 1
XLOC_035921	-	chr11:8297526-8297639	104.117	0	423.283	6.64e-70	yes	NA	NA	_
XLOC_014848	Solyc04g079970.2	chr04:61875756-61880760	2189.94	1934.47	1977.54	9.8e-70	yes	GO:0016881(acid-amino acid ligase activity)	04120(Ubiquitin mediated proteolysis)	RUB1 conjugating enzyme 1
XLOC_031611	-	chr10:35650013-35650151	0	107.039	0	1.22e-69	yes	NA	NA	_
XLOC_009578	-	chr02:49395421-49397224	397.65	0	542.11	1.37e-69	yes	NA	NA	_
XLOC_009536	-	chr02:48846041-48846171	143.513	0	0	2.44e-69	yes	NA	NA	_
XLOC_031667	-	chr10:39361223-39362817	208.905	356.608	112.226	3.85e-69	yes	NA	NA	_
XLOC_014186	-	chr04:42565480-42565609	141.405	0	0	2.48e-68	yes	NA	NA	_
XLOC_033538	Solyc10g076510.1	chr10:58830185-58832733	213.007	361.826	118.709	2.92e-68	yes	GO:0000287(magnesium ion binding),GO:0030976(thiamine pyrophosphate binding),GO:0003824(catalytic activity)	00010(Glycolysis / Gluconeogenesis)	Thiamine pyrophosphate dependent pyruvate decarboxylase family protein
XLOC_021251	-	chr06:21790133-21790252	0	0	238.114	9.2e-68	yes	NA	NA	_
XLOC_005523	-	chr01:86421793-86422538	69.6533	171.905	0	1.46e-67	yes	NA	NA	_
XLOC_026579	Solyc08g080490.2	chr08:60940197-60941485	0.171013	220.469	445.681	1.69e-67	yes	NA	NA	seed storage albumin 5
XLOC_031606	-	chr10:35235057-35235181	0	0	237.15	1.72e-67	yes	NA	NA	_
XLOC_004892	-	chr01:77492716-77492844	139.479	0	0	2.07e-67	yes	NA	NA	_
XLOC_030670	-	chr09:61767149-61767262	232.661	0	524.503	3.35e-67	yes	NA	NA	_
XLOC_034267	-	chr11:3758201-3758325	0	103.048	0	4.54e-67	yes	NA	NA	_
XLOC_001465	-	chr01:19226020-19226142	0	103.041	0	4.59e-67	yes	NA	NA	_
XLOC_012044	-	chr03:14713283-14713402	0	0	235.471	5.1e-67	yes	NA	NA	_
XLOC_011480	Solyc03g122300.1	chr03:64224656-64225965	373.823	491.09	224.758	6.17e-67	yes	NA	NA	Protein of unknown function (DUF1677)
XLOC_013546	-	chr04:1555382-1555507	0	102.729	0	7.29e-67	yes	NA	NA	_
XLOC_017318	-	chr05:50637135-50638079	0	249.28	420.388	8.4e-67	yes	NA	NA	_
XLOC_026162	-	chr08:53783343-53783476	138.065	0	0	9.82e-67	yes	NA	NA	_
XLOC_001772	Solyc01g057320.1	chr01:53386233-53394060	137.8	0	0	1.31e-66	yes	GO:0003777(microtubule motor activity),GO:0005524(ATP binding),GO:0007018(microtubule-based movement)	NA	phragmoplast orienting kinesin 1
XLOC_038250	-	chr12:65284559-65287544	137.653	0	0	1.55e-66	yes	NA	NA	_
XLOC_028192	-	chr08:54994488-54994609	0	0	232.874	2.75e-66	yes	NA	NA	_
XLOC_000880	-	chr00:16639618-16639743	136.684	0	0	4.49e-66	yes	NA	NA	_
XLOC_007958	-	chr02:18019672-18019794	0	0	231.222	8.02e-66	yes	NA	NA	_
XLOC_034410	-	chr11:5594915-5595035	0	0	230.998	9.27e-66	yes	NA	NA	_
XLOC_031702	-	chr10:41774715-41777656	261.158	98.4779	20.0142	1.05e-65	yes	NA	NA	_
XLOC_037837	-	chr12:48433992-48434162	12.7474	0	258.952	3.22e-65	yes	NA	NA	_
XLOC_028075	Solyc08g081010.2	chr08:61307392-61315495	311.649	444.144	190.577	3.56e-65	yes	GO:0004357(glutamate-cysteine ligase activity),GO:0006750(glutathione biosynthetic process)	00480(Glutathione metabolism)	glutamate-cysteine ligase
XLOC_032333	-	chr10:63041946-63042069	0	0	228.301	5.33e-65	yes	NA	NA	_
XLOC_010597	Solyc03g083920.1	chr03:47404006-47405399	42.9473	161.687	10.2981	5.5e-65	yes	GO:0008270(zinc ion binding)	NA	FAR1-related sequence 5
XLOC_019804	-	chr06:30144998-30145117	0	0	227.685	7.94e-65	yes	NA	NA	_
XLOC_012224	Solyc03g063080.1	chr03:30516199-30517581	702.784	207.1	416.752	1.3e-64	yes	NA	NA	_
XLOC_032198	-	chr10:61305111-61305249	419.013	247.279	111.254	1.62e-64	yes	NA	NA	_
XLOC_023388	Solyc07g052960.1	chr07:58690437-58692289	368.122	468.981	213.338	3.42e-64	yes	NA	NA	GRAS family transcription factor
XLOC_026608	Solyc08g081190.2	chr08:61427664-61431015	1348.18	1419.6	1282.63	4.34e-64	yes	GO:0005215(transporter activity),GO:0006810(transport),GO:0016020(membrane)	NA	plasma membrane intrinsic protein 1;4
XLOC_016506	-	chr04:63887317-63887449	132.241	0	0	5.98e-64	yes	NA	NA	_
XLOC_036013	-	chr11:13287163-13287301	0	98.0074	0	7.99e-64	yes	NA	NA	_
XLOC_000804	-	chr00:15055098-15055217	0	0	223.916	9.14e-64	yes	NA	NA	_
XLOC_036602	-	chr11:50813856-50813985	0	0	223.706	1.05e-63	yes	NA	NA	_
XLOC_024471	-	chr07:40427970-40428090	0	0	223.61	1.11e-63	yes	NA	NA	_
XLOC_022796	-	chr07:14248130-14248258	0	0	223.518	1.18e-63	yes	NA	NA	_
XLOC_030504	-	chr09:57563992-57564116	0	97.2061	0	2.62e-63	yes	NA	NA	_
XLOC_028620	Solyc09g015160.2	chr09:8147333-8149149	357.768	462.856	211.055	2.85e-63	yes	NA	NA	_
XLOC_038644	-	chr12:5722740-5722882	0	96.9086	0	4.07e-63	yes	NA	NA	_
XLOC_026597	Solyc08g080940.2	chr08:61250697-61253731	335.019	514.263	271.653	6.85e-63	yes	GO:0004602(glutathione peroxidase activity),GO:0006979(response to oxidative stress),GO:0055114(oxidation-reduction process),GO:0016209(antioxidant activity),GO:0016491(oxidoreductase activity)	00480(Glutathione metabolism)	glutathione peroxidase 6
XLOC_012487	-	chr03:47173318-47173437	0	0	220.571	7.99e-63	yes	NA	NA	_
XLOC_015472	-	chr04:16339649-16339771	0	0	220.363	9.14e-63	yes	NA	NA	_
XLOC_039171	Solyc12g049030.1	chr12:45906132-45907287	105.451	228.6	39.8071	1.11e-62	yes	GO:0006629(lipid metabolic process),GO:0016717(oxidoreductase activity, acting on paired donors, with oxidation of a pair of donors resulting in the reduction of molecular oxygen to two molecules of water),GO:0055114(oxidation-reduction process),GO:0016491(oxidoreductase activity)	NA	fatty acid desaturase 2
XLOC_008727	Solyc02g078030.1	chr02:37419722-37422775	584.201	625.689	377.683	1.45e-62	yes	NA	NA	VQ motif-containing protein
XLOC_024639	Solyc07g042820.2	chr07:53640516-53662375	129.282	0	0	1.55e-62	yes	GO:0016021(integral to membrane)	NA	CemA-like proton extrusion protein-related
XLOC_012460	-	chr03:46726729-46732792	0	0	219.149	2.01e-62	yes	NA	NA	_
XLOC_008019	-	chr02:20428951-20429072	0	0	217.572	5.58e-62	yes	NA	NA	_
XLOC_030468	-	chr09:56523814-56523931	0	0	216.748	9.52e-62	yes	NA	NA	_
XLOC_025565	-	chr08:4688942-4689068	0	0	216.474	1.14e-61	yes	NA	NA	_
XLOC_025956	-	chr08:47782505-47782628	0	0	216.001	1.55e-61	yes	NA	NA	_
XLOC_001444	-	chr01:16725822-16726082	0	0	215.405	2.27e-61	yes	NA	NA	_
XLOC_008560	-	chr02:35079639-35079786	0	94.0486	0	2.83e-61	yes	NA	NA	_
XLOC_036125	-	chr11:22611085-22611219	126.367	0	0	3.84e-61	yes	NA	NA	_
XLOC_015133	-	chr04:1974562-1974687	0	0	214.569	3.91e-61	yes	NA	NA	_
XLOC_012409	Solyc03g082370.1	chr03:45861071-45861341	332.294	463.171	221.345	4.22e-61	yes	NA	NA	_
XLOC_000583	-	chr00:8352473-8352640	877.924	251.68	684.588	4.92e-61	yes	NA	NA	_
XLOC_006136	Solyc02g037500.1	chr02:21672601-21674401	619.109	629.971	394.946	5.72e-61	yes	NA	NA	_
XLOC_027569	-	chr08:52202246-52202383	0	93.1908	0	1.01e-60	yes	NA	NA	_
XLOC_038395	-	chr12:1553954-1554082	125.409	0	0	1.1e-60	yes	NA	NA	_
XLOC_005572	Solyc01g107830.2	chr01:87006496-87008417	245.472	373.718	145.023	1.15e-60	yes	GO:0016758(transferase activity, transferring hexosyl groups),GO:0008152(metabolic process)	NA	UDP-glucosyl transferase 73B3
XLOC_026940	-	chr08:3337887-3338009	0	0	212.26	1.75e-60	yes	NA	NA	_
XLOC_011887	-	chr03:9178480-9184392	68.4903	157.217	0	1.9e-60	yes	NA	NA	_
XLOC_018190	-	chr05:5587601-5587746	0	92.2338	0	4.16e-60	yes	NA	NA	_
XLOC_005992	-	chr02:14308885-14309025	124.175	0	0	4.29e-60	yes	NA	NA	_
XLOC_009924	-	chr03:8889699-8889840	123.209	0	0	1.24e-59	yes	NA	NA	_
XLOC_017185	-	chr05:31474010-31474714	122.828	0	0	1.89e-59	yes	NA	NA	_
XLOC_007905	-	chr02:15734204-15734322	0	0	208.442	2.08e-59	yes	NA	NA	_
XLOC_031904	-	chr10:52152865-52152984	0	0	208.369	2.18e-59	yes	NA	NA	_
XLOC_021237	-	chr06:21359792-21359922	0	91.0917	0	2.26e-59	yes	NA	NA	_
XLOC_033560	-	chr10:59212474-59216213	122.182	0	0	3.85e-59	yes	NA	NA	_
XLOC_022671	Solyc07g009530.1	chr07:4681766-4682231	1483	1429.8	1355.56	3.96e-59	yes	GO:0008061(chitin binding)	NA	basic chitinase
XLOC_015038	Solyc04g005480.1	chr04:323320-323833	58.1282	231.561	83.5593	5.54e-59	yes	NA	NA	nodulin-related protein 1
XLOC_029848	-	chr09:3628780-3628926	0	90.4628	0	5.75e-59	yes	NA	NA	_
XLOC_007144	-	chr02:42272577-42272896	133.235	245.573	53.4306	7.8e-59	yes	NA	NA	_
XLOC_005122	Solyc01g098850.2	chr01:81004478-81006268	0	141.049	43.0485	8.24e-59	yes	GO:0016491(oxidoreductase activity),GO:0008152(metabolic process)	NA	NAD(P)-binding Rossmann-fold superfamily protein
XLOC_000149	-	chr00:11895069-11895203	0	90.1202	0	9.55e-59	yes	NA	NA	_
XLOC_029026	-	chr09:53216036-53216161	0	0	205.826	1.13e-58	yes	NA	NA	_
XLOC_025227	Solyc07g065340.1	chr07:64367107-64368103	352.617	348.429	134.893	1.66e-58	yes	GO:0009001(serine O-acetyltransferase activity),GO:0006535(cysteine biosynthetic process from serine),GO:0005737(cytoplasm)	00270(Cysteine and methionine metabolism)	serine acetyltransferase 2;2
XLOC_019275	Solyc06g005360.2	chr06:372205-374775	842.283	848.892	648.241	2.42e-58	yes	GO:0003779(actin binding),GO:0005622(intracellular)	NA	actin depolymerizing factor 3
XLOC_011090	-	chr03:59117120-59117252	120.513	0	0	2.42e-58	yes	NA	NA	_
XLOC_022994	-	chr07:44596115-44596260	0	89.1763	0	3.87e-58	yes	NA	NA	_
XLOC_016191	-	chr04:59216006-59216135	0	0	203.684	4.54e-58	yes	NA	NA	_
XLOC_029099	-	chr09:57572109-57572239	119.435	0	0	7.92e-58	yes	NA	NA	_
XLOC_035798	-	chr11:5099151-5099276	0	0	202.371	1.06e-57	yes	NA	NA	_
XLOC_019534	-	chr06:14375881-14376010	118.847	0	0	1.51e-57	yes	NA	NA	_
XLOC_015586	Solyc04g040130.1	chr04:31018381-31019509	111.008	225.224	45.2929	1.74e-57	yes	GO:0006629(lipid metabolic process),GO:0016717(oxidoreductase activity, acting on paired donors, with oxidation of a pair of donors resulting in the reduction of molecular oxygen to two molecules of water),GO:0055114(oxidation-reduction process),GO:0016491(oxidoreductase activity)	NA	fatty acid desaturase 2
XLOC_007512	-	chr02:47447822-47447949	171.542	0	35.9976	2.38e-57	yes	NA	NA	_
XLOC_004201	Solyc01g058490.1	chr01:59681808-59682071	851.099	240.643	694.605	2.39e-57	yes	NA	NA	_
XLOC_030915	Solyc09g090980.2	chr09:65698001-65700023	2795.03	1330.68	3118.63	2.56e-57	yes	GO:0006952(defense response),GO:0009607(response to biotic stimulus)	NA	MLP-like protein 423
XLOC_016895	-	chr05:6227327-6227464	0	87.7962	0	2.99e-57	yes	NA	NA	_
XLOC_011022	-	chr03:58110165-58110300	0	87.7428	0	3.24e-57	yes	NA	NA	_
XLOC_006010	-	chr02:15415172-15425316	0	0	199.415	7.22e-57	yes	NA	NA	_
XLOC_007117	Solyc02g084240.2	chr02:41975279-41976442	626.393	740.89	522.567	8e-57	yes	GO:0003677(DNA binding),GO:0006334(nucleosome assembly),GO:0000786(nucleosome),GO:0005634(nucleus)	NA	histone H1-3
XLOC_038895	-	chr12:29793079-29793206	186.485	66.4035	0	1.97e-56	yes	NA	NA	_
XLOC_019834	-	chr06:31056459-31066058	0	86.3114	0	2.71e-56	yes	NA	NA	_
XLOC_026877	-	chr08:2471802-2478084	0	0	197.29	2.86e-56	yes	NA	NA	_
XLOC_019551	Solyc06g024380.1	chr06:15105264-15105783	0	123.603	30.0804	7.05e-56	yes	NA	NA	_
XLOC_038980	-	chr12:36380856-36380992	0	85.5111	0	8.86e-56	yes	NA	NA	_
XLOC_023743	Solyc07g064680.2	chr07:63944778-63947783	614.738	675.771	460.927	2.16e-55	yes	GO:0000045(autophagic vacuole assembly),GO:0005737(cytoplasm)	NA	Ubiquitin-like superfamily protein
XLOC_035035	-	chr11:45815390-45815518	0	0	193.452	3.45e-55	yes	NA	NA	_
XLOC_035773	-	chr11:4761020-4761141	0	0	192.196	7.78e-55	yes	NA	NA	_
XLOC_025487	Solyc08g008330.2	chr08:2761118-2765836	290.655	338.74	128.797	9.23e-55	yes	NA	NA	_
XLOC_033190	-	chr10:42507699-42507859	0	83.701	0	1.3e-54	yes	NA	NA	_
XLOC_019511	-	chr06:10917480-10917593	896.086	1010.23	847.548	1.35e-54	yes	NA	NA	_
XLOC_002649	-	chr01:80418931-80419078	0	83.646	0	1.41e-54	yes	NA	NA	_
XLOC_013543	-	chr04:1532392-1532513	0	223.256	287.939	1.51e-54	yes	NA	NA	_
XLOC_000632	Solyc00g013150.1	chr00:10685311-10685697	0	0	191.142	1.54e-54	yes	NA	NA	_
XLOC_029590	Solyc09g098120.2	chr09:67297117-67298585	19.8653	164.629	53.0484	1.94e-54	yes	NA	NA	Protein of unknown function (DUF1264)
XLOC_029491	Solyc09g091470.2	chr09:66090646-66095664	533.98	583.517	368.095	2.2e-54	yes	GO:0016747(transferase activity, transferring acyl groups other than amino-acyl groups),GO:0008152(metabolic process)	00071(Fatty acid metabolism)	peroxisomal 3-ketoacyl-CoA thiolase 3
XLOC_013496	-	chr04:617674-617804	0	0	190.498	2.34e-54	yes	NA	NA	_
XLOC_033164	-	chr10:41360922-41361037	0	0	189.71	3.9e-54	yes	NA	NA	_
XLOC_026014	-	chr08:49924057-49924193	0	82.8894	0	4.32e-54	yes	NA	NA	_
XLOC_027531	Solyc08g065610.2	chr08:50956612-50962513	940.866	987.044	827.725	4.56e-54	yes	GO:0004197(cysteine-type endopeptidase activity),GO:0006508(proteolysis)	04142(Lysosome)	alpha-vacuolar processing enzyme
XLOC_001699	-	chr01:43601348-43601474	111.358	0	0	5.76e-54	yes	NA	NA	_
XLOC_009059	-	chr02:42311122-42311246	0	0	188.348	9.43e-54	yes	NA	NA	_
XLOC_029139	Solyc09g065470.2	chr09:59169264-59174553	0	142.094	55.216	1.09e-53	yes	GO:0045735(nutrient reservoir activity)	NA	cupin family protein
XLOC_001757	Solyc01g057000.2	chr01:50798572-50800986	819.263	814.188	637.64	1.3e-53	yes	GO:0006950(response to stress)	NA	Adenine nucleotide alpha hydrolases-like superfamily protein
XLOC_027357	-	chr08:42688054-42688191	109.872	0	0	2.96e-53	yes	NA	NA	_
XLOC_006192	-	chr02:24783664-24783787	0	0	186.463	3.2e-53	yes	NA	NA	_
XLOC_017000	Solyc05g015390.2	chr05:10448357-10450024	874.879	994.768	838.922	3.69e-53	yes	NA	NA	Rubber elongation factor protein (REF)
XLOC_034315	-	chr11:4569431-4569583	109.644	0	0	3.8e-53	yes	NA	NA	_
XLOC_007613	Solyc02g093290.2	chr02:48771223-48792010	193.801	316.225	120.91	4.07e-53	yes	GO:0004516(nicotinate phosphoribosyltransferase activity),GO:0009435(NAD biosynthetic process),GO:0005737(cytoplasm),GO:0019363(pyridine nucleotide biosynthetic process)	00760(Nicotinate and nicotinamide metabolism)	nicotinate phosphoribosyltransferase 2
XLOC_006754	Solyc02g077710.1	chr02:37172108-37173137	752.214	950.086	797.603	5.13e-53	yes	NA	NA	_
XLOC_033884	Solyc10g084600.1	chr10:63382759-63384872	127.46	171.659	9.0571	6.52e-53	yes	NA	NA	Plant protein 1589 of unknown function
XLOC_004377	Solyc01g066720.2	chr01:67264659-67267017	570.686	666.68	461.641	7.68e-53	yes	NA	NA	Hypoxia-responsive family protein
XLOC_006802	-	chr02:37900705-37900840	0	0	185.012	8.2e-53	yes	NA	NA	_
XLOC_004942	Solyc01g095080.2	chr01:78214066-78216996	350.479	370.479	167.255	9.46e-53	yes	GO:0016740(transferase activity),GO:0030170(pyridoxal phosphate binding),GO:0009058(biosynthetic process),GO:0016829(lyase activity),GO:0006520(cellular amino acid metabolic process),GO:0016769(transferase activity, transferring nitrogenous groups)	00270(Cysteine and methionine metabolism)	1-amino-cyclopropane-1-carboxylate synthase 2
XLOC_018199	-	chr05:5708843-5708978	0	80.6455	0	1.2e-52	yes	NA	NA	_
XLOC_011247	Solyc03g118110.2	chr03:61125397-61132194	298.311	412.05	203.768	1.82e-52	yes	NA	NA	_
XLOC_039274	-	chr12:48999310-48999437	0	0	183.496	2.19e-52	yes	NA	NA	_
XLOC_038323	Solyc12g005860.1	chr12:490499-498964	675.968	716.011	524.646	3.38e-52	yes	GO:0008152(metabolic process)	00020(Citrate cycle (TCA cycle))	aconitase 3
XLOC_000092	-	chr00:10073538-10073696	41.2698	164.145	35.6527	3.79e-52	yes	NA	NA	_
XLOC_006414	Solyc02g067490.2	chr02:32258717-32260325	0	79.662	0	5.17e-52	yes	NA	NA	Protein of unknown function (DUF569)
XLOC_001251	-	chr01:3532359-3532493	107.227	0	0	5.44e-52	yes	NA	NA	_
XLOC_036882	Solyc12g006980.1	chr12:1411273-1414052	360.634	545.182	352.456	5.82e-52	yes	GO:0005515(protein binding)	NA	Leucine-rich repeat (LRR) family protein
XLOC_010578	Solyc03g083620.1	chr03:47126372-47127197	1159.17	1006.19	925.941	6.24e-52	yes	NA	NA	_
XLOC_026160	-	chr08:53781365-53781504	0	79.4452	0	7.13e-52	yes	NA	NA	_
XLOC_027835	Solyc08g076220.2	chr08:57405725-57410850	106.891	0	0	7.87e-52	yes	GO:0005524(ATP binding),GO:0016301(kinase activity),GO:0008152(metabolic process)	00710(Carbon fixation in photosynthetic organisms)	phosphoribulokinase
XLOC_013444	-	chr03:8604524-8604656	106.853	0	0	8.21e-52	yes	NA	NA	_
XLOC_011362	Solyc03g120100.2	chr03:62642133-62643662	0	0	181.139	1.01e-51	yes	NA	NA	Mitochondrial substrate carrier family protein
XLOC_012005	-	chr03:12431021-12431158	0	79.1808	0	1.05e-51	yes	NA	NA	_
XLOC_025672	-	chr08:16971143-16971278	0	79.1541	0	1.1e-51	yes	NA	NA	_
XLOC_004237	-	chr01:61794374-61794514	0	79.0811	0	1.22e-51	yes	NA	NA	_
XLOC_026432	Solyc08g077910.2	chr08:58978782-58981044	405.001	177.483	143.849	1.48e-51	yes	NA	NA	expansin-like B1
XLOC_026914	-	chr08:2944321-2944462	0	78.9076	0	1.58e-51	yes	NA	NA	_
XLOC_019522	-	chr06:12470784-12470930	0	0	180.289	1.75e-51	yes	NA	NA	_
XLOC_007722	-	chr02:2611281-2611421	0	78.7628	0	1.96e-51	yes	NA	NA	_
XLOC_039277	-	chr12:49779687-49779815	106.059	0	0	1.97e-51	yes	NA	NA	_
XLOC_004095	-	chr01:50896264-50896394	106.039	0	0	2.01e-51	yes	NA	NA	_
XLOC_020433	-	chr06:40886746-40886875	176.448	119.269	0	4e-51	yes	NA	NA	_
XLOC_037010	Solyc12g010130.1	chr12:3267182-3268481	215.078	301.268	108.231	4.65e-51	yes	GO:0004672(protein kinase activity),GO:0005524(ATP binding),GO:0006468(protein phosphorylation),GO:0007165(signal transduction)	NA	SOS3-interacting protein 3
XLOC_011934	-	chr03:10128849-10129000	105.227	0	0	4.92e-51	yes	NA	NA	_
XLOC_035122	-	chr11:47979872-47980007	0	0	178.63	5.13e-51	yes	NA	NA	_
XLOC_005154	Solyc01g099530.2	chr01:81508026-81515514	112.381	2.38848	1.55921	5.34e-51	yes	NA	NA	Tetratricopeptide repeat (TPR)-like superfamily protein
XLOC_033639	-	chr10:60025827-60030733	15.9599	0	214.314	5.86e-51	yes	NA	NA	_
XLOC_008570	-	chr02:35173276-35173417	0	77.8985	0	7.06e-51	yes	NA	NA	_
XLOC_017380	-	chr05:54716103-54716233	0	0	178.094	7.26e-51	yes	NA	NA	_
XLOC_005571	Solyc01g107820.2	chr01:86993486-86995355	134.65	258.063	85.2918	7.73e-51	yes	GO:0016758(transferase activity, transferring hexosyl groups),GO:0008152(metabolic process)	NA	UDP-glucosyl transferase 73B3
XLOC_037204	-	chr12:6348618-6355489	104.695	0	0	8.83e-51	yes	NA	NA	_
XLOC_009100	Solyc02g085210.1	chr02:42758701-42759653	104.692	0	0	8.86e-51	yes	NA	NA	Putative methyltransferase family protein
XLOC_037700	-	chr12:45736114-45866004	30.6148	140.503	23.1803	9.63e-51	yes	NA	NA	_
XLOC_017430	-	chr05:57621163-57621307	0	77.6877	0	9.64e-51	yes	NA	NA	_
XLOC_023454	-	chr07:59934919-59935044	0	0	176.977	1.5e-50	yes	NA	NA	_
XLOC_029794	Solyc09g009260.2	chr09:2643599-2645801	482.511	612.55	417.112	2.08e-50	yes	GO:0004332(fructose-bisphosphate aldolase activity),GO:0006096(glycolysis)	00010(Glycolysis / Gluconeogenesis)	Aldolase superfamily protein
XLOC_021273	-	chr06:22422950-22423101	0	77.0743	0	2.39e-50	yes	NA	NA	_
XLOC_030916	Solyc09g090990.2	chr09:65703510-65704905	209.228	288.395	99.4717	3.13e-50	yes	GO:0006952(defense response),GO:0009607(response to biotic stimulus)	NA	MLP-like protein 423
XLOC_020181	-	chr06:37693119-37693878	0	76.6103	0	4.76e-50	yes	NA	NA	_
XLOC_015531	-	chr04:24608926-24609051	102.632	0	0	8.56e-50	yes	NA	NA	_
XLOC_021086	-	chr06:6889118-6889276	0	76.0773	0	1.05e-49	yes	NA	NA	_
XLOC_007737	-	chr02:3553039-3553155	1044.15	730.48	725.844	1.08e-49	yes	NA	NA	_
XLOC_021278	-	chr06:22605219-22605355	0	76.0298	0	1.13e-49	yes	NA	NA	_
XLOC_028774	-	chr09:20714189-20714310	0	0	173.557	1.38e-49	yes	NA	NA	_
XLOC_031521	-	chr10:23503700-23503832	0	0	173.333	1.59e-49	yes	NA	NA	_
XLOC_028926	-	chr09:43460725-43460851	0	0	173.273	1.65e-49	yes	NA	NA	_
XLOC_028289	-	chr09:1162424-1162548	0	0	173.185	1.75e-49	yes	NA	NA	_
XLOC_019418	Solyc06g009140.2	chr06:3089236-3090327	429.159	667.446	520.633	1.83e-49	yes	GO:0006950(response to stress)	NA	senescence-associated gene 21
XLOC_018092	Solyc05g009730.1	chr05:3944083-3944323	245.073	334.966	142.549	2.56e-49	yes	NA	NA	_
XLOC_006877	-	chr02:39028412-39032116	0	75.4255	0	2.76e-49	yes	NA	NA	_
XLOC_024112	-	chr07:4618447-4623036	1581.04	643.255	1718.16	3.25e-49	yes	NA	NA	_
XLOC_017021	-	chr05:11785193-11785343	0	75.1602	0	4.09e-49	yes	NA	NA	_
XLOC_018640	-	chr05:34132037-34132173	0	75.0522	0	4.8e-49	yes	NA	NA	_
XLOC_027472	-	chr08:48346366-48346488	0	0	171.06	6.94e-49	yes	NA	NA	_
XLOC_002610	-	chr01:80121152-80121288	100.725	0	0	6.98e-49	yes	NA	NA	_
XLOC_030319	-	chr09:45603331-45617333	0	0	170.331	1.11e-48	yes	NA	NA	_
XLOC_035859	-	chr11:6326826-6326947	0	0	170.159	1.24e-48	yes	NA	NA	_
XLOC_024041	-	chr07:3384835-3384959	0	0	169.88	1.49e-48	yes	NA	NA	_
XLOC_015842	-	chr04:51643168-51643299	0	14.3235	201.621	1.58e-48	yes	NA	NA	_
XLOC_034213	-	chr11:2912336-2925912	99.5073	0	0	2.67e-48	yes	NA	NA	_
XLOC_031285	-	chr10:4537336-4537506	8.76378	121.959	30.7908	3.37e-48	yes	NA	NA	_
XLOC_018010	-	chr05:2542132-2542254	0	0	168.541	3.55e-48	yes	NA	NA	_
XLOC_031284	-	chr10:4532896-4533026	53.9589	124.374	0	4.93e-48	yes	NA	NA	_
XLOC_034663	-	chr11:15351791-15351936	98.886	0	0	5.29e-48	yes	NA	NA	_
XLOC_020673	Solyc06g076560.1,Solyc06g076570.1	chr06:43949524-43954838	445.984	507.775	316.451	7.54e-48	yes	NA	NA	_
XLOC_023401	-	chr07:58988987-58989115	0	0	166.752	1.13e-47	yes	NA	NA	_
XLOC_032189	Solyc10g080670.1	chr10:61213352-61215315	443.147	449.507	265.568	1.15e-47	yes	NA	NA	_
XLOC_002774	Solyc01g100370.2	chr01:82185988-82192180	336.088	446.416	255.77	1.41e-47	yes	GO:0006950(response to stress)	NA	Adenine nucleotide alpha hydrolases-like superfamily protein
XLOC_027797	-	chr08:56895486-56895634	24.7177	151.202	47.5858	3.28e-47	yes	NA	NA	_
XLOC_008051	Solyc02g037500.1	chr02:21672601-21674401	566.62	469.504	325.9	4.46e-47	yes	NA	NA	_
XLOC_020467	-	chr06:41318590-41319849	829.709	353.933	1422.85	4.56e-47	yes	NA	NA	_
XLOC_025331	-	chr08:415907-416034	0	0	164.576	4.64e-47	yes	NA	NA	_
XLOC_006072	-	chr02:18106418-18106558	0	71.9066	0	5.08e-47	yes	NA	NA	_
XLOC_039314	-	chr12:53323954-53324102	0	0	164.197	5.94e-47	yes	NA	NA	_
XLOC_027588	Solyc08g066690.2	chr08:52723166-52726109	904.748	838.008	723.76	6.76e-47	yes	GO:0016020(membrane)	NA	Exostosin family protein
XLOC_034243	-	chr11:3393147-3393279	155.107	120.266	0	6.84e-47	yes	NA	NA	_
XLOC_004470	-	chr01:69638240-69638373	95.7515	0	0	1.67e-46	yes	NA	NA	_
XLOC_027906	-	chr08:58556373-58556513	170.286	60.6891	8.24044	1.87e-46	yes	NA	NA	_
XLOC_005093	-	chr01:80603613-80603757	0	71.003	0	1.94e-46	yes	NA	NA	_
XLOC_017257	-	chr05:41618189-41618310	0	0	162.272	2.07e-46	yes	NA	NA	_
XLOC_028268	Solyc09g007270.2	chr09:865196-869322	485.867	591.479	413.656	2.8e-46	yes	GO:0004601(peroxidase activity),GO:0020037(heme binding),GO:0006979(response to oxidative stress),GO:0055114(oxidation-reduction process)	00053(Ascorbate and aldarate metabolism)	ascorbate peroxidase 2
XLOC_031809	Solyc10g051390.1	chr10:47556728-47557758	553.121	515.923	353.599	3.14e-46	yes	GO:0003676(nucleic acid binding)	NA	cold, circadian rhythm, and RNA binding 1
XLOC_035015	-	chr11:45477580-45477728	0	70.4003	0	4.74e-46	yes	NA	NA	_
XLOC_002502	Solyc01g095410.2	chr01:78435196-78437089	508.506	520.62	345.759	5.08e-46	yes	GO:0003723(RNA binding),GO:0003743(translation initiation factor activity),GO:0006413(translational initiation)	NA	Nucleic acid-binding, OB-fold-like protein
XLOC_036265	-	chr11:36496193-36496315	0	0	160.469	6.66e-46	yes	NA	NA	_
XLOC_030344	Solyc09g059040.2	chr09:48648502-48652059	319.076	440.697	259.339	7.22e-46	yes	GO:0008270(zinc ion binding),GO:0016491(oxidoreductase activity),GO:0055114(oxidation-reduction process)	NA	Oxidoreductase, zinc-binding dehydrogenase family protein
XLOC_003777	-	chr01:14066252-14066390	94.3782	0	0	7.56e-46	yes	NA	NA	_
XLOC_028849	-	chr09:29721944-29722093	94.1568	0	0	9.64e-46	yes	NA	NA	_
XLOC_028968	-	chr09:49026445-49026595	0	69.5318	0	1.72e-45	yes	NA	NA	_
XLOC_028562	-	chr09:5566863-5567014	0	69.3948	0	2.11e-45	yes	NA	NA	_
XLOC_027434	Solyc08g061900.1	chr08:46871453-46871810	0	69.2066	0	2.78e-45	yes	NA	NA	_
XLOC_034812	-	chr11:30063112-30063245	0	0	158.261	2.78e-45	yes	NA	NA	_
XLOC_030904	Solyc09g090800.1	chr09:65562999-65564625	0	127.284	57.0056	3.44e-45	yes	NA	NA	AWPM-19-like family protein
XLOC_032878	-	chr10:9682845-9682990	92.7977	0	0	4.31e-45	yes	NA	NA	_
XLOC_012777	Solyc03g098740.1	chr03:54458294-54458894	236.781	334.018	157.094	4.36e-45	yes	GO:0004866(endopeptidase inhibitor activity)	NA	Kunitz family trypsin and protease inhibitor protein
XLOC_005457	-	chr01:85550064-85550462	247.498	18.6837	442.001	4.47e-45	yes	NA	NA	_
XLOC_034606	-	chr11:12953144-12953276	0	0	157.326	5.11e-45	yes	NA	NA	_
XLOC_035999	-	chr11:11883444-11883595	92.4849	0	0	6.08e-45	yes	NA	NA	_
XLOC_019481	-	chr06:6389755-6389889	155.293	35.353	12.3084	6.1e-45	yes	NA	NA	_
XLOC_027091	-	chr08:9369302-9369443	0	68.5957	0	6.88e-45	yes	NA	NA	_
XLOC_035980	-	chr11:10849197-10849342	140.198	0	33.6345	7.76e-45	yes	NA	NA	_
XLOC_001454	-	chr01:16865624-16865754	0	0	156.673	7.8e-45	yes	NA	NA	_
XLOC_014857	-	chr04:62049801-62049926	0	0	156.097	1.13e-44	yes	NA	NA	_
XLOC_007520	Solyc02g091660.2	chr02:47480889-47483281	0	67.9782	0	1.72e-44	yes	GO:0005515(protein binding)	NA	global transcription factor group E2
XLOC_013770	Solyc04g014600.2	chr04:4872991-4878203	622.517	659.53	503.371	1.86e-44	yes	GO:0006950(response to stress)	NA	Adenine nucleotide alpha hydrolases-like superfamily protein
XLOC_038949	-	chr12:34531177-34531334	91.3939	0	0	2.02e-44	yes	NA	NA	_
XLOC_024963	-	chr07:60602980-60603114	0	0	154.795	2.63e-44	yes	NA	NA	_
XLOC_008658	Solyc02g076710.2	chr02:36418833-36421805	262.372	392.852	222.107	2.93e-44	yes	GO:0008234(cysteine-type peptidase activity),GO:0006508(proteolysis)	NA	Granulin repeat cysteine protease family protein
XLOC_010648	Solyc03g093890.2	chr03:48994735-48996204	0	67.4234	0	3.91e-44	yes	GO:0003677(DNA binding)	NA	myb domain protein 15
XLOC_003629	Solyc01g010230.2	chr01:5007689-5008352	120.028	221.449	70.3609	3.95e-44	yes	NA	NA	_
XLOC_009030	-	chr02:41906818-41906977	90.7844	0	0	3.95e-44	yes	NA	NA	_
XLOC_038732	-	chr12:9893676-9893839	0	67.2636	0	4.96e-44	yes	NA	NA	_
XLOC_039641	-	chr12:64873663-64873799	90.4889	0	0	5.47e-44	yes	NA	NA	_
XLOC_015421	-	chr04:8994122-8994262	0	67.1629	0	5.76e-44	yes	NA	NA	_
XLOC_005501	Solyc01g106630.2	chr01:86187759-86190869	685.053	212.178	998.207	7.1e-44	yes	NA	NA	_
XLOC_004315	Solyc01g065980.2	chr01:65175045-65177501	537.706	535	375.262	8.14e-44	yes	GO:0003700(sequence-specific DNA binding transcription factor activity),GO:0006355(regulation of transcription, DNA-dependent)	NA	ethylene-responsive element binding protein
XLOC_007233	-	chr02:43873349-43873481	226.423	166.514	45.106	8.68e-44	yes	NA	NA	_
XLOC_025569	-	chr08:4691002-4691134	0	66.7304	0	1.09e-43	yes	NA	NA	_
XLOC_006255	Solyc02g062460.2	chr02:28653822-28656374	530.271	634.907	477.006	1.31e-43	yes	GO:0016491(oxidoreductase activity),GO:0016706(oxidoreductase activity, acting on paired donors, with incorporation or reduction of molecular oxygen, 2-oxoglutarate as one donor, and incorporation of one atom each of oxygen into both donors),GO:0055114(oxidation-reduction process)	NA	2-oxoglutarate (2OG) and Fe(II)-dependent oxygenase superfamily protein
XLOC_016612	-	chr05:1370271-1370420	0	66.449	0	1.66e-43	yes	NA	NA	_
XLOC_023525	Solyc07g055770.1	chr07:61026179-61033847	89.3022	0	0	2.02e-43	yes	NA	NA	_
XLOC_018798	-	chr05:55647083-55647211	0	0	151.646	2.03e-43	yes	NA	NA	_
XLOC_038604	-	chr12:4934662-4934784	0	0	151.581	2.12e-43	yes	NA	NA	_
XLOC_032612	Solyc10g007110.2	chr10:1508110-1518240	304.15	386.441	212.024	2.92e-43	yes	GO:0016740(transferase activity),GO:0030170(pyridoxal phosphate binding),GO:0009058(biosynthetic process),GO:0016829(lyase activity),GO:0006520(cellular amino acid metabolic process),GO:0016769(transferase activity, transferring nitrogenous groups)	00130(Ubiquinone and other terpenoid-quinone biosynthesis)	Tyrosine transaminase family protein
XLOC_039462	Solyc12g089290.1	chr12:62852341-62855038	0	65.9747	0	3.35e-43	yes	NA	NA	Abscisic acid-responsive (TB2/DP1, HVA22) family protein
XLOC_009979	-	chr03:9809871-9809998	0	0	150.841	3.42e-43	yes	NA	NA	_
XLOC_010139	Solyc03g046380.1	chr03:16382950-16383193	0	85.7139	14.5728	4.45e-43	yes	NA	NA	_
XLOC_012856	Solyc03g112030.1	chr03:56627025-56628717	64.1481	143.815	19.8287	7.46e-43	yes	GO:0005506(iron ion binding),GO:0009055(electron carrier activity),GO:0016705(oxidoreductase activity, acting on paired donors, with incorporation or reduction of molecular oxygen),GO:0020037(heme binding),GO:0055114(oxidation-reduction process)	NA	cytochrome P450, family 71, subfamily A, polypeptide 25
XLOC_015909	-	chr04:53879901-53880039	0	0	149.412	8.63e-43	yes	NA	NA	_
XLOC_028816	-	chr09:25464916-25465037	14.9941	0	182.584	9.37e-43	yes	NA	NA	_
XLOC_020147	-	chr06:37112393-37112513	0	0	148.965	1.15e-42	yes	NA	NA	_
XLOC_031979	Solyc10g074740.1	chr10:57697519-57698119	121.879	268.101	130.924	1.19e-42	yes	NA	04626(Plant-pathogen interaction)	calmodulin like 42
XLOC_021564	-	chr06:33840092-33840243	0	64.9838	0	1.46e-42	yes	NA	NA	_
XLOC_026996	-	chr08:5091858-5091981	0	0	148.067	2.06e-42	yes	NA	NA	_
XLOC_000394	-	chr00:17999689-17999817	0	0	147.912	2.28e-42	yes	NA	NA	_
XLOC_008675	-	chr02:36660955-36661090	0	0	147.873	2.34e-42	yes	NA	NA	_
XLOC_003618	-	chr01:4733606-4733743	0	0	147.694	2.63e-42	yes	NA	NA	_
XLOC_001889	Solyc01g065530.2	chr01:64199719-64202838	81.2762	208.296	81.077	2.95e-42	yes	NA	NA	COBRA-like protein-7 precursor
XLOC_013671	Solyc04g009960.2,Solyc04g009970.2	chr04:3278172-3292746	290.523	287.824	131.059	5.16e-42	yes	NA	NA	_
XLOC_022577	-	chr07:2413490-2413622	0	64.1173	0	5.26e-42	yes	NA	NA	_
XLOC_039576	Solyc12g097040.1	chr12:64041558-64041894	86.2366	0	0	5.9e-42	yes	NA	NA	small acidic protein 2
XLOC_032819	-	chr10:5893348-5893493	0	63.8363	0	7.98e-42	yes	NA	NA	_
XLOC_031395	-	chr10:10787542-10787669	0	0	145.481	1.1e-41	yes	NA	NA	_
XLOC_028914	-	chr09:42153372-42153514	0	0	145.298	1.24e-41	yes	NA	NA	_
XLOC_007147	-	chr02:42355941-42356066	0	0	145.168	1.35e-41	yes	NA	NA	_
XLOC_036358	-	chr11:43100266-43100388	0	0	145.158	1.36e-41	yes	NA	NA	_
XLOC_010148	-	chr03:17423736-17423858	0	0	144.988	1.52e-41	yes	NA	NA	_
XLOC_030109	-	chr09:18283047-18283185	85.229	0	0	1.79e-41	yes	NA	NA	_
XLOC_009787	-	chr03:4002597-4002727	0	0	144.624	1.92e-41	yes	NA	NA	_
XLOC_031666	Solyc10g048060.1	chr10:39359053-39360204	144.729	241.86	91.5114	1.93e-41	yes	NA	NA	_
XLOC_025585	-	chr08:5767376-5767524	85.1609	0	0	1.93e-41	yes	NA	NA	_
XLOC_031061	-	chr10:767801-767955	84.9471	0	0	2.44e-41	yes	NA	NA	_
XLOC_039680	Solyc12g100240.1,Solyc12g100250.1	chr12:65367635-65375137	71.8521	205.378	88.1287	3.28e-41	yes	NA	NA	_
XLOC_022871	-	chr07:28229164-28229290	0	0	143.569	3.81e-41	yes	NA	NA	_
XLOC_000316	-	chr00:15855421-15855551	0	0	142.754	6.46e-41	yes	NA	NA	_
XLOC_031227	-	chr10:3049585-3049742	0	62.2884	0	7.91e-41	yes	NA	NA	_
XLOC_031406	Solyc10g019050.1	chr10:11279295-11279566	83.626	0	0	1.04e-40	yes	NA	NA	_
XLOC_018449	-	chr05:18148324-18148469	0	62.0521	0	1.12e-40	yes	NA	NA	_
XLOC_017873	Solyc05g005490.2	chr05:355896-361496	363.619	408.054	245.855	1.27e-40	yes	GO:0004089(carbonate dehydratase activity),GO:0008270(zinc ion binding),GO:0015976(carbon utilization)	00910(Nitrogen metabolism)	beta carbonic anhydrase 4
XLOC_026490	-	chr08:59872025-59876338	0	61.823	0	1.58e-40	yes	NA	NA	_
XLOC_008065	-	chr02:22036698-22036830	0	154.904	134.083	1.75e-40	yes	NA	NA	_
XLOC_002723	Solyc01g099370.2	chr01:81419820-81421215	56.6119	193.791	89.1199	1.85e-40	yes	GO:0005515(protein binding)	NA	soybean gene regulated by cold-2
XLOC_037427	-	chr12:30536026-30536153	0	0	140.761	2.35e-40	yes	NA	NA	_
XLOC_010980	Solyc03g113270.2	chr03:57510763-57513100	418.508	500.531	344.804	3.26e-40	yes	GO:0003700(sequence-specific DNA binding transcription factor activity),GO:0043565(sequence-specific DNA binding),GO:0006355(regulation of transcription, DNA-dependent),GO:0003677(DNA binding),GO:0005634(nucleus)	NA	homeobox 1
XLOC_016118	Solyc04g074580.1	chr04:58137844-58138777	400.304	518.644	369.104	4.57e-40	yes	GO:0003677(DNA binding),GO:0006334(nucleosome assembly),GO:0000786(nucleosome)	05322(Systemic lupus erythematosus)	Histone superfamily protein
XLOC_032787	-	chr10:4966532-4966660	0	0	139.409	5.65e-40	yes	NA	NA	_
XLOC_000983	Solyc00g265510.1	chr00:20470636-20470958	0	0	139.336	5.93e-40	yes	NA	NA	_
XLOC_025693	-	chr08:22152324-22152460	81.9688	0	0	6.48e-40	yes	NA	NA	_
XLOC_000941	-	chr00:18428943-18429068	216.399	0	314.386	1.15e-39	yes	NA	NA	_
XLOC_036341	-	chr11:42546779-42546909	0	0	138.301	1.16e-39	yes	NA	NA	_
XLOC_007488	Solyc02g091110.2	chr02:47097883-47100605	81.3572	0	0	1.27e-39	yes	GO:0006333(chromatin assembly or disassembly),GO:0005634(nucleus)	NA	anti- silencing function 1b
XLOC_024831	-	chr07:58487751-58501747	0	0	137.999	1.41e-39	yes	NA	NA	_
XLOC_030457	-	chr09:56016821-56016950	0	0	137.898	1.51e-39	yes	NA	NA	_
XLOC_035319	-	chr11:51693618-51693765	0	60.0929	0	2.05e-39	yes	NA	NA	_
XLOC_023496	-	chr07:60549544-60549660	209.111	114.573	597.447	3.22e-39	yes	NA	NA	_
XLOC_013084	Solyc03g116390.2	chr03:59910674-59911543	2.50424	115.109	51.8591	3.53e-39	yes	NA	NA	Late embryogenesis abundant protein (LEA) family protein
XLOC_014490	Solyc04g071480.1	chr04:56062288-56063455	48.6217	158.929	53.4765	4.08e-39	yes	NA	NA	Protein of unknown function (DUF793)
XLOC_028388	Solyc09g009390.2	chr09:2835366-2840425	225.851	308.721	154.185	5.29e-39	yes	GO:0016491(oxidoreductase activity),GO:0050660(flavin adenine dinucleotide binding),GO:0055114(oxidation-reduction process)	00053(Ascorbate and aldarate metabolism)	monodehydroascorbate reductase 1
XLOC_006176	-	chr02:23639572-23639715	80.0023	0	0	5.64e-39	yes	NA	NA	_
XLOC_025033	-	chr07:61400613-61400745	0	0	135.834	5.74e-39	yes	NA	NA	_
XLOC_031541	Solyc10g045150.1	chr10:27215574-27216432	79.8316	0	0	6.81e-39	yes	NA	NA	_
XLOC_023417	Solyc07g053360.2	chr07:59144378-59146372	2.17315	90.3181	22.8711	7.63e-39	yes	NA	NA	late embryogenesis abundant domain-containing protein / LEA domain-containing protein
XLOC_036340	-	chr11:42546465-42546616	79.72	0	0	7.7e-39	yes	NA	NA	_
XLOC_018539	-	chr05:24506198-24506318	0	0	135.319	8.01e-39	yes	NA	NA	_
XLOC_032107	-	chr10:60043258-60043400	0	59.1726	0	8.02e-39	yes	NA	NA	_
XLOC_031643	-	chr10:37135785-37135943	0	59.1497	0	8.3e-39	yes	NA	NA	_
XLOC_018298	-	chr05:7948648-7956858	143.036	0	50.4767	8.91e-39	yes	NA	NA	_
XLOC_018395	-	chr05:12132656-12132788	0	0	134.677	1.21e-38	yes	NA	NA	_
XLOC_005121	-	chr01:80989022-80989147	0	0	134.518	1.35e-38	yes	NA	NA	_
XLOC_026079	Solyc08g066250.2	chr08:51955072-51958475	200.656	256.097	105.985	1.44e-38	yes	GO:0016831(carboxy-lyase activity),GO:0030170(pyridoxal phosphate binding),GO:0019752(carboxylic acid metabolic process)	NA	Pyridoxal phosphate (PLP)-dependent transferases superfamily protein
XLOC_008235	Solyc02g063360.2	chr02:30004240-30007916	215.122	369.537	238.371	2.23e-38	yes	GO:0005515(protein binding)	NA	Calcium-dependent lipid-binding (CaLB domain) family protein
XLOC_020971	-	chr06:2201343-2201489	0	58.4466	0	2.35e-38	yes	NA	NA	_
XLOC_001703	-	chr01:45592614-45592762	78.6793	0	0	2.42e-38	yes	NA	NA	_
XLOC_032588	Solyc10g006880.2	chr10:1305619-1308510	526.721	422.786	320.818	2.88e-38	yes	GO:0003677(DNA binding),GO:0006355(regulation of transcription, DNA-dependent)	NA	NAC domain containing protein 2
XLOC_003657	-	chr01:5703149-5703290	0	0	133.34	2.89e-38	yes	NA	NA	_
XLOC_031861	-	chr10:50928580-50934426	0	0	133.236	3.09e-38	yes	NA	NA	_
XLOC_027226	-	chr08:25693334-25693477	78.0568	0	0	4.8e-38	yes	NA	NA	_
XLOC_006173	-	chr02:23637442-23637572	0	0	132.542	4.85e-38	yes	NA	NA	_
XLOC_026248	-	chr08:55653349-55653497	0	57.8036	0	6.11e-38	yes	NA	NA	_
XLOC_035394	-	chr11:52553510-52553659	0	57.6711	0	7.43e-38	yes	NA	NA	_
XLOC_025960	-	chr08:47784111-47784236	0	0	131.858	7.55e-38	yes	NA	NA	_
XLOC_015343	-	chr04:5897109-5897265	77.6431	0	0	7.57e-38	yes	NA	NA	_
XLOC_007849	Solyc02g021270.2,Solyc02g021280.1	chr02:13104479-13111449	83.6151	1.86439	1.55032	9.96e-38	yes	NA	NA	_
XLOC_007464	-	chr02:46653820-46662342	0	57.4339	0	1.06e-37	yes	NA	NA	_
XLOC_002740	Solyc01g099680.2	chr01:81609801-81612012	353.021	457.404	313.153	1.07e-37	yes	NA	NA	Rubber elongation factor protein (REF)
XLOC_025719	-	chr08:25432180-25432319	77.231	0	0	1.19e-37	yes	NA	NA	_
XLOC_002269	Solyc01g087770.2	chr01:74441625-74443214	0	0	130.973	1.34e-37	yes	GO:0004252(serine-type endopeptidase activity),GO:0006508(proteolysis)	NA	Subtilase family protein
XLOC_019143	-	chr05:63697889-63698030	174.583	65.8692	26.1885	1.37e-37	yes	NA	NA	_
XLOC_008168	-	chr02:28401578-28401715	77.0955	0	0	1.38e-37	yes	NA	NA	_
XLOC_030271	Solyc09g055890.2	chr09:41661107-41663614	0	72.8791	11.2303	1.41e-37	yes	GO:0016702(oxidoreductase activity, acting on single donors with incorporation of molecular oxygen, incorporation of two atoms of oxygen),GO:0046872(metal ion binding),GO:0055114(oxidation-reduction process),GO:0005515(protein binding)	NA	lipoxygenase 1
XLOC_007359	-	chr02:45381767-45381911	77.0527	0	0	1.45e-37	yes	NA	NA	_
XLOC_013355	-	chr03:63560014-63560185	76.825	0	0	1.86e-37	yes	NA	NA	_
XLOC_001122	-	chr01:1506285-1506406	0	0	130.13	2.31e-37	yes	NA	NA	_
XLOC_017277	-	chr05:44860866-44861024	47.0455	116.867	14.1704	2.74e-37	yes	NA	NA	_
XLOC_023863	-	chr07:221540-221693	76.4591	0	0	2.79e-37	yes	NA	NA	_
XLOC_034926	-	chr11:37119312-37119467	0	56.5985	0	3.64e-37	yes	NA	NA	_
XLOC_025140	Solyc07g063640.1	chr07:63279857-63282873	422.918	388.737	259.115	4.06e-37	yes	NA	NA	Wound-responsive family protein
XLOC_019142	-	chr05:63696406-63696541	241.048	143.687	65.0083	4.27e-37	yes	NA	NA	_
XLOC_017474	Solyc05g050010.2	chr05:59035051-59037966	134.809	207.434	71.6995	4.73e-37	yes	GO:0016740(transferase activity),GO:0030170(pyridoxal phosphate binding),GO:0009058(biosynthetic process),GO:0016829(lyase activity),GO:0006520(cellular amino acid metabolic process),GO:0016769(transferase activity, transferring nitrogenous groups)	NA	ACC synthase 1
XLOC_033817	Solyc10g083400.1	chr10:62546110-62547604	132.875	190.797	56.779	5.54e-37	yes	GO:0005506(iron ion binding),GO:0009055(electron carrier activity),GO:0016705(oxidoreductase activity, acting on paired donors, with incorporation or reduction of molecular oxygen),GO:0020037(heme binding),GO:0055114(oxidation-reduction process)	NA	cytochrome P450, family 94, subfamily C, polypeptide 1
XLOC_033178	-	chr10:42203391-42203519	0	0	128.75	5.66e-37	yes	NA	NA	_
XLOC_015788	-	chr04:49732290-49732416	0	0	128.563	6.39e-37	yes	NA	NA	_
XLOC_005132	Solyc01g099040.2	chr01:81141458-81143521	317.596	395.486	248.566	6.67e-37	yes	GO:0016788(hydrolase activity, acting on ester bonds),GO:0006629(lipid metabolic process)	NA	GDSL-like Lipase/Acylhydrolase superfamily protein
XLOC_029641	-	chr09:167723-167863	75.5622	0	0	7.49e-37	yes	NA	NA	_
XLOC_027636	-	chr08:53766764-53766890	0	0	128.151	8.35e-37	yes	NA	NA	_
XLOC_011273	-	chr03:61445282-61445417	0	0	127.965	9.42e-37	yes	NA	NA	_
XLOC_034920	Solyc11g045150.1	chr11:36810334-36887948	202.677	242.791	100.244	9.63e-37	yes	NA	NA	_
XLOC_030980	-	chr09:66795252-66795392	75.2904	0	0	1.01e-36	yes	NA	NA	_
XLOC_005872	-	chr02:6713691-6713818	0	0	127.834	1.03e-36	yes	NA	NA	_
XLOC_026479	Solyc08g078820.2	chr08:59697046-59702300	375.438	384.234	243.937	1.17e-36	yes	GO:0000045(autophagic vacuole assembly),GO:0005737(cytoplasm)	NA	Ubiquitin-like superfamily protein
XLOC_024704	-	chr07:55930483-55930614	0	0	127.618	1.18e-36	yes	NA	NA	_
XLOC_038981	-	chr12:36381123-36381286	0	55.7907	0	1.21e-36	yes	NA	NA	_
XLOC_032235	Solyc10g081190.1	chr10:61639021-61643798	994.781	1047.17	1035.15	1.35e-36	yes	GO:0005515(protein binding)	NA	Leucine-rich repeat (LRR) family protein
XLOC_029561	Solyc09g092710.2,Solyc09g092720.2	chr09:67011460-67019762	135.65	6.00131	305.625	2.05e-36	yes	NA	NA	_
XLOC_021327	-	chr06:27390493-27390776	63.3078	139.726	29.66	2.71e-36	yes	NA	NA	_
XLOC_019797	Solyc06g050760.1	chr06:30027038-30027539	157.764	6.65043	63.0469	2.73e-36	yes	NA	NA	senescence associated gene 20
XLOC_014385	Solyc04g083140.1	chr04:53800467-53802449	65.8759	136.312	25.4521	3.05e-36	yes	GO:0005506(iron ion binding),GO:0009055(electron carrier activity),GO:0016705(oxidoreductase activity, acting on paired donors, with incorporation or reduction of molecular oxygen),GO:0020037(heme binding),GO:0055114(oxidation-reduction process)	NA	cytochrome P450, family 71, subfamily B, polypeptide 35
XLOC_019288	Solyc06g005540.1	chr06:580238-580526	0	0	126.136	3.08e-36	yes	NA	NA	_
XLOC_006425	-	chr02:32329061-32329223	0	55.1437	0	3.15e-36	yes	NA	NA	_
XLOC_035925	Solyc11g017470.1	chr11:8422145-8423170	442.916	468.332	333.761	3.22e-36	yes	GO:0003677(DNA binding),GO:0006355(regulation of transcription, DNA-dependent)	NA	NAC (No Apical Meristem) domain transcriptional regulator superfamily protein
XLOC_027002	-	chr08:5280421-5280551	0	0	125.971	3.43e-36	yes	NA	NA	_
XLOC_034447	-	chr11:6495260-6511372	74.1684	0	0	3.47e-36	yes	NA	NA	_
XLOC_001143	-	chr01:1843700-1843850	73.8831	0	0	4.75e-36	yes	NA	NA	_
XLOC_035416	-	chr11:52942189-52942336	54.0371	99.2164	0	5.38e-36	yes	NA	NA	_
XLOC_020257	-	chr06:38721535-38721681	0	54.6423	0	6.62e-36	yes	NA	NA	_
XLOC_015713	-	chr04:45428956-45429107	0	54.5799	0	7.26e-36	yes	NA	NA	_
XLOC_007715	-	chr02:2094534-2094668	73.3995	0	0	8.1e-36	yes	NA	NA	_
XLOC_023968	Solyc07g007130.1	chr07:1887073-1887894	76.9657	173.999	60.7784	9.13e-36	yes	NA	NA	NHL domain-containing protein
XLOC_010351	-	chr03:36465825-36465951	0	0	124.013	1.22e-35	yes	NA	NA	_
XLOC_028862	-	chr09:30549062-30549214	100.869	20.5108	0	1.25e-35	yes	NA	NA	_
XLOC_019410	Solyc06g009020.2	chr06:2965667-2967884	249.806	365.629	231.667	1.84e-35	yes	GO:0005515(protein binding)	00480(Glutathione metabolism)	glutathione S-transferase phi 8
XLOC_004061	-	chr01:46473408-46473542	0	0	123.133	2.16e-35	yes	NA	NA	_
XLOC_030945	Solyc09g091700.2	chr09:66290248-66291649	0	0	123.058	2.27e-35	yes	GO:0008270(zinc ion binding),GO:0016491(oxidoreductase activity),GO:0055114(oxidation-reduction process)	NA	alkenal reductase
XLOC_015329	Solyc04g015340.2	chr04:5526388-5531684	189.155	258.125	119.318	2.28e-35	yes	GO:0004185(serine-type carboxypeptidase activity),GO:0006508(proteolysis)	00460(Cyanoamino acid metabolism)	serine carboxypeptidase-like 27
XLOC_013850	-	chr04:6427257-6427406	72.4324	0	0	2.35e-35	yes	NA	NA	_
XLOC_009412	Solyc02g090840.2	chr02:46891263-46892524	779.123	742.052	674.874	2.43e-35	yes	NA	NA	Protein of unknown function (DUF1685)
XLOC_032632	-	chr10:1813683-1817712	0	0	122.949	2.43e-35	yes	NA	NA	_
XLOC_023605	-	chr07:62177181-62177312	0	0	122.747	2.77e-35	yes	NA	NA	_
XLOC_001434	-	chr01:14835593-14835717	0	0	122.616	3.02e-35	yes	NA	NA	_
XLOC_039360	-	chr12:56886023-56886154	0	0	122.595	3.06e-35	yes	NA	NA	_
XLOC_009050	Solyc02g084440.2	chr02:42111041-42113547	835.216	317.002	1143.32	3.43e-35	yes	GO:0004332(fructose-bisphosphate aldolase activity),GO:0006096(glycolysis)	00010(Glycolysis / Gluconeogenesis)	fructose-bisphosphate aldolase 2
XLOC_003688	-	chr01:7065670-7065794	0	0	122.334	3.63e-35	yes	NA	NA	_
XLOC_025765	-	chr08:30084818-30084960	0	53.4084	0	4.13e-35	yes	NA	NA	_
XLOC_038595	-	chr12:4847730-4847866	0	0	121.812	5.09e-35	yes	NA	NA	_
XLOC_000403	Solyc00g183050.1	chr00:18367239-18367892	138.538	100.098	10.5343	5.15e-35	yes	NA	NA	phosphoinositide binding
XLOC_025702	Solyc08g029160.1	chr08:22866354-22867441	252.422	370.169	239.104	5.17e-35	yes	GO:0020037(heme binding)	NA	membrane-associated progesterone binding protein 2
XLOC_039288	-	chr12:50541777-50541929	0	53.2428	0	5.27e-35	yes	NA	NA	_
XLOC_018987	-	chr05:61110128-61110276	0	53.1889	0	5.71e-35	yes	NA	NA	_
XLOC_024458	-	chr07:38835073-38835198	0	0	121.549	6.03e-35	yes	NA	NA	_
XLOC_009628	Solyc03g005290.1	chr03:165695-167327	0	28.5942	174.47	7.51e-35	yes	NA	NA	_
XLOC_019607	-	chr06:20371651-20371810	0	52.7928	0	1.03e-34	yes	NA	NA	_
XLOC_039471	-	chr12:62870755-62870887	0	0	120.66	1.07e-34	yes	NA	NA	_
XLOC_025610	Solyc08g016440.2	chr08:7482953-7485344	20.3717	108.382	29.8369	1.12e-34	yes	NA	NA	_
XLOC_036037	-	chr11:13951014-13951165	0	0	120.315	1.34e-34	yes	NA	NA	_
XLOC_035879	-	chr11:7146264-7146405	193.798	94.8461	40.603	1.47e-34	yes	NA	NA	_
XLOC_037951	Solyc12g087790.1	chr12:61736088-61736606	80.3559	211.507	114.271	1.87e-34	yes	NA	NA	_
XLOC_003215	Solyc01g109660.2	chr01:88321490-88322795	1726.01	1193.99	1566.78	1.89e-34	yes	GO:0003676(nucleic acid binding)	NA	cold, circadian rhythm, and RNA binding 1
XLOC_034087	-	chr11:1191743-1191891	0	52.268	0	2.24e-34	yes	NA	NA	_
XLOC_029602	Solyc09g098310.2	chr09:67444735-67446684	254.636	368.491	239.499	2.38e-34	yes	NA	NA	_
XLOC_036144	-	chr11:24819787-24819929	70.2192	0	0	2.68e-34	yes	NA	NA	_
XLOC_031356	-	chr10:7663226-7663352	32.2373	0	180.371	2.89e-34	yes	NA	NA	_
XLOC_024207	-	chr07:8638833-8638981	69.9827	0	0	3.48e-34	yes	NA	NA	_
XLOC_027794	Solyc08g075540.2	chr08:56877797-56879604	128.769	222.819	99.2876	4.27e-34	yes	GO:0007585(respiratory gaseous exchange),GO:0055114(oxidation-reduction process),GO:0005740(mitochondrial envelope)	NA	alternative oxidase 1A
XLOC_016964	Solyc05g014470.2	chr05:8322380-8324881	329.405	427.104	298.689	4.37e-34	yes	GO:0016620(oxidoreductase activity, acting on the aldehyde or oxo group of donors, NAD or NADP as acceptor),GO:0055114(oxidation-reduction process)	NA	glyceraldehyde-3-phosphate dehydrogenase C2
XLOC_001007	-	chr00:21288489-21288649	0	51.7556	0	4.78e-34	yes	NA	NA	_
XLOC_007387	Solyc02g089130.2	chr02:45589632-45591730	0	0	118.219	5.22e-34	yes	NA	NA	COBRA-like extracellular glycosyl-phosphatidyl inositol-anchored protein family
XLOC_025843	-	chr08:41665271-41667859	0	0	118.108	5.61e-34	yes	NA	NA	_
XLOC_031394	-	chr10:10786859-10786989	0	0	117.996	6.03e-34	yes	NA	NA	_
XLOC_002839	-	chr01:83157625-83157870	69.452	0	0	6.24e-34	yes	NA	NA	_
XLOC_015408	Solyc04g017690.2	chr04:7758645-7763899	745.163	662.316	605.332	7.36e-34	yes	NA	NA	dehydration-induced protein (ERD15)
XLOC_005197	Solyc01g100320.2	chr01:82146953-82153414	388.385	425.726	297.466	9.02e-34	yes	GO:0045454(cell redox homeostasis),GO:0005783(endoplasmic reticulum)	NA	thioredoxin family protein
XLOC_014451	Solyc04g064880.2	chr04:55158358-55160454	54.1316	112.64	14.0738	1.14e-33	yes	NA	NA	pathogenesis-related family protein
XLOC_016408	Solyc04g080850.2	chr04:62514113-62516376	235.689	408.547	318.076	1.18e-33	yes	GO:0045454(cell redox homeostasis),GO:0015035(protein disulfide oxidoreductase activity),GO:0009055(electron carrier activity),GO:0006662(glycerol ether metabolic process)	NA	thioredoxin H-type 1
XLOC_005399	Solyc01g104690.2	chr01:84867130-84868591	119.91	186.624	64.1114	1.21e-33	yes	NA	NA	_
XLOC_009640	Solyc03g005470.2,Solyc03g005480.2	chr03:365972-377991	290.295	381.511	251.394	1.36e-33	yes	NA	NA	_
XLOC_013139	Solyc03g117420.2	chr03:60603765-60622583	715.793	657.144	591.557	1.48e-33	yes	NA	NA	Leucine-rich repeat family protein
XLOC_031367	-	chr10:7674307-7674438	0	0	116.508	1.58e-33	yes	NA	NA	_
XLOC_009348	Solyc02g089610.1	chr02:45946293-45949486	111.896	273.534	194.301	1.91e-33	yes	GO:0004014(adenosylmethionine decarboxylase activity),GO:0006597(spermine biosynthetic process),GO:0008295(spermidine biosynthetic process)	00270(Cysteine and methionine metabolism)	Adenosylmethionine decarboxylase family protein
XLOC_019996	-	chr06:34707369-34707501	0	0	116.136	2.02e-33	yes	NA	NA	_
XLOC_026578	Solyc08g080480.2	chr08:60935500-60937737	0	97.8727	218.855	2.11e-33	yes	NA	NA	seed storage albumin 1
XLOC_016137	Solyc04g074840.2	chr04:58343044-58346840	656.48	534.353	478.647	2.33e-33	yes	GO:0015238(drug transmembrane transporter activity),GO:0015297(antiporter activity),GO:0006855(drug transmembrane transport),GO:0055085(transmembrane transport),GO:0016020(membrane)	NA	MATE efflux family protein
XLOC_025841	-	chr08:41073999-41074144	0	50.6871	0	2.33e-33	yes	NA	NA	_
XLOC_002729	-	chr01:81474989-81475168	68.1701	0	0	2.56e-33	yes	NA	NA	_
XLOC_030444	-	chr09:55930454-55930620	79.8816	97.1764	0	2.97e-33	yes	NA	NA	_
XLOC_012360	-	chr03:44655184-44655334	0	50.5149	0	3.01e-33	yes	NA	NA	_
XLOC_030615	Solyc09g072560.2	chr09:60593207-60595291	0.0523087	63.8366	204.577	3.08e-33	yes	GO:0045735(nutrient reservoir activity)	NA	RmlC-like cupins superfamily protein
XLOC_007339	-	chr02:45141947-45142259	0	119.832	90.68	3.2e-33	yes	NA	NA	_
XLOC_032877	-	chr10:9673288-9673415	0	0	115.403	3.24e-33	yes	NA	NA	_
XLOC_001006	-	chr00:21288268-21288399	0	0	115.225	3.64e-33	yes	NA	NA	_
XLOC_028753	Solyc09g025210.2	chr09:19251697-19253627	0.0282291	112.132	214.358	3.74e-33	yes	GO:0045735(nutrient reservoir activity)	NA	RmlC-like cupins superfamily protein
XLOC_006813	-	chr02:38041512-38041673	0	50.3652	0	3.76e-33	yes	NA	NA	_
XLOC_023781	Solyc07g065420.1	chr07:64410109-64410919	67.7636	0	0	4.01e-33	yes	NA	NA	Protein of unknown function, DUF617
XLOC_021656	-	chr06:35584909-35585070	13.2151	45.6555	217.863	4.34e-33	yes	NA	NA	_
XLOC_010040	-	chr03:11639158-11643014	0	0	114.905	4.48e-33	yes	NA	NA	_
XLOC_006190	-	chr02:24782081-24782220	0	0	114.842	4.66e-33	yes	NA	NA	_
XLOC_030419	-	chr09:54237481-54237611	0	0	114.691	5.14e-33	yes	NA	NA	_
XLOC_001002	-	chr00:21259988-21260129	0	50.1483	0	5.18e-33	yes	NA	NA	_
XLOC_037625	Solyc12g042380.1	chr12:43001306-43018566	303.351	402.094	277.771	5.31e-33	yes	NA	NA	_
XLOC_024102	Solyc07g009410.2	chr07:4479007-4481086	0	50.0086	0	6.37e-33	yes	GO:0005515(protein binding),GO:0005529(carbohydrate binding)	NA	Galactose oxidase/kelch repeat superfamily protein
XLOC_038850	-	chr12:24070331-24070469	67.3091	0	0	6.61e-33	yes	NA	NA	_
XLOC_030051	-	chr09:11055585-11055719	0	0	114.289	6.67e-33	yes	NA	NA	_
XLOC_037764	-	chr12:47042698-47052685	16.4525	0	149.14	6.89e-33	yes	NA	NA	_
XLOC_023718	Solyc07g064170.2	chr07:63636545-63719310	1130.95	1099.1	1147.99	7.12e-33	yes	GO:0030599(pectinesterase activity),GO:0042545(cell wall modification),GO:0005618(cell wall),GO:0004857(enzyme inhibitor activity)	NA	methylesterase PCR A
XLOC_001056	Solyc01g005560.2	chr01:394401-399248	267.877	340.304	209.832	8.2e-33	yes	GO:0016616(oxidoreductase activity, acting on the CH-OH group of donors, NAD or NADP as acceptor),GO:0055114(oxidation-reduction process),GO:0006102(isocitrate metabolic process),GO:0004450(isocitrate dehydrogenase (NADP+) activity)	00020(Citrate cycle (TCA cycle))	cytosolic NADP+-dependent isocitrate dehydrogenase
XLOC_020494	Solyc06g073320.2	chr06:41566648-41570177	318.724	419.174	297.726	8.55e-33	yes	NA	NA	mannose-1-phosphate guanylyltransferase (GDP)s;GDP-galactose:mannose-1-phosphate guanylyltransferases;GDP-galactose:glucose-1-phosphate guanylyltransferases;GDP-galactose:myoinositol-1-phosphate guanylyltransferases;glucose-1-phosphate guanylyltransferase
XLOC_028924	-	chr09:42950650-42950788	0	49.6752	0	1.04e-32	yes	NA	NA	_
XLOC_021544	Solyc06g054260.1	chr06:33565230-33565857	133.61	26.7886	336.244	1.22e-32	yes	GO:0015979(photosynthesis),GO:0009522(photosystem I),GO:0009538(photosystem I reaction center)	00195(Photosynthesis)	photosystem I subunit D-2
XLOC_031636	Solyc10g047650.1	chr10:37017512-37044298	324.869	425.738	306.313	1.47e-32	yes	NA	NA	Cox19-like CHCH family protein
XLOC_027975	Solyc08g078870.1	chr08:59728443-59728909	0	0	112.89	1.65e-32	yes	NA	NA	Bifunctional inhibitor/lipid-transfer protein/seed storage 2S albumin superfamily protein
XLOC_009162	Solyc02g086300.2	chr02:43573058-43575024	68.3194	162.174	61.3457	1.71e-32	yes	GO:0016787(hydrolase activity),GO:0006541(glutamine metabolic process)	NA	Class I glutamine amidotransferase-like superfamily protein
XLOC_001347	-	chr01:7029976-7030195	72.3939	128.158	23.9406	1.8e-32	yes	NA	NA	_
XLOC_033225	Solyc10g050440.1	chr10:45229219-45230306	0	20.6509	153.39	1.85e-32	yes	NA	NA	_
XLOC_034048	Solyc11g005670.1	chr11:494969-498106	321.14	429.939	313.962	2.34e-32	yes	GO:0005515(protein binding)	03320(PPAR signaling pathway)	polyubiquitin 10
XLOC_036851	-	chr12:1040707-1040842	0	0	112.318	2.39e-32	yes	NA	NA	_
XLOC_026987	-	chr08:4760338-4760487	0	48.9542	0	3.04e-32	yes	NA	NA	_
XLOC_033172	Solyc10g049630.1	chr10:41774715-41777656	69.1937	174.488	77.8957	3.6e-32	yes	GO:0003824(catalytic activity)	NA	Protein phosphatase 2C family protein
XLOC_003254	Solyc01g110440.2	chr01:88906364-88909922	128.589	242.415	132.193	3.62e-32	yes	GO:0003824(catalytic activity),GO:0008792(arginine decarboxylase activity),GO:0008295(spermidine biosynthetic process),GO:0006527(arginine catabolic process)	NA	arginine decarboxylase 2
XLOC_037500	-	chr12:35566338-35566480	0	48.8082	0	3.78e-32	yes	NA	NA	_
XLOC_007967	-	chr02:18763768-18763912	0	48.7814	0	3.93e-32	yes	NA	NA	_
XLOC_035764	-	chr11:4667989-4690324	490.895	185.58	330.025	4.78e-32	yes	NA	NA	_
XLOC_010122	-	chr03:16111080-16111211	0	0	111.183	5e-32	yes	NA	NA	_
XLOC_018956	Solyc05g050980.2	chr05:60337083-60344001	65.4456	0	0	5.14e-32	yes	GO:0016765(transferase activity, transferring alkyl or aryl (other than methyl) groups)	00400(Phenylalanine, tyrosine and tryptophan biosynthesis)	RNA 3\'-terminal phosphate cyclase/enolpyruvate transferase, alpha/beta
XLOC_037314	-	chr12:14883137-14883282	78.4445	93.3039	0	5.56e-32	yes	NA	NA	_
XLOC_000790	Solyc00g068970.2	chr00:14507326-14508646	359.875	68.4732	324.064	5.59e-32	yes	NA	NA	_
XLOC_024472	-	chr07:40484886-40485018	0	0	110.943	5.84e-32	yes	NA	NA	_
XLOC_037373	-	chr12:23936131-23936299	65.2761	0	0	6.19e-32	yes	NA	NA	_
XLOC_032921	Solyc10g024420.1,Solyc10g024430.1	chr10:13997088-14017389	313.995	326.516	203.604	7.3e-32	yes	NA	NA	_
XLOC_031785	Solyc10g050990.1	chr10:46804945-46805292	103.26	150.362	38.4725	7.62e-32	yes	NA	NA	_
XLOC_013093	Solyc03g116590.2	chr03:59991932-59993885	144.93	250.579	136.476	9.8e-32	yes	NA	NA	Embryo-specific protein 3, (ATS3)
XLOC_004228	-	chr01:61295596-61295732	64.8454	0	0	9.95e-32	yes	NA	NA	_
XLOC_026867	Solyc08g007820.1	chr08:2326800-2327535	5.89085	63.369	4.90135	9.97e-32	yes	GO:0003700(sequence-specific DNA binding transcription factor activity),GO:0006355(regulation of transcription, DNA-dependent)	NA	C-repeat-binding factor 4
XLOC_004058	-	chr01:46253642-46254049	0	0	110.106	1e-31	yes	NA	NA	_
XLOC_024134	-	chr07:5206729-5206872	64.4682	0	0	1.51e-31	yes	NA	NA	_
XLOC_025363	-	chr08:833511-833661	0	47.8636	0	1.53e-31	yes	NA	NA	_
XLOC_024486	-	chr07:41547990-41548139	0	47.7923	0	1.7e-31	yes	NA	NA	_
XLOC_027772	-	chr08:56468172-56468302	0	0	109.257	1.74e-31	yes	NA	NA	_
XLOC_018848	-	chr05:57480097-57480229	0	0	109.169	1.84e-31	yes	NA	NA	_
XLOC_015242	Solyc04g011430.2	chr04:3885138-3888726	792.436	828.225	798.348	1.86e-31	yes	GO:0016881(acid-amino acid ligase activity)	04120(Ubiquitin mediated proteolysis)	ubiquitin carrier protein 7
XLOC_011575	Solyc03g005940.2	chr03:633859-635554	0	77.7578	26.356	1.92e-31	yes	NA	NA	Protein of unknown function (DUF1264)
XLOC_009974	-	chr03:9722246-9722415	0	47.6681	0	2.05e-31	yes	NA	NA	_
XLOC_039470	-	chr12:62869674-62869840	64.1424	0	0	2.16e-31	yes	NA	NA	_
XLOC_002635	Solyc01g097880.2	chr01:80335949-80341370	357.735	346.093	232.422	2.25e-31	yes	GO:0008270(zinc ion binding),GO:0016787(hydrolase activity)	NA	Cytidine/deoxycytidylate deaminase family protein
XLOC_039472	-	chr12:62871350-62871496	63.989	0	0	2.55e-31	yes	NA	NA	_
XLOC_038418	Solyc12g008590.1	chr12:1974451-1979781	411.638	499.744	395.791	2.98e-31	yes	GO:0003779(actin binding),GO:0007010(cytoskeleton organization),GO:0015629(actin cytoskeleton),GO:0030036(actin cytoskeleton organization)	NA	profilin 1
XLOC_010782	Solyc03g097270.2	chr03:53034150-53040369	126.417	231.247	121.891	3.24e-31	yes	GO:0004869(cysteine-type endopeptidase inhibitor activity)	NA	cystatin B
XLOC_019788	-	chr06:29810102-29810389	0	47.35	0	3.28e-31	yes	NA	NA	_
XLOC_027617	-	chr08:53481350-53481476	0	0	108.269	3.3e-31	yes	NA	NA	_
XLOC_030760	-	chr09:63286214-63286365	0	47.2476	0	3.82e-31	yes	NA	NA	_
XLOC_010181	-	chr03:19854711-19854870	0	47.2035	0	4.08e-31	yes	NA	NA	_
XLOC_005808	-	chr01:84231437-84231571	0	0	107.844	4.35e-31	yes	NA	NA	_
XLOC_010491	Solyc03g080090.2	chr03:45541224-45546345	128.291	239.406	132.92	4.8e-31	yes	GO:0003677(DNA binding),GO:0006355(regulation of transcription, DNA-dependent)	NA	TCV-interacting protein
XLOC_011778	-	chr03:7346701-7346850	0	47.0338	0	5.24e-31	yes	NA	NA	_
XLOC_019639	-	chr06:21734754-21734896	70.9002	0	4.28799	5.29e-31	yes	NA	NA	_
XLOC_027384	-	chr08:44393304-44393452	0	0	106.908	7.98e-31	yes	NA	NA	_
XLOC_010714	Solyc03g096040.2	chr03:51304229-51305908	0.0708601	86.8408	39.5327	8.81e-31	yes	GO:0016209(antioxidant activity),GO:0016491(oxidoreductase activity),GO:0055114(oxidation-reduction process),GO:0051920(peroxiredoxin activity)	00360(Phenylalanine metabolism)	1-cysteine peroxiredoxin 1
XLOC_038440	-	chr12:2378132-2378258	0	122.786	124.774	9.21e-31	yes	NA	NA	_
XLOC_034639	Solyc11g022450.1	chr11:13735285-13931461	205.214	146.335	62.6204	1.02e-30	yes	NA	NA	_
XLOC_035076	-	chr11:46848712-46848846	0	46.5727	0	1.04e-30	yes	NA	NA	_
XLOC_027863	-	chr08:57780458-57780585	0	0	106.447	1.08e-30	yes	NA	NA	_
XLOC_029492	Solyc09g091500.2	chr09:66113419-66116232	0	0	106.355	1.14e-30	yes	NA	03018(RNA degradation)	Small nuclear ribonucleoprotein family protein
XLOC_025596	-	chr08:6865782-6865925	0	46.4833	0	1.19e-30	yes	NA	NA	_
XLOC_032731	-	chr10:3635547-3635693	0	77.4346	27.7009	1.23e-30	yes	NA	NA	_
XLOC_038815	-	chr12:17475295-17475420	0	0	106.194	1.27e-30	yes	NA	NA	_
XLOC_020021	Solyc06g060840.1	chr06:35259036-35259441	338.969	410.331	296.125	1.28e-30	yes	GO:0012511(monolayer-surrounded lipid storage body),GO:0016021(integral to membrane)	NA	oleosin3
XLOC_004139	-	chr01:56353686-56357988	62.4223	0	0	1.43e-30	yes	NA	NA	_
XLOC_033908	Solyc10g085010.1	chr10:63675640-63676631	169.943	302.24	204.965	2.02e-30	yes	NA	NA	PAR1 protein
XLOC_029743	-	chr09:1626892-1627477	403.115	265.205	219.91	2.28e-30	yes	NA	NA	_
XLOC_037751	-	chr12:46833556-46833685	0	0	105.201	2.41e-30	yes	NA	NA	_
XLOC_030027	-	chr09:9214764-9217164	61.8238	0	0	2.77e-30	yes	NA	NA	_
XLOC_005957	-	chr02:12511365-12511492	0	0	104.98	2.79e-30	yes	NA	NA	_
XLOC_011257	Solyc03g118290.2,Solyc03g118300.1	chr03:61268319-61276300	325.485	361.435	244.834	3.08e-30	yes	NA	NA	_
XLOC_014464	-	chr04:55610096-55610988	371.077	373.525	263.866	3.27e-30	yes	NA	NA	_
XLOC_039179	-	chr12:46170547-46170704	61.6366	0	0	3.4e-30	yes	NA	NA	_
XLOC_021249	-	chr06:21779164-21779311	0	45.7333	0	3.6e-30	yes	NA	NA	_
XLOC_005802	-	chr01:67362744-67362887	0	45.6232	0	4.24e-30	yes	NA	NA	_
XLOC_034517	-	chr11:8681360-8681513	61.4277	0	0	4.28e-30	yes	NA	NA	_
XLOC_033357	Solyc10g054440.1	chr10:50892472-50894596	151.834	252.542	143.021	4.38e-30	yes	GO:0003824(catalytic activity),GO:0008792(arginine decarboxylase activity),GO:0008295(spermidine biosynthetic process),GO:0006527(arginine catabolic process)	00330(Arginine and proline metabolism)	arginine decarboxylase 2
XLOC_030410	-	chr09:53773500-53773683	80.0354	120.632	21.2612	4.52e-30	yes	NA	NA	_
XLOC_007450	Solyc02g090370.2	chr02:46505416-46507579	0	62.6324	13.0441	4.82e-30	yes	GO:0005783(endoplasmic reticulum)	NA	Reticulan like protein B13
XLOC_005469	Solyc01g105970.2	chr01:85730807-85735815	352.095	364.605	252.734	4.84e-30	yes	GO:0005515(protein binding)	NA	Haloacid dehalogenase-like hydrolase (HAD) superfamily protein
XLOC_034539	-	chr11:9681998-9682142	61.2898	0	0	4.99e-30	yes	NA	NA	_
XLOC_024188	-	chr07:7609455-7609583	0	45.4994	0	5.1e-30	yes	NA	NA	_
XLOC_022875	-	chr07:28748487-28748631	0	0	103.745	6.2e-30	yes	NA	NA	_
XLOC_022830	-	chr07:19308622-19308781	60.9039	0	0	7.63e-30	yes	NA	NA	_
XLOC_036612	Solyc11g069330.1	chr11:51019386-51020805	157.77	279.021	179.34	7.66e-30	yes	NA	NA	_
XLOC_024404	-	chr07:30158059-30158185	0	0	103.342	8.06e-30	yes	NA	NA	_
XLOC_039235	-	chr12:47588159-47591927	0	0	103.317	8.19e-30	yes	NA	NA	_
XLOC_004719	Solyc01g087950.2	chr01:74556170-74558727	194.71	253.523	134.697	8.23e-30	yes	GO:0004185(serine-type carboxypeptidase activity),GO:0006508(proteolysis)	NA	serine carboxypeptidase-like 40
XLOC_011867	Solyc03g031950.1	chr03:8708259-8708952	447.657	538.226	451.366	8.66e-30	yes	NA	NA	_
XLOC_038504	Solyc12g010420.1	chr12:3460517-3460688	0	45.1347	0	8.75e-30	yes	NA	NA	_
XLOC_018754	-	chr05:53126284-53126419	0	0	103.137	9.2e-30	yes	NA	NA	_
XLOC_020661	Solyc06g076320.1	chr06:43807182-43807548	251.524	327.185	211.164	9.97e-30	yes	NA	NA	ROTUNDIFOLIA like 5
XLOC_023889	-	chr07:409838-409979	56.4227	85.182	0	1.01e-29	yes	NA	NA	_
XLOC_026003	-	chr08:49530986-49552256	8.37069	14.5659	151.18	1.05e-29	yes	NA	NA	_
XLOC_010793	Solyc03g097440.2	chr03:53209997-53213148	52.4935	130.412	41.5012	1.3e-29	yes	GO:0016491(oxidoreductase activity),GO:0008152(metabolic process)	NA	hydroxysteroid dehydrogenase 1
XLOC_021173	-	chr06:16268583-16268732	0	44.8374	0	1.36e-29	yes	NA	NA	_
XLOC_034138	-	chr11:1760971-1761106	0	0	102.486	1.4e-29	yes	NA	NA	_
XLOC_033487	-	chr10:57646673-57646818	0	44.8123	0	1.41e-29	yes	NA	NA	_
XLOC_014874	-	chr04:62258059-62258232	95.3795	32.2905	0	1.42e-29	yes	NA	NA	_
XLOC_008256	Solyc02g064730.2	chr02:30412690-30418734	824.337	814.16	802.616	1.47e-29	yes	NA	NA	Uncharacterised protein family SERF
XLOC_030765	Solyc09g082100.2	chr09:63346108-63347690	0.0489059	57.7226	9.41737	1.73e-29	yes	NA	NA	Seed maturation protein
XLOC_028771	-	chr09:20085603-20085758	60.1277	0	0	1.79e-29	yes	NA	NA	_
XLOC_034096	-	chr11:1342584-1342717	0	0	102.034	1.88e-29	yes	NA	NA	_
XLOC_033771	Solyc10g081570.1	chr10:61933243-61937353	78.174	162.711	65.494	1.92e-29	yes	NA	NA	_
XLOC_029340	Solyc09g082650.2	chr09:63764987-63769755	527.798	565.13	485.083	2.09e-29	yes	GO:0010309(acireductone dioxygenase [iron(II)-requiring] activity),GO:0055114(oxidation-reduction process)	00270(Cysteine and methionine metabolism)	RmlC-like cupins superfamily protein
XLOC_005632	Solyc01g108910.2	chr01:87797490-87799653	383.741	371.75	269.732	2.09e-29	yes	NA	NA	maternal effect embryo arrest 14
XLOC_025444	Solyc08g007460.2	chr08:2031767-2034424	99.2603	151.414	46.7395	3.32e-29	yes	NA	NA	Bifunctional inhibitor/lipid-transfer protein/seed storage 2S albumin superfamily protein
XLOC_013763	Solyc04g014490.1	chr04:4725302-4725698	288.805	363.514	252.636	3.48e-29	yes	GO:0006886(intracellular protein transport),GO:0005783(endoplasmic reticulum),GO:0016021(integral to membrane)	NA	_
XLOC_011634	-	chr03:1594780-1594943	0	44.0716	0	4.23e-29	yes	NA	NA	_
XLOC_034027	-	chr11:291490-291645	76.6907	11.7738	0	4.35e-29	yes	NA	NA	_
XLOC_003494	Solyc01g007730.2	chr01:1900017-1903183	222.444	32.3904	140.554	4.47e-29	yes	NA	NA	_
XLOC_008101	-	chr02:25674640-25674779	0	0	100.627	4.68e-29	yes	NA	NA	_
XLOC_000165	-	chr00:12148172-12148333	0	97.4233	63.5572	4.81e-29	yes	NA	NA	_
XLOC_031688	-	chr10:41091476-41091630	59.2039	0	0	4.96e-29	yes	NA	NA	_
XLOC_020480	Solyc06g073060.2	chr06:41401608-41405851	152.48	199.104	86.4775	6.29e-29	yes	GO:0016787(hydrolase activity),GO:0008152(metabolic process)	NA	IAA-leucine-resistant (ILR1)-like 3
XLOC_021516	Solyc06g053710.2	chr06:33043756-33047976	352.57	363.66	257.5	6.3e-29	yes	GO:0000156(two-component response regulator activity),GO:0000160(two-component signal transduction system (phosphorelay)),GO:0006355(regulation of transcription, DNA-dependent),GO:0000155(two-component sensor activity),GO:0007165(signal transduction),GO:0016020(membrane),GO:0005515(protein binding),GO:0005524(ATP binding)	NA	Signal transduction histidine kinase, hybrid-type, ethylene sensor
XLOC_005800	-	chr01:65108022-65108151	0	0	100.099	6.59e-29	yes	NA	NA	_
XLOC_008988	Solyc02g083450.2	chr02:41427642-41433090	58.8892	0	0	7.01e-29	yes	GO:0004190(aspartic-type endopeptidase activity),GO:0006508(proteolysis)	NA	Eukaryotic aspartyl protease family protein
XLOC_001550	-	chr01:26078720-26078876	0	43.7201	0	7.13e-29	yes	NA	NA	_
XLOC_017146	-	chr05:28254681-28254848	0	43.6878	0	7.47e-29	yes	NA	NA	_
XLOC_033630	Solyc10g078940.1	chr10:59908549-59910947	0	0	99.37	1.06e-28	yes	GO:0004672(protein kinase activity),GO:0005524(ATP binding),GO:0006468(protein phosphorylation)	NA	Protein kinase superfamily protein
XLOC_000931	Solyc00g174330.2,Solyc00g174340.1	chr00:18119481-18121727	322.348	502.347	466.276	1.24e-28	yes	NA	NA	_
XLOC_005998	-	chr02:14970548-14974068	58.3138	0	0	1.32e-28	yes	NA	NA	_
XLOC_025870	-	chr08:43593406-43593555	58.2621	0	0	1.4e-28	yes	NA	NA	_
XLOC_011726	Solyc03g019770.2	chr03:6700643-6709961	0	43.2449	0	1.44e-28	yes	NA	NA	Putative integral membrane protein conserved region (DUF2404)
XLOC_022244	Solyc06g076520.1,Solyc06g076540.1	chr06:43936520-43941457	281.567	369.408	264.768	1.54e-28	yes	NA	NA	_
XLOC_011624	-	chr03:1484139-1484283	0	43.1513	0	1.66e-28	yes	NA	NA	_
XLOC_028966	-	chr09:49020233-49020361	0	0	98.5863	1.76e-28	yes	NA	NA	_
XLOC_017517	-	chr05:59856806-59856935	150.603	0	104.587	1.76e-28	yes	NA	NA	_
XLOC_022576	-	chr07:2412229-2412372	0	0	98.5795	1.77e-28	yes	NA	NA	_
XLOC_035432	-	chr11:53130999-53137075	0	0	98.4564	1.91e-28	yes	NA	NA	_
XLOC_017607	Solyc05g051850.2	chr05:61409235-61413326	83.9485	14.4245	246.545	1.96e-28	yes	GO:0004512(inositol-3-phosphate synthase activity),GO:0006021(inositol biosynthetic process),GO:0008654(phospholipid biosynthetic process)	00521(Streptomycin biosynthesis)	myo-inositol-1-phosphate synthase 3
XLOC_038453	Solyc12g009300.1	chr12:2573711-2579714	84.7321	158.966	61.0368	2e-28	yes	GO:0009058(biosynthetic process),GO:0005985(sucrose metabolic process)	00500(Starch and sucrose metabolism)	sucrose synthase 4
XLOC_000414	Solyc00g201160.2	chr00:18863958-18865619	0	0	98.3191	2.09e-28	yes	GO:0004672(protein kinase activity),GO:0005524(ATP binding),GO:0006468(protein phosphorylation)	NA	S-locus lectin protein kinase family protein
XLOC_028526	Solyc09g011470.2	chr09:4793274-4796955	287.203	326.99	216.205	2.14e-28	yes	NA	NA	_
XLOC_017677	Solyc05g053210.2	chr05:62492662-62497604	198.45	278.039	167.89	2.15e-28	yes	GO:0004672(protein kinase activity),GO:0005524(ATP binding),GO:0006468(protein phosphorylation),GO:0007165(signal transduction)	NA	CBL-interacting protein kinase 1
XLOC_005106	-	chr01:80785013-80785262	0	58.7281	12.0105	2.33e-28	yes	NA	NA	_
XLOC_027955	Solyc08g078510.2	chr08:59454947-59456978	118.978	212.08	111.597	2.38e-28	yes	NA	NA	GRAM domain family protein
XLOC_034882	-	chr11:35868788-35868935	57.7322	0	0	2.5e-28	yes	NA	NA	_
XLOC_004649	Solyc01g081610.2	chr01:73313896-73316705	164.328	169.102	65.3994	2.85e-28	yes	GO:0004553(hydrolase activity, hydrolyzing O-glycosyl compounds),GO:0004563(beta-N-acetylhexosaminidase activity),GO:0005975(carbohydrate metabolic process)	00511(Other glycan degradation)	beta-hexosaminidase 2
XLOC_035931	Solyc11g018500.1	chr11:8620701-8630102	0	42.5965	0	3.77e-28	yes	GO:0004553(hydrolase activity, hydrolyzing O-glycosyl compounds),GO:0005975(carbohydrate metabolic process),GO:0004565(beta-galactosidase activity),GO:0009341(beta-galactosidase complex)	NA	beta-galactosidase 16
XLOC_030117	-	chr09:18859422-18859571	0	42.5651	0	3.95e-28	yes	NA	NA	_
XLOC_038995	-	chr12:37571370-37571525	57.2007	0	0	4.5e-28	yes	NA	NA	_
XLOC_031540	Solyc10g045150.1	chr10:27215574-27216432	0	42.4713	0	4.54e-28	yes	NA	NA	_
XLOC_036214	Solyc11g042930.1	chr11:34423441-34426145	529.83	630.56	580.238	5.34e-28	yes	GO:0006511(ubiquitin-dependent protein catabolic process)	04110(Cell cycle)	S phase kinase-associated protein 1
XLOC_009113	Solyc02g085350.2	chr02:42847984-42855215	213.512	290.941	182.495	5.84e-28	yes	GO:0009055(electron carrier activity),GO:0016491(oxidoreductase activity),GO:0055114(oxidation-reduction process)	00020(Citrate cycle (TCA cycle))	succinate dehydrogenase 1-1
XLOC_011752	-	chr03:6965272-6965404	0	0	96.7169	5.91e-28	yes	NA	NA	_
XLOC_009858	Solyc03g025720.2	chr03:7514750-7522384	250.365	347.656	247.038	6.04e-28	yes	GO:0003824(catalytic activity),GO:0008152(metabolic process)	NA	AMP-dependent synthetase and ligase family protein
XLOC_025191	Solyc07g064710.2	chr07:63967339-63971380	56.9209	0	0	6.12e-28	yes	GO:0005524(ATP binding),GO:0009029(tetraacyldisaccharide 4'-kinase activity),GO:0009245(lipid A biosynthetic process)	NA	tetraacyldisaccharide 4\'-kinase family protein
XLOC_025935	-	chr08:47193393-47193527	0	0	96.6461	6.18e-28	yes	NA	NA	_
XLOC_007810	-	chr02:8861796-8861943	0	0	96.5245	6.69e-28	yes	NA	NA	_
XLOC_038179	Solyc12g098900.1	chr12:64603645-64605410	0	59.0626	13.0586	6.9e-28	yes	NA	NA	Late embryogenesis abundant protein (LEA) family protein
XLOC_026006	-	chr08:49593075-49593231	0	42.1828	0	6.96e-28	yes	NA	NA	_
XLOC_038742	-	chr12:10141153-10141303	0	0	96.4431	7.05e-28	yes	NA	NA	_
XLOC_003960	Solyc01g028800.1	chr01:33225331-33229037	57.7846	0	0.546453	7.35e-28	yes	GO:0003723(RNA binding)	NA	pumilio 12
XLOC_018846	-	chr05:57478499-57478631	0	0	96.3353	7.56e-28	yes	NA	NA	_
XLOC_012113	-	chr03:19833853-19834413	0	42.0654	0	8.28e-28	yes	NA	NA	_
XLOC_019222	-	chr05:64580189-64580334	0	0	95.8785	1.02e-27	yes	NA	NA	_
XLOC_034227	-	chr11:3137151-3137282	106.285	0	41.2761	1.15e-27	yes	NA	NA	_
XLOC_034711	-	chr11:18204612-18277638	88.0741	0	22.7439	1.18e-27	yes	NA	NA	_
XLOC_028284	-	chr09:1089218-1089794	0	0	95.4427	1.35e-27	yes	NA	NA	_
XLOC_036271	-	chr11:36573663-36574880	56.1719	0	0	1.4e-27	yes	NA	NA	_
XLOC_009679	-	chr03:967856-994542	56.1563	0	0	1.42e-27	yes	NA	NA	_
XLOC_014954	Solyc04g081900.2	chr04:63357263-63360186	217.147	264.367	154.128	1.43e-27	yes	NA	NA	DC1 domain-containing protein
XLOC_017761	-	chr05:63771672-63771821	29.3651	69.8253	0	1.5e-27	yes	NA	NA	_
XLOC_029539	Solyc09g092220.2	chr09:66706227-66710546	56.0448	0	0	1.6e-27	yes	GO:0016020(membrane)	NA	Protein of unknown function (DUF803)
XLOC_024477	-	chr07:40607973-40608109	0	0	95.1549	1.63e-27	yes	NA	NA	_
XLOC_018129	-	chr05:4698473-4698626	0	0	95.1127	1.67e-27	yes	NA	NA	_
XLOC_016300	Solyc04g078860.2	chr04:61113343-61120190	0	41.5665	0	1.74e-27	yes	GO:0004970(ionotropic glutamate receptor activity),GO:0005234(extracellular-glutamate-gated ion channel activity),GO:0016020(membrane),GO:0005215(transporter activity),GO:0006810(transport),GO:0030288(outer membrane-bounded periplasmic space)	NA	glutamate receptor 2.9
XLOC_037814	Solyc12g056600.2	chr12:47929770-48130343	250.997	201.855	116.76	1.88e-27	yes	GO:0016491(oxidoreductase activity),GO:0008152(metabolic process)	NA	NAD(P)-binding Rossmann-fold superfamily protein
XLOC_019850	Solyc06g051660.1	chr06:31685005-31685444	0	0	94.9131	1.9e-27	yes	NA	NA	Protein of unknown function (DUF1313)
XLOC_016704	Solyc05g008380.2	chr05:2746508-2753310	40.4574	99.3431	20.3785	2.19e-27	yes	NA	NA	_
XLOC_017344	-	chr05:52825767-52825919	22.9284	65.3951	0	2.26e-27	yes	NA	NA	_
XLOC_032443	Solyc10g085830.1	chr10:64223676-64226056	178.307	234.762	126.383	2.76e-27	yes	GO:0008171(O-methyltransferase activity),GO:0008168(methyltransferase activity),GO:0046983(protein dimerization activity)	NA	O-methyltransferase family protein
XLOC_022888	-	chr07:31682271-31682448	0	41.1628	0	3.16e-27	yes	NA	NA	_
XLOC_006188	-	chr02:24777801-24777940	0	0	93.9997	3.44e-27	yes	NA	NA	_
XLOC_011864	Solyc03g031920.2	chr03:8657523-8664052	168.49	198.59	92.0451	3.57e-27	yes	GO:0055085(transmembrane transport)	NA	YELLOW STRIPE like 7
XLOC_007067	-	chr02:41290839-41290979	113.945	215.647	124.603	3.6e-27	yes	NA	NA	_
XLOC_037187	-	chr12:5766589-5766735	73.6058	0	11.7103	3.76e-27	yes	NA	NA	_
XLOC_031347	-	chr10:7067416-7067592	0	40.9946	0	4.05e-27	yes	NA	NA	_
XLOC_015636	-	chr04:38104824-38104959	0	0	93.7403	4.07e-27	yes	NA	NA	_
XLOC_006530	-	chr02:34204675-34204836	0	40.9888	0	4.09e-27	yes	NA	NA	_
XLOC_009531	Solyc02g093270.2	chr02:48756121-48757525	82.2962	125.398	31.6513	4.46e-27	yes	GO:0008171(O-methyltransferase activity)	00360(Phenylalanine metabolism)	S-adenosyl-L-methionine-dependent methyltransferases superfamily protein
XLOC_024367	-	chr07:26005801-26005950	0	40.8938	0	4.7e-27	yes	NA	NA	_
XLOC_006640	-	chr02:35616843-35616980	0	0	93.3048	5.39e-27	yes	NA	NA	_
XLOC_021125	-	chr06:10871534-10871708	0	40.7945	0	5.45e-27	yes	NA	NA	_
XLOC_025659	-	chr08:15762829-15762997	0	0	93.1127	6.11e-27	yes	NA	NA	_
XLOC_035488	-	chr11:507623-507770	163.379	56.828	46.3977	6.74e-27	yes	NA	NA	_
XLOC_020820	Solyc06g084540.2	chr06:45921672-45922823	457.97	414.51	342.523	8.25e-27	yes	GO:0006950(response to stress)	NA	Adenine nucleotide alpha hydrolases-like superfamily protein
XLOC_017646	Solyc05g052560.1	chr05:61925747-61928525	64.7843	202.109	163.089	8.83e-27	yes	NA	NA	_
XLOC_027397	-	chr08:45648467-45648605	0	0	92.2819	1.05e-26	yes	NA	NA	_
XLOC_015725	-	chr04:46015738-46015895	0	40.3367	0	1.07e-26	yes	NA	NA	_
XLOC_032307	-	chr10:62684859-62687861	19.7084	65.179	2.56169	1.09e-26	yes	NA	NA	_
XLOC_006158	-	chr02:23154995-23155133	0	40.3197	0	1.1e-26	yes	NA	NA	_
XLOC_020754	Solyc06g083010.1	chr06:44864253-44871830	195.525	255.333	149.585	1.13e-26	yes	NA	NA	_
XLOC_015189	-	chr04:2756254-2756801	54.2176	0	0	1.2e-26	yes	NA	NA	_
XLOC_014094	-	chr04:31160231-31160366	0	0	92.0317	1.23e-26	yes	NA	NA	_
XLOC_014229	-	chr04:47726217-47726344	0	0	91.8831	1.36e-26	yes	NA	NA	_
XLOC_017496	Solyc05g050230.2	chr05:59425820-59429488	594.359	561.217	514.407	1.47e-26	yes	GO:0016881(acid-amino acid ligase activity),GO:0005515(protein binding)	04120(Ubiquitin mediated proteolysis)	ubiquitin-conjugating enzyme 10
XLOC_032895	-	chr10:10715375-10715543	53.9945	0	0	1.53e-26	yes	NA	NA	_
XLOC_014498	Solyc04g071580.2	chr04:56141778-56142589	120.322	184.842	84.6458	1.57e-26	yes	GO:0006950(response to stress)	NA	_
XLOC_037186	-	chr12:5763448-5763599	0	40.0503	0	1.64e-26	yes	NA	NA	_
XLOC_013379	Solyc03g121790.2	chr03:63898566-63899251	53.8909	0	0	1.72e-26	yes	NA	NA	_
XLOC_027608	-	chr08:53182989-53183130	53.8496	0	0	1.8e-26	yes	NA	NA	_
XLOC_028825	-	chr09:27628368-27628523	0	39.9834	0	1.81e-26	yes	NA	NA	_
XLOC_014450	Solyc04g064870.2	chr04:55151559-55153322	18.0854	73.1991	10.9353	1.82e-26	yes	NA	NA	pathogenesis-related family protein
XLOC_031448	-	chr10:14235245-14235393	53.7976	0	0	1.9e-26	yes	NA	NA	_
XLOC_039117	-	chr12:44348101-44348250	60.4245	3.92295	0	2.08e-26	yes	NA	NA	_
XLOC_006765	Solyc02g077880.2	chr02:37291521-37292600	1806.88	1178.76	1755.65	2.09e-26	yes	NA	NA	dormancy-associated protein-like 1
XLOC_009126	Solyc02g085540.1	chr02:42961547-42961880	606.241	614.016	571.048	2.22e-26	yes	NA	NA	_
XLOC_037275	-	chr12:10578555-10578738	0	39.8333	0	2.27e-26	yes	NA	NA	_
XLOC_031716	-	chr10:42347260-42347408	53.5162	0	0	2.6e-26	yes	NA	NA	_
XLOC_028581	-	chr09:6076959-6077080	117.352	160.612	61.1844	2.66e-26	yes	NA	NA	_
XLOC_021709	Solyc06g063070.2	chr06:36207060-36209812	1122.12	994.967	1104.96	2.98e-26	yes	GO:0003700(sequence-specific DNA binding transcription factor activity),GO:0006355(regulation of transcription, DNA-dependent)	NA	related to AP2 12
XLOC_027053	-	chr08:7585093-7585226	53.2702	0	0	3.4e-26	yes	NA	NA	_
XLOC_028349	-	chr09:2043284-2043446	0	39.5336	0	3.53e-26	yes	NA	NA	_
XLOC_006352	Solyc02g065280.2	chr02:31020919-31026815	70.369	107.61	20.6916	3.59e-26	yes	NA	NA	methyl esterase 1
XLOC_003536	Solyc01g008520.2	chr01:2620842-2630091	0	39.5007	0	3.71e-26	yes	NA	03440(Homologous recombination)	homolog of X-ray repair cross complementing 2 (XRCC2)
XLOC_011168	Solyc03g116510.1	chr03:59960021-59960303	108.036	133.209	38.7401	3.78e-26	yes	NA	NA	_
XLOC_010117	-	chr03:16108384-16108555	53.1158	0	0	4.03e-26	yes	NA	NA	_
XLOC_026821	Solyc08g006930.2	chr08:1496862-1500142	81.746	10.0318	222.572	4.16e-26	yes	GO:0015979(photosynthesis),GO:0009522(photosystem I),GO:0016020(membrane)	00195(Photosynthesis)	photosystem I subunit K
XLOC_004385	-	chr01:67364143-67364293	0	39.3878	0	4.38e-26	yes	NA	NA	_
XLOC_032562	Solyc10g006470.2	chr10:1067253-1069731	270.083	330.725	232.29	4.96e-26	yes	GO:0003743(translation initiation factor activity),GO:0006413(translational initiation)	NA	Translation initiation factor SUI1 family protein
XLOC_005960	-	chr02:12527358-12527479	0	0	89.8621	5.03e-26	yes	NA	NA	_
XLOC_008396	Solyc02g068310.2	chr02:32860047-32867257	113.859	157.02	59.0778	5.32e-26	yes	GO:0016491(oxidoreductase activity),GO:0016706(oxidoreductase activity, acting on paired donors, with incorporation or reduction of molecular oxygen, 2-oxoglutarate as one donor, and incorporation of one atom each of oxygen into both donors),GO:0055114(oxidation-reduction process)	NA	2-oxoglutarate (2OG) and Fe(II)-dependent oxygenase superfamily protein
XLOC_027225	-	chr08:25692856-25692995	0	0	89.7703	5.33e-26	yes	NA	NA	_
XLOC_018027	Solyc05g008450.2,Solyc05g008460.2	chr05:2800494-2809779	288.624	342.493	245.308	5.76e-26	yes	NA	NA	_
XLOC_006162	-	chr02:23631881-23632028	0	0	89.5842	6.02e-26	yes	NA	NA	_
XLOC_033582	-	chr10:59457702-59461614	164.323	48.1611	54.9589	6.05e-26	yes	NA	NA	_
XLOC_018180	-	chr05:5509051-5509178	0	0	89.5576	6.12e-26	yes	NA	NA	_
XLOC_003788	-	chr01:14396750-14396890	0	0	89.4764	6.45e-26	yes	NA	NA	_
XLOC_023007	-	chr07:45112971-45113131	52.6742	0	0	6.56e-26	yes	NA	NA	_
XLOC_006167	-	chr02:23633705-23633839	0	0	89.4381	6.62e-26	yes	NA	NA	_
XLOC_023645	Solyc07g062970.2	chr07:62819984-62824209	235.834	275.23	172.898	6.86e-26	yes	GO:0003824(catalytic activity)	NA	Protein phosphatase 2C family protein
XLOC_004384	-	chr01:67363770-67363908	0	0	89.3586	6.97e-26	yes	NA	NA	_
XLOC_036945	Solyc12g009060.1	chr12:2350520-2354721	162.463	235.43	136.042	8.21e-26	yes	GO:0015031(protein transport)	04144(Endocytosis)	SNF7 family protein
XLOC_010028	-	chr03:11176225-11176364	0	0	89.0636	8.43e-26	yes	NA	NA	_
XLOC_014522	Solyc04g071890.2	chr04:56506703-56508808	105.4	198.892	111.657	8.46e-26	yes	GO:0004601(peroxidase activity),GO:0020037(heme binding),GO:0006979(response to oxidative stress),GO:0055114(oxidation-reduction process)	00360(Phenylalanine metabolism)	Peroxidase superfamily protein
XLOC_032629	-	chr10:1782567-1782707	52.3101	0	0	9.79e-26	yes	NA	NA	_
XLOC_036724	Solyc11g072380.1	chr11:52644545-52647817	0.133529	66.7127	25.4875	1.1e-25	yes	GO:0045735(nutrient reservoir activity)	NA	RmlC-like cupins superfamily protein
XLOC_030571	Solyc09g065850.2	chr09:59709508-59714551	235.539	294.356	194.653	1.16e-25	yes	GO:0006355(regulation of transcription, DNA-dependent),GO:0005634(nucleus)	NA	AUX/IAA transcriptional regulator family protein
XLOC_029522	Solyc09g091940.2	chr09:66488330-66490173	828.661	749.778	773.474	1.22e-25	yes	NA	NA	_
XLOC_035190	Solyc11g066620.1	chr11:49476444-49482238	160.716	202.822	101.279	1.26e-25	yes	GO:0004190(aspartic-type endopeptidase activity),GO:0006508(proteolysis)	NA	Eukaryotic aspartyl protease family protein
XLOC_010871	-	chr03:55819590-55819751	103.744	51.6737	7.40887	1.3e-25	yes	NA	NA	_
XLOC_016096	-	chr04:57748785-57749174	0	0	88.2773	1.4e-25	yes	NA	NA	_
XLOC_003787	-	chr01:14393983-14394127	0	0	88.2354	1.44e-25	yes	NA	NA	_
XLOC_027427	-	chr08:46841131-46841277	51.9247	0	0	1.5e-25	yes	NA	NA	_
XLOC_024070	-	chr07:3943810-3943955	0	0	88.1137	1.56e-25	yes	NA	NA	_
XLOC_005116	Solyc01g098730.2	chr01:80928325-80929971	259.073	264.636	168.311	1.98e-25	yes	NA	NA	_
XLOC_034808	-	chr11:30049908-30050041	123.826	0	74.4656	2.26e-25	yes	NA	NA	_
XLOC_010794	-	chr03:53264989-53265161	0	38.2719	0	2.29e-25	yes	NA	NA	_
XLOC_022418	-	chr06:46024431-46024561	0	0	87.5057	2.32e-25	yes	NA	NA	_
XLOC_039475	-	chr12:62875914-62876064	0	0	87.4827	2.35e-25	yes	NA	NA	_
XLOC_017827	Solyc05g056310.2	chr05:64792046-64799309	72.8976	70.9641	NA	2.63e-25	yes	GO:0005524(ATP binding),GO:0044267(cellular protein metabolic process),GO:0051082(unfolded protein binding),GO:0006457(protein folding)	NA	TCP-1/cpn60 chaperonin family protein
XLOC_006060	Solyc02g031950.2	chr02:17912939-17915049	117.061	18.4084	261.731	3.36e-25	yes	NA	NA	pathogenesis-related family protein
XLOC_029577	Solyc09g097960.2	chr09:67190683-67192297	17.0236	77.3759	18.4435	3.43e-25	yes	GO:0055114(oxidation-reduction process),GO:0016491(oxidoreductase activity)	NA	NAD(P)-linked oxidoreductase superfamily protein
XLOC_013715	-	chr04:4115804-4120512	51.0708	0	0	3.83e-25	yes	NA	NA	_
XLOC_026460	-	chr08:59439205-59439341	0	0	86.7136	3.87e-25	yes	NA	NA	_
XLOC_004024	-	chr01:41754241-41754386	0	37.9044	0	3.95e-25	yes	NA	NA	_
XLOC_029948	-	chr09:5458442-5458595	0	37.84	0	4.35e-25	yes	NA	NA	_
XLOC_021722	Solyc06g063370.2	chr06:36437290-36439451	34.0197	7.20921	161.505	4.71e-25	yes	GO:0016020(membrane),GO:0009765(photosynthesis, light harvesting)	00196(Photosynthesis - antenna proteins)	light harvesting complex of photosystem II 5
XLOC_038334	-	chr12:621508-621639	108.332	0	52.6413	4.83e-25	yes	NA	NA	_
XLOC_031656	-	chr10:38529004-38529161	0	37.7176	0	5.21e-25	yes	NA	NA	_
XLOC_008461	Solyc02g069100.2	chr02:33641727-33645614	201.552	254.785	155.932	5.48e-25	yes	GO:0008234(cysteine-type peptidase activity),GO:0006508(proteolysis),GO:0004197(cysteine-type endopeptidase activity),GO:0050790(regulation of catalytic activity)	NA	Cysteine proteinases superfamily protein
XLOC_010558	-	chr03:46686973-46687121	0	0	86.16	5.54e-25	yes	NA	NA	_
XLOC_014953	Solyc04g081890.1	chr04:63347130-63347535	73.4994	128.819	42.4074	5.63e-25	yes	NA	NA	RING/U-box superfamily protein
XLOC_017966	-	chr05:1859218-1862924	2.34997	44.1978	1.98133	5.79e-25	yes	NA	NA	_
XLOC_011370	-	chr03:62724899-62725028	0	0	86.0772	5.84e-25	yes	NA	NA	_
XLOC_025278	-	chr07:65030255-65030416	50.685	0	0	5.86e-25	yes	NA	NA	_
XLOC_001900	-	chr01:64672145-64672300	0	37.6223	0	6.01e-25	yes	NA	NA	_
XLOC_019223	-	chr05:64580928-64581074	50.6191	0	0	6.3e-25	yes	NA	NA	_
XLOC_031281	-	chr10:4403269-4405917	50.616	0	0	6.32e-25	yes	NA	NA	_
XLOC_005918	-	chr02:8884739-8885457	0	0	85.9415	6.38e-25	yes	NA	NA	_
XLOC_026232	Solyc08g069060.2	chr08:55353898-55359018	122.142	177.355	81.8521	6.85e-25	yes	GO:0008378(galactosyltransferase activity),GO:0006486(protein glycosylation),GO:0016020(membrane)	NA	Galactosyltransferase family protein
XLOC_039329	-	chr12:54302595-54302732	0	0	85.775	7.11e-25	yes	NA	NA	_
XLOC_026436	Solyc08g078070.2	chr08:59084543-59087746	156.953	226.07	130.237	7.51e-25	yes	GO:0003924(GTPase activity),GO:0005525(GTP binding),GO:0007264(small GTPase mediated signal transduction),GO:0005634(nucleus),GO:0005737(cytoplasm),GO:0005622(intracellular)	NA	RAS 5
XLOC_010665	-	chr03:49616486-49616623	0	0	85.42	8.95e-25	yes	NA	NA	_
XLOC_011442	Solyc03g121620.1	chr03:63766549-63767353	31.7894	110.031	46.0996	9.14e-25	yes	NA	NA	Late embryogenesis abundant (LEA) hydroxyproline-rich glycoprotein family
XLOC_022723	-	chr07:7460956-7461095	50.1355	0	0	1.07e-24	yes	NA	NA	_
XLOC_037200	-	chr12:6012118-6012275	50.1034	0	0	1.11e-24	yes	NA	NA	_
XLOC_005651	-	chr01:88060219-88060348	0	0	85.0451	1.14e-24	yes	NA	NA	_
XLOC_003359	Solyc01g005140.2	chr01:127128-129219	163.487	181.572	85.8905	1.15e-24	yes	GO:0016021(integral to membrane)	NA	Cytochrome b561/ferric reductase transmembrane protein family
XLOC_027039	-	chr08:7148201-7148338	0	0	85.0221	1.16e-24	yes	NA	NA	_
XLOC_015830	-	chr04:51291411-51291546	0	0	84.8574	1.29e-24	yes	NA	NA	_
XLOC_030228	-	chr09:34306887-34307041	49.9446	0	0	1.32e-24	yes	NA	NA	_
XLOC_005819	-	chr02:595838-596002	0	37.07	0	1.36e-24	yes	NA	NA	_
XLOC_021776	-	chr06:37205937-37206096	49.7447	0	0	1.65e-24	yes	NA	NA	_
XLOC_022533	-	chr07:1812891-1813053	49.5461	0	0	2.05e-24	yes	NA	NA	_
XLOC_032137	Solyc10g079690.1	chr10:60510680-60511756	128.896	93.2395	27.2511	2.18e-24	yes	NA	NA	_
XLOC_005273	Solyc01g102770.1	chr01:83245130-83258088	4.829	43.6734	0	2.19e-24	yes	GO:0015979(photosynthesis),GO:0042549(photosystem II stabilization),GO:0009523(photosystem II),GO:0009539(photosystem II reaction center)	NA	YCF9
XLOC_012063	-	chr03:15542834-15542975	0	0	83.9949	2.25e-24	yes	NA	NA	_
XLOC_013775	-	chr04:4977696-4977819	0	0	83.989	2.26e-24	yes	NA	NA	_
XLOC_009636	-	chr03:302391-302577	0	36.7139	0	2.31e-24	yes	NA	NA	_
XLOC_018923	Solyc05g050370.1	chr05:59630780-59630954	61.2784	0	7.21147	2.38e-24	yes	NA	NA	_
XLOC_028539	-	chr09:4983764-4983943	0	36.652	0	2.53e-24	yes	NA	NA	_
XLOC_016099	Solyc04g074230.2	chr04:57813200-57817099	397.895	393.322	319.903	2.59e-24	yes	GO:0019904(protein domain specific binding)	NA	general regulatory factor 11
XLOC_008944	-	chr02:40707946-40708114	49.2911	0	0	2.72e-24	yes	NA	NA	_
XLOC_026762	Solyc08g005630.2	chr08:487544-495698	156.819	236.776	146.515	2.77e-24	yes	GO:0016614(oxidoreductase activity, acting on CH-OH group of donors),GO:0050660(flavin adenine dinucleotide binding),GO:0055114(oxidation-reduction process)	NA	Long-chain fatty alcohol dehydrogenase family protein
XLOC_017487	-	chr05:59118470-59118601	0	0	83.6158	2.88e-24	yes	NA	NA	_
XLOC_037144	-	chr12:4816667-4816804	0	0	83.6041	2.9e-24	yes	NA	NA	_
XLOC_012797	Solyc03g111100.1	chr03:55819961-55820894	40.8149	105.39	34.0757	2.94e-24	yes	NA	NA	_
XLOC_019765	Solyc06g049080.2	chr06:28852596-28855492	212.094	266.927	172.176	3e-24	yes	GO:0004784(superoxide dismutase activity),GO:0046872(metal ion binding),GO:0006801(superoxide metabolic process),GO:0055114(oxidation-reduction process)	04146(Peroxisome)	manganese superoxide dismutase 1
XLOC_010656	-	chr03:49415107-49415261	0	36.5313	0	3.03e-24	yes	NA	NA	_
XLOC_020288	Solyc06g068900.2	chr06:39106736-39108376	254.895	270.421	178.087	3.41e-24	yes	GO:0016787(hydrolase activity)	NA	nudix hydrolase homolog 17
XLOC_035155	Solyc11g066120.1	chr11:48882224-48882943	0	36.4494	0	3.42e-24	yes	NA	NA	_
XLOC_022440	Solyc07g005380.2	chr07:291107-292521	21.4419	71.989	11.4025	3.43e-24	yes	GO:0006952(defense response),GO:0009607(response to biotic stimulus)	NA	_
XLOC_020039	Solyc06g061170.2	chr06:35566008-35570456	220.354	227.984	135.214	3.62e-24	yes	NA	NA	Mitochondrial substrate carrier family protein
XLOC_009615	-	chr02:48456421-48456571	48.9758	0	0	3.85e-24	yes	NA	NA	_
XLOC_009429	Solyc02g091100.2	chr02:47093168-47096847	116.29	183.723	93.3926	4e-24	yes	GO:0000287(magnesium ion binding),GO:0030976(thiamine pyrophosphate binding),GO:0003824(catalytic activity)	04146(Peroxisome)	Thiamine pyrophosphate dependent pyruvate decarboxylase family protein
XLOC_035521	-	chr11:912732-912880	0	0	82.9767	4.36e-24	yes	NA	NA	_
XLOC_002474	Solyc01g094950.2	chr01:78113462-78115886	353.353	382.931	303.232	4.61e-24	yes	NA	NA	_
XLOC_006731	Solyc02g077240.2	chr02:36818090-36821185	181.299	213.908	118.287	4.95e-24	yes	GO:0000287(magnesium ion binding),GO:0030976(thiamine pyrophosphate binding),GO:0003824(catalytic activity)	NA	pyruvate decarboxylase-2
XLOC_016641	-	chr05:1842197-1842347	0	36.1776	0	5.11e-24	yes	NA	NA	_
XLOC_017159	Solyc05g023800.2	chr05:29353912-29357343	348.132	398.727	321.253	5.23e-24	yes	GO:0005525(GTP binding),GO:0007264(small GTPase mediated signal transduction),GO:0003723(RNA binding),GO:0003724(RNA helicase activity),GO:0005622(intracellular)	NA	RAN GTPase 3
XLOC_036021	-	chr11:13379864-13380013	0	36.1278	0	5.51e-24	yes	NA	NA	_
XLOC_038590	-	chr12:4742420-4742800	0	36.1212	0	5.56e-24	yes	NA	NA	_
XLOC_028777	-	chr09:20768489-20768649	0	0	82.4785	6.02e-24	yes	NA	NA	_
XLOC_010233	-	chr03:24111630-24111779	48.5506	0	0	6.14e-24	yes	NA	NA	_
XLOC_038127	-	chr12:64027077-64027227	0	36.0526	0	6.15e-24	yes	NA	NA	_
XLOC_010599	-	chr03:47427978-47428135	0	0	82.1837	7.29e-24	yes	NA	NA	_
XLOC_002483	Solyc01g095150.2	chr01:78285183-78287680	152.216	241.953	157.833	7.46e-24	yes	NA	NA	Late embryogenesis abundant protein
XLOC_006513	Solyc02g069420.2,Solyc02g069430.2	chr02:33898193-33903618	115.527	149.45	58.6568	7.68e-24	yes	NA	NA	_
XLOC_020029	-	chr06:35414622-35414775	0	0	82.0352	8.03e-24	yes	NA	NA	_
XLOC_025997	-	chr08:49439679-49439827	0	0	82.0046	8.19e-24	yes	NA	NA	_
XLOC_036930	-	chr12:2150364-2155959	0	0	81.9926	8.25e-24	yes	NA	NA	_
XLOC_009978	-	chr03:9808974-9809137	0	0	81.8486	9.06e-24	yes	NA	NA	_
XLOC_035756	-	chr11:4612658-4614132	0	0	81.7498	9.66e-24	yes	NA	NA	_
XLOC_004436	-	chr01:68948242-68948463	0	35.6385	0	1.14e-23	yes	NA	NA	_
XLOC_029730	Solyc09g007930.2	chr09:1429033-1444221	421.313	405.089	340.906	1.2e-23	yes	NA	NA	_
XLOC_023387	-	chr07:58687500-58687669	0	35.5906	0	1.22e-23	yes	NA	NA	_
XLOC_031835	Solyc10g052880.1	chr10:49565316-49566957	84.2352	130.385	45.0524	1.34e-23	yes	GO:0005515(protein binding)	NA	Leucine-rich repeat (LRR) family protein
XLOC_007708	-	chr02:2077655-2077828	0	35.5214	0	1.35e-23	yes	NA	NA	_
XLOC_001106	Solyc01g006540.2	chr01:1113717-1123928	546.094	473.618	444.319	1.36e-23	yes	GO:0016702(oxidoreductase activity, acting on single donors with incorporation of molecular oxygen, incorporation of two atoms of oxygen),GO:0046872(metal ion binding),GO:0055114(oxidation-reduction process),GO:0005515(protein binding)	00591(Linoleic acid metabolism)	lipoxygenase 2
XLOC_039611	-	chr12:64437885-64446070	0	0	81.1783	1.4e-23	yes	NA	NA	_
XLOC_020568	-	chr06:42689179-42689354	4.01702	41.3632	0	1.4e-23	yes	NA	NA	_
[truncated: 23,733 more rows]
