# Supplementary material for: Transcriptomic Analysis Reveals Possible Influences of ABA on Secondary Metabolism of Pigments, Flavonoids and Antioxidants in Tomato Fruit during Ripening
Source: PLoS One. 2015 Jun 8;10(6):e0129598. doi: 10.1371/journal.pone.0129598 (PMC4460000; doi:10.1371/journal.pone.0129598)
Supplement: S6 Table — The genes’ expression level were normalized with the value in FPKM. (XLS) [file pone.0129598.s010.xls]

## Sheet: Table S6
Table S6 Distribution of expression levels in CK, ABA and NDGA libraries
FPKM	CK			ABA			NDGA
	Number	Percent		Number	Percent		Number	Percent
>1000	285	0.0135		284	0.0133		415	0.0188
100-1000	1523	0.0721		1629	0.0765		1677	0.0759
10-100	9404	0.445		9327	0.4379		10111	0.4576
1-10	7545	0.3571		7432	0.349		7695	0.3483
<1	2374	0.1123		2626	0.1233		2198	0.0995
Total	21131			21298			22096
