# Supplementary material for: Transcriptomic Analysis Reveals Possible Influences of ABA on Secondary Metabolism of Pigments, Flavonoids and Antioxidants in Tomato Fruit during Ripening
Source: PLoS One. 2015 Jun 8;10(6):e0129598. doi: 10.1371/journal.pone.0129598 (PMC4460000; doi:10.1371/journal.pone.0129598)
Supplement: S7 Table — P value < 0.05, BP represents biological process, CC represents cellular component and MF represents molecular function. (XLS) [file pone.0129598.s011.xls]

## Sheet: Table S7
Table S7 Identification of highly enriched GO terms of DEGs
P value < 0.05, BP represents biological process, CC represents cellular component and MF represents molecular function.
GO ID	GO term	GO function	Number of differentially expressed genes	P-value	Regulation
ABA vs. CK
GO:0009765	photosynthesis, light harvesting	BP	12	1.68e-06	down
GO:0009522	photosystem I	CC	9	7.7e-06	down
GO:0012511	monolayer-surrounded lipid storage body	CC	6	0.000287	up,down
GO:0009538	photosystem I reaction center	CC	5	0.000313	down
GO:0015979	photosynthesis	BP	15	0.000558	up,down
GO:0009790	embryo development	BP	3	0.00143	up
GO:0009415	response to water	BP	3	0.022	up
GO:0016984	ribulose-bisphosphate carboxylase activity	MF	3	0.022	up,down
GO:0015977	carbon fixation	BP	4	0.0277	up,down
GO:0006952	defense response	BP	7	0.0323	up,down
GO:0045735	nutrient reservoir activity	MF	7	0.0323	up,down
GO:0006597	spermine biosynthetic process	BP	2	0.0353	up,down
GO:0007050	cell cycle arrest	BP	2	0.0353	up,down
GO:0004014	adenosylmethionine decarboxylase activity	MF	2	0.0353	up,down
GO:0004861	cyclin-dependent protein kinase inhibitor activity	MF	2	0.0353	up,down
NDGA vs. CK
GO:0009765	photosynthesis, light harvesting	BP	12	2.37e-05	up,down
GO:0009522	photosystem I	CC	9	3.5e-05	up,down
GO:0009790	embryo development	BP	3	0.00192	up
GO:0015979	photosynthesis	BP	14	0.00522	up,down
GO:0016788	hydrolase activity, acting on ester bonds	MF	15	0.0331	up,down
GO:0020037	heme binding	MF	37	0.0359	up,down
GO:0009611	response to wounding	BP	2	0.0425	up,down
GO:0009538	photosystem I reaction center	CC	3	0.0456	up
GO:0004601	peroxidase activity	MF	11	0.0459	up,down
