# Supplementary material for: Transcriptomic Analysis Reveals Possible Influences of ABA on Secondary Metabolism of Pigments, Flavonoids and Antioxidants in Tomato Fruit during Ripening
Source: PLoS One. 2015 Jun 8;10(6):e0129598. doi: 10.1371/journal.pone.0129598 (PMC4460000; doi:10.1371/journal.pone.0129598)
Supplement: S9 Table — (XLS) [file pone.0129598.s013.xls]

## Sheet: Table S9
Table S9 GO enrichment analysis of DEGs in response to exogenous NDGA
GO ID	GO Term	GO function	Gene list	Number of DEGs	P value	Regulation
GO:0009765	photosynthesis, light harvesting	biological_process	Solyc01g105030.2;Solyc01g105050.2;Solyc02g070940.1;Solyc02g070950.1;Solyc02g070970.1;Solyc02g070980.1;Solyc02g070990.1;Solyc02g071000.1;Solyc02g071010.1;Solyc02g071030.1;Solyc03g005770.1;Solyc03g005780.1;Solyc03g115900.2;Solyc03g005760.1;Solyc05g056050.2;Solyc06g069730.2;Solyc06g063370.2;Solyc07g022900.2;Solyc07g047850.2;Solyc07g063600.2;Solyc09g014520.2;Solyc10g006230.2;Solyc10g007690.2;Solyc12g…	12	2.36687e-05	up,down
GO:0009522	photosystem I	cellular_component	Solyc01g007350.2;Solyc03g120640.2;Solyc05g016120.1;Solyc06g009950.1;Solyc06g066640.2;Solyc06g082940.2;Solyc06g082950.2;Solyc06g083680.2;Solyc06g054260.1;Solyc07g066150.1;Solyc08g006930.2;Solyc08g013670.2;Solyc09g063130.2;Solyc10g017890.1;Solyc10g052740.1;Solyc12g033060.1	9	3.50366e-05	up,down
GO:0009790	embryo development	biological_process	Solyc06g061110.1;Solyc10g078770.1;Solyc10g078780.1	3	0.00191656	up
GO:0015979	photosynthesis	biological_process	Solyc01g007350.2;Solyc01g007380.1;Solyc01g079500.2;Solyc01g087040.2;Solyc01g087520.2;Solyc01g106090.2;Solyc01g007410.2;Solyc01g102770.1;Solyc01g105520.2;Solyc01g110130.2;Solyc02g065400.2;Solyc02g082180.2;Solyc02g070780.2;Solyc02g079950.2;Solyc02g090030.2;Solyc03g120640.2;Solyc03g118240.2;Solyc04g015490.2;Solyc04g009420.2;Solyc04g064670.2;Solyc05g007780.2;Solyc05g016120.1;Solyc05g025600.1;Solyc06g…	14	0.00521918	up,down
GO:0016788	hydrolase activity, acting on ester bonds	molecular_function	Solyc00g098560.2;Solyc00g084770.1;Solyc01g008790.2;Solyc01g081480.2;Solyc01g100930.2;Solyc01g108640.1;Solyc01g090590.2;Solyc01g090880.2;Solyc01g095450.2;Solyc01g098650.2;Solyc01g099020.2;Solyc01g099030.2;Solyc01g099040.2;Solyc01g099050.2;Solyc02g071610.2;Solyc02g071620.2;Solyc02g077310.2;Solyc02g090210.2;Solyc02g068920.2;Solyc02g077120.2;Solyc02g077220.2;Solyc02g093500.2;Solyc02g093770.2;Solyc03g…	15	0.0330787	up,down
GO:0020037	heme binding	molecular_function	Solyc00g247300.2;Solyc01g006290.2;Solyc01g007380.1;Solyc01g008110.2;Solyc01g008640.2;Solyc01g079310.2;Solyc01g080900.2;Solyc01g088760.2;Solyc01g096670.2;Solyc01g099420.1;Solyc01g101050.2;Solyc01g103220.2;Solyc01g105070.2;Solyc01g108210.2;Solyc01g108630.2;Solyc01g109140.2;Solyc01g109160.2;Solyc01g006300.2;Solyc01g006600.1;Solyc01g007950.2;Solyc01g008670.2;Solyc01g009370.1;Solyc01g010490.2;Solyc01g…	37	0.0359412	up,down
GO:0009611	response to wounding	biological_process	Solyc08g080630.2;Solyc09g084440.2;Solyc10g086100.1	2	0.0424686	up,down
GO:0009538	photosystem I reaction center	cellular_component	Solyc03g120640.2;Solyc06g066640.2;Solyc06g082940.2;Solyc06g082950.2;Solyc06g083680.2;Solyc06g054260.1;Solyc09g063130.2	3	0.0455683	up
GO:0004601	peroxidase activity	molecular_function	Solyc01g006290.2;Solyc01g101050.2;Solyc01g105070.2;Solyc01g006300.2;Solyc01g007950.2;Solyc01g099620.2;Solyc01g111510.2;Solyc02g083620.2;Solyc02g083630.2;Solyc02g087070.2;Solyc02g087100.1;Solyc02g087110.2;Solyc02g087190.1;Solyc02g094180.2;Solyc02g079500.2;Solyc02g079510.2;Solyc02g080530.2;Solyc02g092580.2;Solyc03g006810.2;Solyc03g025380.2;Solyc03g117980.2;Solyc03g119060.2;Solyc03g006700.2;Solyc03g…	11	0.0458923	up,down
GO:0009772	photosynthetic electron transport in photosystem II	biological_process	Solyc00g230080.1;Solyc00g277510.1;Solyc01g048590.1;Solyc05g016120.1;Solyc09g031730.1;Solyc09g055950.1;Solyc11g013780.1;Solyc12g039030.1	3	0.0663119	up,down
GO:0045156	electron transporter, transferring electrons within the cyclic electron transport pathway of photosynthesis activity	molecular_function	Solyc00g230080.1;Solyc00g277510.1;Solyc01g048590.1;Solyc05g016120.1;Solyc09g031730.1;Solyc09g055950.1;Solyc11g013780.1;Solyc12g039030.1	3	0.0663119	up,down
GO:0030077	plasma membrane light-harvesting complex	cellular_component	Solyc00g230080.1;Solyc00g277510.1;Solyc01g048590.1;Solyc05g016120.1;Solyc09g031730.1;Solyc09g055950.1;Solyc11g013780.1;Solyc12g039030.1	3	0.0663119	up,down
GO:0004144	diacylglycerol O-acyltransferase activity	molecular_function	Solyc01g011430.2;Solyc01g107900.2;Solyc07g053890.2;Solyc10g009430.2	2	0.0779846	up,down
GO:0045735	nutrient reservoir activity	molecular_function	Solyc01g102390.2;Solyc01g102400.2;Solyc01g102910.2;Solyc01g094110.2;Solyc01g102880.1;Solyc01g102890.2;Solyc01g102900.2;Solyc01g104100.2;Solyc01g104110.2;Solyc02g085590.2;Solyc03g005580.2;Solyc03g113580.1;Solyc06g075270.2;Solyc06g075320.2;Solyc07g065330.2;Solyc09g025210.2;Solyc09g065470.2;Solyc09g072560.2;Solyc09g082330.1;Solyc09g082340.2;Solyc09g082360.2;Solyc09g090040.2;Solyc09g090150.2;Solyc11g…	6	0.0948629	up,down
GO:0012511	monolayer-surrounded lipid storage body	cellular_component	Solyc02g086490.2;Solyc03g112440.1;Solyc03g119820.1;Solyc06g060840.1;Solyc06g034040.1;Solyc06g069260.1;Solyc07g065990.1;Solyc08g066040.1;Solyc08g078160.2;Solyc12g010920.1	3	0.117813	up,down
GO:0004867	serine-type endopeptidase inhibitor activity	molecular_function	Solyc03g020030.2;Solyc03g020040.2;Solyc03g020050.2;Solyc04g079470.2;Solyc04g079480.2;Solyc07g054720.1;Solyc08g080630.2;Solyc09g084440.2;Solyc10g086100.1;Solyc11g020960.1	3	0.117813	up,down
GO:0015977	carbon fixation	biological_process	Solyc01g007330.2;Solyc02g063150.2;Solyc02g085950.2;Solyc03g034220.2;Solyc04g006970.2;Solyc07g062530.2;Solyc07g055060.2;Solyc10g007290.2;Solyc11g013730.1;Solyc12g014250.1	3	0.117813	up,down
GO:0004096	catalase activity	molecular_function	Solyc01g099420.1;Solyc01g006600.1;Solyc02g082760.2;Solyc04g082460.2;Solyc12g094620.1	2	0.119458	up,down
GO:0008964	phosphoenolpyruvate carboxylase activity	molecular_function	Solyc04g006970.2;Solyc07g062530.2;Solyc07g055060.2;Solyc10g007290.2;Solyc12g014250.1	2	0.119458	up,down
GO:0015105	arsenite transmembrane transporter activity	molecular_function	Solyc06g036100.2	1	0.124251	up
GO:0046406	magnesium protoporphyrin IX methyltransferase activity	molecular_function	Solyc03g118240.2	1	0.124251	up
GO:0008835	diaminohydroxyphosphoribosylaminopyrimidine deaminase activity	molecular_function	Solyc01g094500.2	1	0.124251	up
GO:0019478	D-amino acid catabolic process	biological_process	Solyc02g077310.2	1	0.124251	down
GO:0005506	iron ion binding	molecular_function	Solyc00g247300.2;Solyc01g007380.1;Solyc01g008110.2;Solyc01g008640.2;Solyc01g010860.2;Solyc01g080900.2;Solyc01g088400.2;Solyc01g088760.2;Solyc01g096670.2;Solyc01g097910.2;Solyc01g103220.2;Solyc01g103710.2;Solyc01g108210.2;Solyc01g109140.2;Solyc01g109160.2;Solyc01g008670.2;Solyc01g009370.1;Solyc01g010490.2;Solyc01g079220.2;Solyc01g094080.2;Solyc01g094120.2;Solyc01g094750.2;Solyc01g094890.2;Solyc01g…	29	0.128247	up,down
GO:0016705	oxidoreductase activity, acting on paired donors, with incorporation or reduction of molecular oxygen	molecular_function	Solyc00g247300.2;Solyc01g008110.2;Solyc01g008640.2;Solyc01g080900.2;Solyc01g088760.2;Solyc01g096670.2;Solyc01g108210.2;Solyc01g109140.2;Solyc01g109160.2;Solyc01g008670.2;Solyc01g009370.1;Solyc01g010490.2;Solyc01g094080.2;Solyc01g094120.2;Solyc01g094750.2;Solyc01g096280.1;Solyc02g070580.1;Solyc02g082070.2;Solyc02g084930.2;Solyc02g089160.2;Solyc02g092860.2;Solyc02g065190.2;Solyc02g084570.2;Solyc02g…	23	0.130131	up,down
GO:0006979	response to oxidative stress	biological_process	Solyc01g006290.2;Solyc01g101050.2;Solyc01g105070.2;Solyc01g006300.2;Solyc01g007950.2;Solyc01g111510.2;Solyc02g083620.2;Solyc02g083630.2;Solyc02g087070.2;Solyc02g087100.1;Solyc02g087110.2;Solyc02g087190.1;Solyc02g094180.2;Solyc02g079500.2;Solyc02g079510.2;Solyc02g080530.2;Solyc02g082760.2;Solyc02g092580.2;Solyc03g006810.2;Solyc03g025380.2;Solyc03g119060.2;Solyc03g006700.2;Solyc03g033690.1;Solyc03g…	10	0.138587	up,down
GO:0045261	proton-transporting ATP synthase complex, catalytic core F(1)	cellular_component	Solyc01g087120.2;Solyc01g007320.2;Solyc02g080540.1;Solyc02g091130.2;Solyc03g095190.2;Solyc03g115110.2;Solyc04g007550.2;Solyc05g050500.1;Solyc06g048430.2;Solyc12g005060.1;Solyc12g056830.1	3	0.147676	up,down
GO:0009579	thylakoid	cellular_component	Solyc01g007410.2;Solyc05g016120.1;Solyc06g009950.1;Solyc10g017890.1;Solyc10g052740.1;Solyc12g033060.1	2	0.164862	up,down
GO:0009415	response to water	biological_process	Solyc01g065820.1;Solyc01g109920.2;Solyc02g062390.2;Solyc02g084840.2;Solyc02g084850.2;Solyc04g082200.2	2	0.164862	up,down
GO:0006099	tricarboxylic acid cycle	biological_process	Solyc04g006970.2;Solyc07g062530.2;Solyc07g055060.2;Solyc09g075450.2;Solyc10g007290.2;Solyc12g014250.1	2	0.164862	up,down
GO:0019684	photosynthesis, light reaction	biological_process	Solyc00g230080.1;Solyc00g277510.1;Solyc01g048590.1;Solyc05g016120.1;Solyc09g031730.1;Solyc09g055950.1;Solyc10g017940.1;Solyc10g047410.1;Solyc10g061830.1;Solyc11g013780.1;Solyc12g038080.1;Solyc12g039030.1	3	0.179643	up,down
GO:0019898	extrinsic to membrane	cellular_component	Solyc01g087040.2;Solyc01g106090.2;Solyc02g065400.2;Solyc02g079950.2;Solyc02g090030.2;Solyc04g009420.2;Solyc04g064670.2;Solyc05g007780.2;Solyc06g065490.2;Solyc07g044860.2;Solyc08g067840.2;Solyc10g054420.1;Solyc12g094720.1	3	0.213239	up,down
GO:0015746	citrate transport	biological_process	Solyc06g036100.2;Solyc11g044540.1	1	0.233069	up,down
GO:0004657	proline dehydrogenase activity	molecular_function	Solyc02g089620.2;Solyc02g089630.2	1	0.233069	up,down
GO:0006562	proline catabolic process	biological_process	Solyc02g089620.2;Solyc02g089630.2	1	0.233069	up,down
GO:0043666	regulation of phosphoprotein phosphatase activity	biological_process	Solyc03g025980.2;Solyc05g005520.1	1	0.233069	up
GO:0004163	diphosphomevalonate decarboxylase activity	molecular_function	Solyc04g009650.2;Solyc11g007020.1	1	0.233069	up,down
GO:0008703	5-amino-6-(5-phosphoribosylamino)uracil reductase activity	molecular_function	Solyc01g094500.2;Solyc04g056540.2	1	0.233069	up,down
GO:0004852	uroporphyrinogen-III synthase activity	molecular_function	Solyc02g068350.1;Solyc04g079320.2	1	0.233069	up,down
GO:0008898	homocysteine S-methyltransferase activity	molecular_function	Solyc09g065520.2;Solyc09g082460.2	1	0.233069	down
GO:0015137	citrate transmembrane transporter activity	molecular_function	Solyc06g036100.2;Solyc11g044540.1	1	0.233069	up,down
GO:0008430	selenium binding	molecular_function	Solyc08g080720.2;Solyc09g092430.2	1	0.233069	up,down
GO:0007155	cell adhesion	biological_process	Solyc03g006980.2;Solyc04g079900.2	1	0.233069	up,down
GO:0004864	protein phosphatase inhibitor activity	molecular_function	Solyc03g025980.2;Solyc05g005520.1	1	0.233069	up
GO:0004421	hydroxymethylglutaryl-CoA synthase activity	molecular_function	Solyc08g007790.2;Solyc12g056450.1	1	0.233069	up,down
GO:0010333	terpene synthase activity	molecular_function	Solyc01g101210.2;Solyc01g101220.1;Solyc01g101170.2;Solyc06g060010.2;Solyc07g052120.2;Solyc07g066670.2;Solyc08g005720.2;Solyc09g092470.2	2	0.261336	up,down
GO:0005886	plasma membrane	cellular_component	Solyc01g087120.2;Solyc03g033990.1;Solyc03g119640.2;Solyc03g096820.2;Solyc05g050500.1;Solyc09g005870.1;Solyc11g006020.1;Solyc12g056830.1	2	0.261336	up,down
GO:0016717	oxidoreductase activity, acting on paired donors, with oxidation of a pair of donors resulting in the reduction of molecular oxygen to two molecules of water	molecular_function	Solyc01g006430.2;Solyc04g040120.1;Solyc04g040130.1;Solyc06g051400.2;Solyc06g007130.2;Solyc06g007140.2;Solyc12g044950.1;Solyc12g049030.1	2	0.261336	up,down
GO:0016702	oxidoreductase activity, acting on single donors with incorporation of molecular oxygen, incorporation of two atoms of oxygen	molecular_function	Solyc01g006540.2;Solyc01g099150.2;Solyc01g099200.2;Solyc01g099210.2;Solyc01g006560.2;Solyc01g099190.2;Solyc03g122340.2;Solyc05g014790.2;Solyc08g029000.2;Solyc08g014000.2;Solyc09g055890.2;Solyc09g055900.2;Solyc09g075860.2	3	0.283542	up,down
GO:0006952	defense response	biological_process	Solyc00g060810.2;Solyc03g095780.1;Solyc04g007780.2;Solyc04g007790.2;Solyc04g007770.2;Solyc04g072470.2;Solyc05g046140.2;Solyc05g054380.1;Solyc06g050500.2;Solyc07g005380.2;Solyc07g008710.2;Solyc07g005370.2;Solyc07g005630.2;Solyc07g007710.2;Solyc07g007740.1;Solyc07g007750.2;Solyc07g007760.2;Solyc07g009050.2;Solyc07g009060.2;Solyc08g076960.1;Solyc09g091000.2;Solyc09g015380.1;Solyc09g090970.2;Solyc09g…	5	0.28861	up,down
GO:0003964	RNA-directed DNA polymerase activity	molecular_function	Solyc03g115130.2;Solyc08g044450.1;Solyc08g060910.1;Solyc10g052630.1;Solyc10g036800.1;Solyc11g020560.1;Solyc11g039520.1;Solyc11g056270.1;Solyc12g044210.1	2	0.310136	up,down
GO:0006278	RNA-dependent DNA replication	biological_process	Solyc03g115130.2;Solyc08g044450.1;Solyc08g060910.1;Solyc10g052630.1;Solyc10g036800.1;Solyc11g020560.1;Solyc11g039520.1;Solyc11g056270.1;Solyc12g044210.1	2	0.310136	up,down
GO:0030001	metal ion transport	biological_process	Solyc01g087530.2;Solyc01g095070.2;Solyc01g098760.2;Solyc01g106900.2;Solyc01g065690.2;Solyc01g066880.2;Solyc01g080070.2;Solyc01g099600.2;Solyc01g103890.2;Solyc01g111600.2;Solyc01g111620.2;Solyc02g032100.2;Solyc02g081600.2;Solyc02g083550.1;Solyc02g068490.2;Solyc03g005390.2;Solyc03g080100.2;Solyc03g097380.2;Solyc03g007870.2;Solyc04g072700.2;Solyc04g008340.2;Solyc05g012220.2;Solyc05g053370.2;Solyc05g…	8	0.31583	up,down
GO:0009523	photosystem II	cellular_component	Solyc01g087040.2;Solyc01g106090.2;Solyc01g007410.2;Solyc01g102770.1;Solyc02g065400.2;Solyc02g079950.2;Solyc02g090030.2;Solyc04g009420.2;Solyc04g064670.2;Solyc05g007780.2;Solyc05g025600.1;Solyc06g084050.2;Solyc06g065490.2;Solyc07g054820.2;Solyc07g066310.2;Solyc07g044860.2;Solyc08g067840.2;Solyc09g064500.2;Solyc09g065910.1;Solyc10g054420.1;Solyc10g077120.1;Solyc12g017250.1;Solyc12g094720.1	4	0.318388	up,down
GO:0009654	oxygen evolving complex	cellular_component	Solyc01g087040.2;Solyc01g106090.2;Solyc02g065400.2;Solyc02g079950.2;Solyc02g090030.2;Solyc04g009420.2;Solyc04g064670.2;Solyc05g007780.2;Solyc06g065490.2;Solyc07g066310.2;Solyc07g044860.2;Solyc08g067840.2;Solyc09g064500.2;Solyc10g054420.1;Solyc12g017250.1;Solyc12g094720.1	3	0.319446	up,down
GO:0006564	L-serine biosynthetic process	biological_process	Solyc03g123830.2;Solyc03g112070.2;Solyc10g049890.1	1	0.328369	up,down
GO:0006597	spermine biosynthetic process	biological_process	Solyc02g089610.1;Solyc05g010420.1;Solyc06g054460.1	1	0.328369	up,down
GO:0035434	copper ion transmembrane transport	biological_process	Solyc02g082080.1;Solyc06g005820.2;Solyc08g006250.1	1	0.328369	up,down
GO:0009966	regulation of signal transduction	biological_process	Solyc01g006110.2;Solyc03g025980.2;Solyc05g005520.1	1	0.328369	up,down
GO:0042549	photosystem II stabilization	biological_process	Solyc01g102770.1;Solyc02g065400.2;Solyc02g090030.2	1	0.328369	up,down
GO:0004617	phosphoglycerate dehydrogenase activity	molecular_function	Solyc03g123830.2;Solyc03g112070.2;Solyc10g049890.1	1	0.328369	up,down
GO:0008725	DNA-3-methyladenine glycosylase activity	molecular_function	Solyc02g082120.2;Solyc03g116880.2;Solyc12g010050.1	1	0.328369	up,down
GO:0004014	adenosylmethionine decarboxylase activity	molecular_function	Solyc02g089610.1;Solyc05g010420.1;Solyc06g054460.1	1	0.328369	up,down
GO:0009247	glycolipid biosynthetic process	biological_process	Solyc07g007620.2;Solyc08g006640.2;Solyc12g009820.1	1	0.328369	up,down
GO:0004097	catechol oxidase activity	molecular_function	Solyc02g078650.2;Solyc08g074630.1;Solyc08g074680.2	1	0.328369	up,down
GO:0004563	beta-N-acetylhexosaminidase activity	molecular_function	Solyc01g081610.2;Solyc05g054710.2;Solyc11g008810.1	1	0.328369	up,down
GO:0005375	copper ion transmembrane transporter activity	molecular_function	Solyc02g082080.1;Solyc06g005820.2;Solyc08g006250.1	1	0.328369	up,down
GO:0005507	copper ion binding	molecular_function	Solyc01g008830.1;Solyc01g005510.2;Solyc01g094040.2;Solyc01g111970.2;Solyc02g065170.2;Solyc02g093650.2;Solyc02g088380.2;Solyc02g088390.2;Solyc02g090360.2;Solyc03g063150.2;Solyc03g116690.2;Solyc03g116700.2;Solyc03g083900.2;Solyc03g117560.2;Solyc04g058000.1;Solyc04g072280.2;Solyc04g081520.1;Solyc04g054690.2;Solyc04g082010.1;Solyc04g082140.2;Solyc05g018250.2;Solyc05g052370.2;Solyc05g008290.2;Solyc05g…	8	0.35485	up,down
GO:0048037	cofactor binding	molecular_function	Solyc01g067730.2;Solyc01g081510.2;Solyc01g088570.2;Solyc01g111630.2;Solyc01g006600.1;Solyc01g066520.2;Solyc01g093990.2;Solyc01g095040.2;Solyc02g086880.2;Solyc03g120680.2;Solyc03g123830.2;Solyc03g112070.2;Solyc03g118410.2;Solyc04g015370.2;Solyc05g056240.2;Solyc06g054510.2;Solyc08g080030.2;Solyc09g092380.2;Solyc09g092390.2;Solyc10g049890.1;Solyc11g012180.1;Solyc11g020060.1;Solyc12g044250.1;Solyc12g…	4	0.377876	up,down
GO:0008299	isoprenoid biosynthetic process	biological_process	Solyc01g098840.2;Solyc01g102820.2;Solyc03g114340.2;Solyc04g009650.2;Solyc04g056390.2;Solyc04g079960.1;Solyc05g055760.2;Solyc07g061990.2;Solyc07g064660.1;Solyc08g023470.2;Solyc08g007790.2;Solyc09g008920.2;Solyc10g005810.2;Solyc10g005820.1;Solyc10g006980.2;Solyc11g007020.1;Solyc12g056450.1;Solyc12g015860.1	3	0.391052	up,down
GO:0042651	thylakoid membrane	cellular_component	Solyc07g066310.2;Solyc08g013670.2;Solyc12g017250.1;Solyc12g005630.1	1	0.41183	up,down
GO:0022904	respiratory electron transport chain	biological_process	Solyc03g007660.2;Solyc03g122000.2;Solyc06g036350.2;Solyc09g050020.1	1	0.41183	down
GO:0004315	3-oxoacyl-[acyl-carrier-protein] synthase activity	molecular_function	Solyc03g097470.2;Solyc04g080450.1;Solyc05g053550.2;Solyc09g091510.2	1	0.41183	up,down
GO:0004351	glutamate decarboxylase activity	molecular_function	Solyc01g005000.2;Solyc03g098240.2;Solyc04g025530.2;Solyc11g011920.1	1	0.41183	up,down
GO:0004664	prephenate dehydratase activity	molecular_function	Solyc02g080620.2;Solyc06g074530.1;Solyc11g072520.1;Solyc11g066890.1	1	0.41183	up,down
GO:0004420	hydroxymethylglutaryl-CoA reductase (NADPH) activity	molecular_function	Solyc02g038740.2;Solyc02g082260.2;Solyc03g032010.2;Solyc03g032020.2	1	0.41183	down
GO:0015936	coenzyme A metabolic process	biological_process	Solyc02g038740.2;Solyc02g082260.2;Solyc03g032010.2;Solyc03g032020.2	1	0.41183	down
GO:0015018	galactosylgalactosylxylosylprotein 3-beta-glucuronosyltransferase activity	molecular_function	Solyc04g076920.2;Solyc08g068430.2;Solyc11g011850.1;Solyc11g071230.1	1	0.41183	up,down
GO:0006536	glutamate metabolic process	biological_process	Solyc01g005000.2;Solyc03g098240.2;Solyc04g025530.2;Solyc11g011920.1	1	0.41183	up,down
GO:0009094	L-phenylalanine biosynthetic process	biological_process	Solyc02g080620.2;Solyc06g074530.1;Solyc11g072520.1;Solyc11g066890.1	1	0.41183	up,down
GO:0046933	hydrogen ion transporting ATP synthase activity, rotational mechanism	molecular_function	Solyc01g087120.2;Solyc01g111760.2;Solyc01g007320.2;Solyc02g068450.2;Solyc02g080540.1;Solyc02g091130.2;Solyc03g095190.2;Solyc03g115110.2;Solyc04g007550.2;Solyc05g050500.1;Solyc06g048430.2;Solyc06g063220.2;Solyc06g063330.2;Solyc10g055670.1;Solyc11g039980.1;Solyc12g005060.1;Solyc12g056830.1;Solyc12g055760.1;Solyc12g055800.1	3	0.426196	up,down
GO:0016620	oxidoreductase activity, acting on the aldehyde or oxo group of donors, NAD or NADP as acceptor	molecular_function	Solyc01g098950.1;Solyc01g005250.2;Solyc01g108660.2;Solyc02g020940.2;Solyc03g111000.2;Solyc03g111010.2;Solyc04g009030.2;Solyc04g082630.2;Solyc05g014470.2;Solyc05g014480.2;Solyc06g074390.2;Solyc06g071920.2;Solyc09g009570.1;Solyc10g005510.2;Solyc11g065240.1;Solyc11g067180.1;Solyc11g067190.1;Solyc12g094640.1	3	0.426196	up,down
GO:0008610	lipid biosynthetic process	biological_process	Solyc01g087560.2;Solyc01g096380.1;Solyc01g111830.2;Solyc02g085870.2;Solyc03g118750.2;Solyc03g005320.2;Solyc03g097470.2;Solyc04g080450.1;Solyc05g009280.2;Solyc05g053550.2;Solyc05g009270.2;Solyc05g013220.2;Solyc06g068950.2;Solyc06g065560.1;Solyc07g055850.2;Solyc08g062610.2;Solyc08g067260.2;Solyc08g067410.1;Solyc08g076360.2;Solyc09g090510.2;Solyc09g091510.2;Solyc09g065780.2;Solyc09g083050.2;Solyc10g…	4	0.436811	up,down
GO:0042578	phosphoric ester hydrolase activity	molecular_function	Solyc00g007010.2;Solyc01g106010.2;Solyc03g123520.2;Solyc04g071340.2;Solyc05g052600.2;Solyc07g017430.2;Solyc09g011810.2;Solyc10g076580.1;Solyc10g076590.1;Solyc10g086730.1;Solyc11g022380.1;Solyc12g056530.1	2	0.450075	up,down
GO:0008757	S-adenosylmethionine-dependent methyltransferase activity	molecular_function	Solyc03g118750.2;Solyc06g068950.2;Solyc07g055850.2;Solyc09g090510.2;Solyc10g008020.2	1	0.484923	up,down
GO:0006535	cysteine biosynthetic process from serine	biological_process	Solyc02g082850.2;Solyc07g065340.1;Solyc10g006040.1;Solyc12g008780.1	1	0.484923	up,down
GO:0004455	ketol-acid reductoisomerase activity	molecular_function	Solyc03g123830.2;Solyc03g112070.2;Solyc07g053280.2;Solyc10g049890.1;Solyc12g010840.1	1	0.484923	up,down
GO:0006542	glutamine biosynthetic process	biological_process	Solyc01g080280.2;Solyc04g014510.2;Solyc05g051250.2;Solyc11g011380.1;Solyc12g041870.1	1	0.484923	up,down
GO:0004356	glutamate-ammonia ligase activity	molecular_function	Solyc01g080280.2;Solyc04g014510.2;Solyc05g051250.2;Solyc11g011380.1;Solyc12g041870.1	1	0.484923	up,down
GO:0005795	Golgi stack	cellular_component	Solyc02g068790.2;Solyc02g078590.1;Solyc04g014960.2;Solyc07g045470.1;Solyc10g076780.1	1	0.484923	up,down
GO:0005351	sugar:hydrogen symporter activity	molecular_function	Solyc01g095540.2;Solyc05g051590.2;Solyc07g008440.2;Solyc11g008590.1;Solyc11g008610.1	1	0.484923	up,down
GO:0016984	ribulose-bisphosphate carboxylase activity	molecular_function	Solyc01g007330.2;Solyc02g063150.2;Solyc02g085950.2;Solyc03g034220.2;Solyc11g013730.1	1	0.484923	up,down
GO:0050664	oxidoreductase activity, acting on NADH or NADPH, oxygen as acceptor	molecular_function	Solyc01g099620.2;Solyc03g117980.2;Solyc06g068680.2;Solyc07g042460.1;Solyc08g081690.2	1	0.484923	up,down
GO:0009001	serine O-acetyltransferase activity	molecular_function	Solyc02g082850.2;Solyc07g065340.1;Solyc10g006040.1;Solyc12g008780.1	1	0.484923	up,down
GO:0007050	cell cycle arrest	biological_process	Solyc02g090680.2;Solyc03g044480.2;Solyc09g061280.2;Solyc09g091780.2;Solyc12g098310.1	1	0.484923	up,down
GO:0004861	cyclin-dependent protein kinase inhibitor activity	molecular_function	Solyc02g090680.2;Solyc03g044480.2;Solyc09g061280.2;Solyc09g091780.2;Solyc12g098310.1	1	0.484923	up,down
GO:0009877	nodulation	biological_process	Solyc03g118750.2;Solyc06g068950.2;Solyc07g055850.2;Solyc09g090510.2;Solyc10g008020.2	1	0.484923	up,down
GO:0008889	glycerophosphodiester phosphodiesterase activity	molecular_function	Solyc01g009870.2;Solyc02g094400.2;Solyc06g069470.2;Solyc07g065120.2;Solyc12g014570.1	1	0.484923	up,down
GO:0005452	inorganic anion exchanger activity	molecular_function	Solyc01g057770.2;Solyc01g079150.2;Solyc03g120020.2;Solyc06g071500.2;Solyc08g066960.2	1	0.484923	up,down
GO:0008643	carbohydrate transport	biological_process	Solyc01g095540.2;Solyc05g051590.2;Solyc07g008440.2;Solyc11g008590.1;Solyc11g008610.1	1	0.484923	up,down
GO:0008295	spermidine biosynthetic process	biological_process	Solyc01g110440.2;Solyc02g089610.1;Solyc05g010420.1;Solyc06g054460.1;Solyc10g054440.1	1	0.484923	up,down
GO:0006629	lipid metabolic process	biological_process	Solyc00g056680.1;Solyc00g098560.2;Solyc01g094570.2;Solyc01g095720.2;Solyc01g100930.2;Solyc01g101240.2;Solyc01g108640.1;Solyc01g111250.2;Solyc01g111260.2;Solyc01g006430.2;Solyc01g067380.2;Solyc01g079600.2;Solyc01g090220.2;Solyc01g090590.2;Solyc01g095450.2;Solyc01g098650.2;Solyc01g099020.2;Solyc01g099030.2;Solyc01g099040.2;Solyc01g099050.2;Solyc01g104310.2;Solyc01g110460.2;Solyc02g032850.2;Solyc02g…	18	0.501925	up,down
GO:0015986	ATP synthesis coupled proton transport	biological_process	Solyc00g019740.1;Solyc00g171810.2;Solyc01g087120.2;Solyc01g110540.2;Solyc01g007320.2;Solyc02g080540.1;Solyc02g091130.2;Solyc03g095190.2;Solyc03g115110.2;Solyc04g007550.2;Solyc05g050500.1;Solyc06g048430.2;Solyc06g063220.2;Solyc06g065990.1;Solyc06g066000.1;Solyc07g026770.2;Solyc08g065470.2;Solyc11g072450.1;Solyc12g005060.1;Solyc12g056830.1;Solyc12g008730.1;Solyc12g055760.1	3	0.526466	up,down
GO:0016747	transferase activity, transferring acyl groups other than amino-acyl groups	molecular_function	Solyc01g068140.2;Solyc01g098110.2;Solyc01g005900.2;Solyc01g008300.1;Solyc01g087900.2;Solyc01g105580.1;Solyc01g107050.2;Solyc01g107070.2;Solyc01g107080.2;Solyc02g062710.1;Solyc02g068580.1;Solyc02g085870.2;Solyc02g064690.2;Solyc02g068240.2;Solyc02g079490.2;Solyc02g093180.2;Solyc02g094430.2;Solyc03g097500.2;Solyc03g117600.2;Solyc03g005320.2;Solyc03g025320.2;Solyc03g097470.2;Solyc04g015100.2;Solyc04g…	9	0.545785	up,down
GO:0006537	glutamate biosynthetic process	biological_process	Solyc02g089620.2;Solyc02g089630.2;Solyc03g083440.2;Solyc03g122130.2;Solyc03g122170.2;Solyc03g063560.2	1	0.548935	up,down
GO:0033014	tetrapyrrole biosynthetic process	biological_process	Solyc01g106390.2;Solyc02g068350.1;Solyc04g079320.2;Solyc04g076870.2;Solyc07g066470.2;Solyc08g069030.2	1	0.548935	up,down
GO:0009312	oligosaccharide biosynthetic process	biological_process	Solyc03g118750.2;Solyc06g068950.2;Solyc07g045470.1;Solyc07g055850.2;Solyc09g090510.2;Solyc10g008020.2	1	0.548935	up,down
GO:0006071	glycerol metabolic process	biological_process	Solyc01g009870.2;Solyc02g094400.2;Solyc06g069470.2;Solyc06g072380.2;Solyc07g065120.2;Solyc12g014570.1	1	0.548935	up,down
GO:0016817	hydrolase activity, acting on acid anhydrides	molecular_function	Solyc01g091350.2;Solyc01g091430.1;Solyc02g030450.2;Solyc03g121590.2;Solyc09g082380.2;Solyc11g011460.1	1	0.548935	up,down
GO:0009432	SOS response	biological_process	Solyc05g055780.2;Solyc07g017540.2;Solyc07g066320.2;Solyc09g082790.2;Solyc10g079250.1;Solyc11g073220.1	1	0.548935	up,down
GO:0006471	protein ADP-ribosylation	biological_process	Solyc01g009470.1;Solyc03g117970.2;Solyc08g061220.2;Solyc08g074730.1;Solyc08g074740.2;Solyc11g067250.1	1	0.548935	up,down
GO:0016987	sigma factor activity	molecular_function	Solyc01g081490.2;Solyc03g007370.2;Solyc03g097320.2;Solyc06g072710.2;Solyc08g065970.2;Solyc09g008040.2	1	0.548935	up,down
GO:0030130	clathrin coat of trans-Golgi network vesicle	cellular_component	Solyc02g078540.2;Solyc03g006510.2;Solyc03g096000.2;Solyc05g052510.2;Solyc06g051310.2;Solyc09g014450.2	1	0.548935	up,down
GO:0016884	carbon-nitrogen ligase activity, with glutamine as amido-N-donor	molecular_function	Solyc01g106330.2;Solyc01g106340.2;Solyc01g106350.2;Solyc01g106360.2;Solyc01g111210.2;Solyc03g118690.2;Solyc03g118030.2;Solyc06g068690.2;Solyc09g090840.2;Solyc10g047300.1;Solyc10g007840.2;Solyc10g086170.1;Solyc11g071550.1;Solyc12g070080.1;Solyc12g070090.1	2	0.572521	up,down
GO:0016829	lyase activity	molecular_function	Solyc01g101210.2;Solyc01g101220.1;Solyc01g095080.2;Solyc01g101170.2;Solyc02g086560.2;Solyc03g044660.2;Solyc03g098220.2;Solyc04g076790.2;Solyc05g050010.2;Solyc06g030590.1;Solyc06g060010.2;Solyc06g072320.2;Solyc07g052120.2;Solyc07g053710.2;Solyc07g053720.2;Solyc07g066670.2;Solyc08g005720.2;Solyc08g065220.2;Solyc08g065490.2;Solyc09g075450.2;Solyc09g092470.2;Solyc10g007110.2;Solyc10g083110.1;Solyc12g…	3	0.587615	up,down
GO:0042773	ATP synthesis coupled electron transport	biological_process	Solyc00g125990.1;Solyc00g013130.2;Solyc00g013140.1;Solyc00g013180.1;Solyc01g017170.1;Solyc03g013620.1;Solyc09g061460.1	1	0.604995	up,down
GO:0006021	inositol biosynthetic process	biological_process	Solyc04g050820.1;Solyc04g050860.1;Solyc04g054740.2;Solyc05g051850.2	1	0.604995	up
GO:0004435	phosphatidylinositol phospholipase C activity	molecular_function	Solyc03g096070.2;Solyc05g052760.2;Solyc06g007120.2;Solyc06g082000.2;Solyc06g051620.2;Solyc06g051630.2;Solyc10g076710.1	1	0.604995	up,down
GO:0004497	monooxygenase activity	molecular_function	Solyc02g090890.2;Solyc04g025650.2;Solyc05g006810.2;Solyc06g060880.2;Solyc08g067470.2;Solyc09g091570.2;Solyc12g013690.1	1	0.604995	up,down
GO:0016891	endoribonuclease activity, producing 5'-phosphomonoesters	molecular_function	Solyc02g082470.2;Solyc04g082620.2;Solyc06g048960.2;Solyc07g005030.2;Solyc10g005130.2;Solyc11g008530.1;Solyc11g008540.1	1	0.604995	up,down
GO:0018580	nitronate monooxygenase activity	molecular_function	Solyc01g105370.2;Solyc03g122130.2;Solyc03g122170.2;Solyc07g056540.2;Solyc08g048250.2;Solyc10g079500.1;Solyc10g007600.2	1	0.604995	up,down
GO:0003913	DNA photolyase activity	molecular_function	Solyc04g074180.2;Solyc08g074270.2;Solyc08g079530.2;Solyc09g075180.2;Solyc09g090100.2;Solyc12g057040.1;Solyc12g042910.1	1	0.604995	up,down
GO:0004512	inositol-3-phosphate synthase activity	molecular_function	Solyc04g050820.1;Solyc04g050860.1;Solyc04g054740.2;Solyc05g051850.2	1	0.604995	up
GO:0009055	electron carrier activity	molecular_function	Solyc00g247300.2;Solyc00g005840.2;Solyc01g007380.1;Solyc01g008110.2;Solyc01g008640.2;Solyc01g009230.2;Solyc01g056580.2;Solyc01g067460.1;Solyc01g080900.2;Solyc01g087590.2;Solyc01g088170.2;Solyc01g088760.2;Solyc01g096420.2;Solyc01g096480.2;Solyc01g096670.2;Solyc01g097910.2;Solyc01g103220.2;Solyc01g108210.2;Solyc01g109140.2;Solyc01g109160.2;Solyc01g008250.2;Solyc01g008460.2;Solyc01g008670.2;Solyc01g…	36	0.606915	up,down
GO:0008171	O-methyltransferase activity	molecular_function	Solyc01g095920.2;Solyc01g107910.2;Solyc02g077520.2;Solyc02g077530.1;Solyc02g093230.2;Solyc02g093250.2;Solyc02g093270.2;Solyc03g080180.2;Solyc03g097700.2;Solyc04g063210.2;Solyc06g064500.2;Solyc06g064510.2;Solyc08g006830.2;Solyc10g085830.1;Solyc10g005060.2;Solyc10g050160.1	2	0.608674	up,down
GO:0009116	nucleoside metabolic process	biological_process	Solyc00g009060.2;Solyc01g111060.2;Solyc01g088360.2;Solyc01g110520.2;Solyc04g077970.2;Solyc06g061040.2;Solyc06g065580.2;Solyc07g056330.2;Solyc08g077200.2;Solyc08g066880.2;Solyc08g079020.2;Solyc09g011300.2;Solyc10g007760.2;Solyc10g024410.1;Solyc11g068830.1;Solyc11g007730.1	2	0.608674	up,down
GO:0006284	base-excision repair	biological_process	Solyc02g082120.2;Solyc02g021060.2;Solyc02g021100.2;Solyc02g062720.2;Solyc03g113880.2;Solyc03g116880.2;Solyc03g117510.2;Solyc03g123440.2;Solyc04g080470.2;Solyc06g073400.2;Solyc09g009080.2;Solyc09g018850.2;Solyc10g080560.1;Solyc10g083630.1;Solyc11g007580.1;Solyc12g010050.1	2	0.608674	up,down
GO:0004197	cysteine-type endopeptidase activity	molecular_function	Solyc01g088710.2;Solyc01g105300.2;Solyc01g105310.2;Solyc01g105320.2;Solyc02g077040.2;Solyc02g069090.2;Solyc02g069100.2;Solyc02g069110.2;Solyc03g094160.2;Solyc08g065600.1;Solyc08g065610.2;Solyc08g065790.2;Solyc08g079160.2;Solyc09g098150.2;Solyc10g007850.2;Solyc10g081300.1;Solyc12g095910.1	2	0.642446	up,down
GO:0000902	cell morphogenesis	biological_process	Solyc01g099660.2;Solyc01g103450.2;Solyc01g106210.2;Solyc01g106260.2;Solyc02g080470.2;Solyc03g082920.2;Solyc03g117630.1;Solyc06g052050.2;Solyc06g076020.2;Solyc07g005820.2;Solyc08g082820.2;Solyc09g010630.2;Solyc10g086410.2;Solyc11g020040.1;Solyc11g066060.1;Solyc11g066100.1;Solyc12g037980.1	2	0.642446	up,down
GO:0046872	metal ion binding	molecular_function	Solyc01g006540.2;Solyc01g008320.2;Solyc01g009230.2;Solyc01g067740.2;Solyc01g088170.2;Solyc01g091160.2;Solyc01g095070.2;Solyc01g096190.2;Solyc01g096930.2;Solyc01g097910.2;Solyc01g098760.2;Solyc01g099150.2;Solyc01g099200.2;Solyc01g099210.2;Solyc01g006560.2;Solyc01g007410.2;Solyc01g065690.2;Solyc01g066880.2;Solyc01g080070.2;Solyc01g096830.2;Solyc01g099190.2;Solyc01g099600.2;Solyc01g111600.2;Solyc01g…	15	0.648255	up,down
GO:0006032	chitin catabolic process	biological_process	Solyc02g061770.2;Solyc02g082920.2;Solyc02g082930.2;Solyc04g072000.2;Solyc09g098540.2;Solyc10g074390.1;Solyc10g074440.1;Solyc12g098810.1	1	0.654089	up,down
GO:0006313	transposition, DNA-mediated	biological_process	Solyc00g192150.2;Solyc01g057890.1;Solyc07g043260.2;Solyc07g043270.2;Solyc08g066380.1;Solyc10g009370.2;Solyc10g049530.1;Solyc12g014510.1	1	0.654089	up,down
GO:0007067	mitosis	biological_process	Solyc02g014870.2;Solyc03g114520.2;Solyc04g007330.1;Solyc04g009230.2;Solyc05g014370.2;Solyc06g083570.2;Solyc09g098220.2;Solyc10g019040.1	1	0.654089	up,down
GO:0004568	chitinase activity	molecular_function	Solyc02g061770.2;Solyc02g082920.2;Solyc02g082930.2;Solyc04g072000.2;Solyc09g098540.2;Solyc10g074390.1;Solyc10g074440.1;Solyc12g098810.1	1	0.654089	up,down
GO:0004803	transposase activity	molecular_function	Solyc00g192150.2;Solyc01g057890.1;Solyc07g043260.2;Solyc07g043270.2;Solyc08g066380.1;Solyc10g009370.2;Solyc10g049530.1;Solyc12g014510.1	1	0.654089	up,down
GO:0003950	NAD+ ADP-ribosyltransferase activity	molecular_function	Solyc01g009470.1;Solyc03g117970.2;Solyc04g077100.2;Solyc08g005270.2;Solyc08g074730.1;Solyc08g074740.2;Solyc08g076420.2;Solyc11g067250.1	1	0.654089	up,down
GO:0030132	clathrin coat of coated pit	cellular_component	Solyc02g078540.2;Solyc03g006510.2;Solyc03g096000.2;Solyc05g052510.2;Solyc06g051310.2;Solyc06g061150.2;Solyc08g006960.2;Solyc09g014450.2	1	0.654089	up,down
GO:0006857	oligopeptide transport	biological_process	Solyc00g006820.2;Solyc01g080870.2;Solyc01g103030.2;Solyc02g021240.2;Solyc02g087280.2;Solyc03g120590.2;Solyc03g113420.2;Solyc03g113430.2;Solyc04g079520.2;Solyc04g079530.2;Solyc04g005070.2;Solyc04g005790.2;Solyc05g005960.2;Solyc05g006990.2;Solyc05g005910.2;Solyc05g005950.2;Solyc05g005980.2;Solyc05g005990.2;Solyc05g006010.2;Solyc05g006920.2;Solyc05g009500.2;Solyc06g050900.2;Solyc06g060620.2;Solyc06g…	5	0.672865	up,down
GO:0016831	carboxy-lyase activity	molecular_function	Solyc01g005000.2;Solyc03g098240.2;Solyc04g071140.2;Solyc04g025530.2;Solyc05g015860.2;Solyc05g039950.1;Solyc07g054860.1;Solyc08g006750.2;Solyc08g016770.2;Solyc08g066240.2;Solyc08g066250.2;Solyc08g066260.2;Solyc08g006740.2;Solyc08g068600.2;Solyc08g068610.2;Solyc08g068680.2;Solyc09g064430.2;Solyc11g011920.1	2	0.673871	up,down
GO:0005516	calmodulin binding	molecular_function	Solyc01g057270.2;Solyc01g105230.2;Solyc01g068460.2;Solyc02g064680.2;Solyc02g088580.1;Solyc02g092450.2;Solyc03g123890.2;Solyc04g077870.2;Solyc04g017750.2;Solyc04g056270.2;Solyc05g015650.2;Solyc07g008320.2;Solyc08g080470.2;Solyc08g013670.2;Solyc08g069020.1;Solyc10g079790.1;Solyc12g035520.1;Solyc12g099340.1	2	0.673871	up,down
GO:0016226	iron-sulfur cluster assembly	biological_process	Solyc01g103710.2;Solyc01g079220.2;Solyc02g080440.2;Solyc03g112900.2;Solyc03g031700.2;Solyc05g044630.2;Solyc07g007450.2;Solyc08g007010.2;Solyc11g007120.1	1	0.697083	up,down
GO:0030246	carbohydrate binding	molecular_function	Solyc02g014220.2;Solyc03g078240.1;Solyc03g118860.2;Solyc07g007620.2;Solyc08g082250.2;Solyc08g006640.2;Solyc08g062220.2;Solyc12g009810.1;Solyc12g009820.1	1	0.697083	up,down
GO:0004866	endopeptidase inhibitor activity	molecular_function	Solyc03g020010.1;Solyc03g019690.1;Solyc03g098670.1;Solyc03g098680.2;Solyc03g098730.1;Solyc03g098740.1;Solyc03g098760.1;Solyc06g072220.1;Solyc06g072210.1	1	0.697083	up,down
GO:0000139	Golgi membrane	cellular_component	Solyc01g095540.2;Solyc01g112240.2;Solyc02g075610.2;Solyc05g051590.2;Solyc06g065740.2;Solyc07g008440.2;Solyc08g081410.2;Solyc11g008590.1;Solyc11g008610.1	1	0.697083	up,down
GO:0008146	sulfotransferase activity	molecular_function	Solyc01g108510.2;Solyc02g077620.1;Solyc02g090620.2;Solyc03g044510.2;Solyc03g114800.1;Solyc05g011890.1;Solyc05g011850.1;Solyc11g069520.1	1	0.697083	up,down
GO:0019752	carboxylic acid metabolic process	biological_process	Solyc01g005000.2;Solyc03g098240.2;Solyc04g071140.2;Solyc04g025530.2;Solyc05g015860.2;Solyc05g039950.1;Solyc07g054860.1;Solyc07g052480.2;Solyc08g006750.2;Solyc08g016770.2;Solyc08g066240.2;Solyc08g066250.2;Solyc08g066260.2;Solyc08g006740.2;Solyc08g068600.2;Solyc08g068610.2;Solyc08g068680.2;Solyc09g064430.2;Solyc11g011920.1	2	0.703009	up,down
GO:0009507	chloroplast	cellular_component	Solyc01g006330.2;Solyc01g104320.2;Solyc02g085730.2;Solyc02g081170.2;Solyc03g033520.2;Solyc03g062790.2;Solyc04g050930.2;Solyc06g084050.2;Solyc07g025240.1;Solyc08g006160.2;Solyc08g076480.2;Solyc08g005220.2;Solyc08g068590.2;Solyc09g065910.1;Solyc09g090330.2;Solyc10g018590.1;Solyc10g080490.1;Solyc11g044530.1	2	0.703009	up,down
GO:0006633	fatty acid biosynthetic process	biological_process	Solyc01g010860.2;Solyc01g088400.2;Solyc01g094340.2;Solyc02g063240.2;Solyc02g085870.2;Solyc02g070050.2;Solyc03g007960.2;Solyc03g117800.2;Solyc03g005320.2;Solyc03g065250.2;Solyc03g097470.2;Solyc04g080450.1;Solyc05g007460.2;Solyc05g009280.2;Solyc05g053550.2;Solyc05g009270.2;Solyc05g013220.2;Solyc06g083380.2;Solyc06g005750.2;Solyc06g036260.2;Solyc06g065560.1;Solyc06g076410.2;Solyc07g006300.2;Solyc08g…	4	0.711729	up,down
GO:0005089	Rho guanyl-nucleotide exchange factor activity	molecular_function	Solyc01g111930.2;Solyc03g120650.2;Solyc04g082110.2;Solyc06g066650.2;Solyc07g032730.2;Solyc08g075120.2;Solyc09g011480.2;Solyc10g086660.1;Solyc12g007150.1;Solyc12g096220.1	1	0.734735	up,down
GO:0004525	ribonuclease III activity	molecular_function	Solyc05g041920.2;Solyc06g048960.2;Solyc07g005030.2;Solyc07g049150.2;Solyc07g049160.2;Solyc10g005130.2;Solyc10g080040.1;Solyc11g008530.1;Solyc11g008540.1;Solyc12g014410.1	1	0.734735	up,down
GO:0030955	potassium ion binding	molecular_function	Solyc01g049650.2;Solyc01g106780.2;Solyc03g007810.2;Solyc04g008740.2;Solyc06g051930.2;Solyc08g077180.2;Solyc09g082970.2;Solyc09g008840.2;Solyc10g083720.1;Solyc11g007690.1	1	0.734735	up,down
GO:0009231	riboflavin biosynthetic process	biological_process	Solyc01g105560.2;Solyc01g094500.2;Solyc02g079100.2;Solyc04g056540.2;Solyc04g008990.2;Solyc07g054190.2;Solyc08g015660.2;Solyc11g010300.1;Solyc11g073160.1;Solyc12g096590.1	1	0.734735	up,down
GO:0016765	transferase activity, transferring alkyl or aryl (other than methyl) groups	molecular_function	Solyc00g136560.2;Solyc01g091190.2;Solyc03g025560.2;Solyc05g050980.2;Solyc06g059990.2;Solyc07g061990.2;Solyc10g085140.1;Solyc10g085150.1;Solyc11g017030.1	1	0.734735	up,down
GO:0004743	pyruvate kinase activity	molecular_function	Solyc01g049650.2;Solyc01g106780.2;Solyc03g007810.2;Solyc04g008740.2;Solyc06g051930.2;Solyc08g077180.2;Solyc09g082970.2;Solyc09g008840.2;Solyc10g083720.1;Solyc11g007690.1	1	0.734735	up,down
GO:0004629	phospholipase C activity	molecular_function	Solyc01g111250.2;Solyc01g111260.2;Solyc03g096070.2;Solyc05g052760.2;Solyc06g007120.2;Solyc06g082000.2;Solyc06g051620.2;Solyc06g051630.2;Solyc10g055240.1;Solyc10g076710.1	1	0.734735	up,down
GO:0042626	ATPase activity, coupled to transmembrane movement of substances	molecular_function	Solyc01g080640.2;Solyc01g073690.2;Solyc02g071350.2;Solyc02g087410.2;Solyc02g087870.2;Solyc03g007530.2;Solyc03g114950.2;Solyc03g117540.2;Solyc06g072960.1;Solyc06g009290.2;Solyc07g065320.2;Solyc08g006880.2;Solyc08g076720.2;Solyc08g081890.2;Solyc09g055350.2;Solyc09g064440.2;Solyc09g075020.2;Solyc09g008240.2;Solyc11g067300.1;Solyc12g098840.1;Solyc12g044820.1	2	0.754773	up,down
GO:0016769	transferase activity, transferring nitrogenous groups	molecular_function	Solyc01g102940.2;Solyc01g007940.2;Solyc01g095080.2;Solyc03g007070.2;Solyc03g043890.2;Solyc03g098220.2;Solyc03g120450.2;Solyc04g054710.2;Solyc04g009350.2;Solyc05g013380.2;Solyc05g050010.2;Solyc06g030590.1;Solyc06g073280.2;Solyc06g034150.2;Solyc06g063090.2;Solyc06g072320.2;Solyc07g032740.2;Solyc07g053710.2;Solyc07g053720.2;Solyc07g055210.2;Solyc08g081540.2;Solyc08g041870.2;Solyc08g066020.1;Solyc08g…	3	0.758739	up,down
GO:0051536	iron-sulfur cluster binding	molecular_function	Solyc01g009230.2;Solyc01g088170.2;Solyc01g103710.2;Solyc01g108630.2;Solyc01g008460.2;Solyc01g073730.2;Solyc01g079220.2;Solyc01g103920.2;Solyc01g107040.2;Solyc01g109620.2;Solyc02g084750.2;Solyc03g111360.2;Solyc03g112900.2;Solyc03g005190.2;Solyc03g110910.2;Solyc04g080340.2;Solyc05g005590.2;Solyc05g044630.2;Solyc05g055280.1;Solyc06g073470.2;Solyc07g007450.2;Solyc07g008340.2;Solyc07g054540.2;Solyc08g…	4	0.766838	up,down
GO:0016746	transferase activity, transferring acyl groups	molecular_function	Solyc01g091950.2;Solyc01g094700.2;Solyc01g099710.2;Solyc01g109370.2;Solyc01g066520.2;Solyc02g085870.2;Solyc02g068360.2;Solyc02g087500.1;Solyc03g005320.2;Solyc03g063880.2;Solyc03g097470.2;Solyc04g079880.2;Solyc04g080020.2;Solyc04g080450.1;Solyc05g009280.2;Solyc05g053550.2;Solyc05g009270.2;Solyc05g009530.2;Solyc05g013220.2;Solyc06g065560.1;Solyc07g005580.2;Solyc07g006790.2;Solyc07g064800.2;Solyc07g…	4	0.766838	up,down
GO:0030259	lipid glycosylation	biological_process	Solyc03g078240.1;Solyc03g118860.2;Solyc04g051150.2;Solyc04g071540.2;Solyc06g007980.2;Solyc07g007620.2;Solyc08g006640.2;Solyc08g062220.2;Solyc09g061860.2;Solyc12g009810.1;Solyc12g009820.1	1	0.767708	up,down
GO:0016459	myosin complex	cellular_component	Solyc01g081540.2;Solyc02g020910.2;Solyc03g007480.2;Solyc06g008090.2;Solyc06g008530.1;Solyc06g051820.2;Solyc07g041150.2;Solyc07g063590.2;Solyc09g064200.2;Solyc10g006820.2;Solyc11g006220.1	1	0.767708	up,down
GO:0005739	mitochondrion	cellular_component	Solyc00g019740.1;Solyc01g102830.2;Solyc02g031770.2;Solyc04g074550.2;Solyc04g008490.1;Solyc05g055250.2;Solyc07g006270.2;Solyc07g005410.2;Solyc08g077410.2;Solyc12g010150.1;Solyc12g057120.1	1	0.767708	up,down
GO:0003774	motor activity	molecular_function	Solyc01g081540.2;Solyc02g020910.2;Solyc03g007480.2;Solyc06g008090.2;Solyc06g008530.1;Solyc06g051820.2;Solyc07g041150.2;Solyc07g063590.2;Solyc09g064200.2;Solyc10g006820.2;Solyc11g006220.1	1	0.767708	up,down
GO:0043169	cation binding	molecular_function	Solyc02g066950.2;Solyc03g095710.2;Solyc04g078930.2;Solyc04g082090.2;Solyc04g082400.2;Solyc05g007070.2;Solyc06g009220.2;Solyc07g064830.2;Solyc07g014590.2;Solyc09g009190.2;Solyc09g064800.1	1	0.767708	up,down
GO:0008234	cysteine-type peptidase activity	molecular_function	Solyc00g007260.2;Solyc00g005130.1;Solyc00g125580.1;Solyc01g059760.1;Solyc01g110110.2;Solyc01g066830.2;Solyc01g107760.2;Solyc02g077040.2;Solyc02g069090.2;Solyc02g069100.2;Solyc02g069110.2;Solyc02g076690.2;Solyc02g076710.2;Solyc02g076750.1;Solyc03g111730.2;Solyc04g080960.2;Solyc04g082710.2;Solyc04g078540.2;Solyc04g080880.2;Solyc05g005630.2;Solyc05g013920.2;Solyc05g005310.1;Solyc06g050410.1;Solyc06g…	3	0.795551	up,down
GO:0033177	proton-transporting two-sector ATPase complex, proton-transporting domain	cellular_component	Solyc01g110120.2;Solyc02g084360.2;Solyc04g081090.2;Solyc06g067880.2;Solyc06g075400.2;Solyc08g067480.2;Solyc09g059660.1;Solyc10g054570.1;Solyc10g054590.1;Solyc10g054560.1;Solyc10g081530.1;Solyc11g072530.1	1	0.796584	up,down
GO:0016624	oxidoreductase activity, acting on the aldehyde or oxo group of donors, disulfide as acceptor	molecular_function	Solyc01g067890.2;Solyc04g063350.2;Solyc04g005080.2;Solyc04g011350.2;Solyc05g054640.2;Solyc05g056480.2;Solyc05g006520.2;Solyc06g059840.2;Solyc06g059850.1;Solyc11g010850.1;Solyc12g009400.1;Solyc12g009410.1	1	0.796584	up,down
GO:0016874	ligase activity	molecular_function	Solyc01g007340.2;Solyc01g008330.2;Solyc01g094340.2;Solyc01g106740.2;Solyc01g108030.2;Solyc03g007970.1;Solyc04g008880.2;Solyc08g081170.2;Solyc09g065540.2;Solyc09g090840.2;Solyc09g013080.2;Solyc12g056940.1	1	0.796584	up,down
GO:0051087	chaperone binding	molecular_function	Solyc03g026220.2;Solyc04g014740.1;Solyc06g007240.2;Solyc06g072430.1;Solyc06g035720.2;Solyc07g064930.2;Solyc08g080320.2;Solyc10g081240.1;Solyc10g084170.1;Solyc10g085290.1;Solyc10g078930.1;Solyc12g014470.1	1	0.796584	up,down
GO:0015995	chlorophyll biosynthetic process	biological_process	Solyc01g079500.2;Solyc01g105520.2;Solyc01g110130.2;Solyc02g082180.2;Solyc02g070780.2;Solyc03g118240.2;Solyc04g015490.2;Solyc07g005020.2;Solyc08g080510.2;Solyc10g008740.2;Solyc11g040120.1;Solyc12g014150.1	1	0.796584	up,down
GO:0016597	amino acid binding	molecular_function	Solyc01g010150.2;Solyc01g010000.2;Solyc01g111880.2;Solyc02g080620.2;Solyc02g092150.2;Solyc02g094300.2;Solyc02g083290.2;Solyc03g123830.2;Solyc03g112070.2;Solyc04g071120.2;Solyc04g080610.2;Solyc05g011920.2;Solyc05g054620.2;Solyc06g059800.2;Solyc06g064550.2;Solyc08g007540.2;Solyc08g079650.2;Solyc09g008350.2;Solyc10g055720.1;Solyc11g008780.1;Solyc11g072520.1;Solyc11g006350.1;Solyc12g089210.1	2	0.798549	up,down
GO:0005198	structural molecule activity	molecular_function	Solyc01g006330.2;Solyc01g090910.2;Solyc01g109540.2;Solyc01g007150.2;Solyc01g067720.2;Solyc01g090990.2;Solyc01g098200.2;Solyc01g104320.2;Solyc02g030250.2;Solyc02g069590.2;Solyc02g078540.2;Solyc02g079230.2;Solyc02g081170.2;Solyc03g120270.2;Solyc03g006510.2;Solyc03g062790.2;Solyc03g095860.2;Solyc03g096000.2;Solyc04g080980.2;Solyc05g052510.2;Solyc06g034220.2;Solyc06g051310.2;Solyc06g066730.2;Solyc07g…	4	0.798757	up,down
GO:0004857	enzyme inhibitor activity	molecular_function	Solyc01g059940.2;Solyc01g091060.1;Solyc01g099940.2;Solyc01g088590.2;Solyc01g099960.2;Solyc02g080220.2;Solyc02g080200.2;Solyc02g080210.2;Solyc03g078090.2;Solyc03g083730.1;Solyc03g112170.1;Solyc03g112960.1;Solyc03g112970.1;Solyc03g112990.1;Solyc03g078100.2;Solyc03g083360.2;Solyc03g123620.2;Solyc03g123630.2;Solyc05g047590.2;Solyc05g055250.2;Solyc06g051960.2;Solyc06g034370.1;Solyc07g017600.2;Solyc07g…	3	0.812124	up,down
GO:0030170	pyridoxal phosphate binding	molecular_function	Solyc01g005000.2;Solyc01g094790.2;Solyc01g097920.2;Solyc01g102940.2;Solyc01g007940.2;Solyc01g044370.1;Solyc01g095080.2;Solyc02g081880.2;Solyc03g007070.2;Solyc03g043890.2;Solyc03g098230.2;Solyc03g098240.2;Solyc03g098220.2;Solyc03g112460.2;Solyc03g120450.2;Solyc03g121910.1;Solyc04g054310.2;Solyc04g054710.2;Solyc04g071140.2;Solyc04g009200.2;Solyc04g009350.2;Solyc04g025530.2;Solyc05g013380.2;Solyc05g…	8	0.81456	up,down
GO:0006073	cellular glucan metabolic process	biological_process	Solyc01g081060.2;Solyc01g005120.2;Solyc01g099630.2;Solyc02g091920.2;Solyc02g080160.2;Solyc03g031800.2;Solyc03g093080.2;Solyc03g093110.2;Solyc03g093120.2;Solyc03g093130.2;Solyc04g008210.1;Solyc05g005680.2;Solyc05g046290.2;Solyc07g006860.2;Solyc07g009380.2;Solyc07g052980.2;Solyc07g055990.2;Solyc07g056000.2;Solyc08g076080.2;Solyc09g008320.2;Solyc09g092520.2;Solyc12g011030.1;Solyc12g017240.1;Solyc12g…	2	0.817725	up,down
GO:0016762	xyloglucan:xyloglucosyl transferase activity	molecular_function	Solyc01g081060.2;Solyc01g005120.2;Solyc01g099630.2;Solyc02g091920.2;Solyc02g080160.2;Solyc03g031800.2;Solyc03g093080.2;Solyc03g093110.2;Solyc03g093120.2;Solyc03g093130.2;Solyc04g008210.1;Solyc05g005680.2;Solyc05g046290.2;Solyc07g006860.2;Solyc07g009380.2;Solyc07g052980.2;Solyc07g055990.2;Solyc07g056000.2;Solyc08g076080.2;Solyc09g008320.2;Solyc09g092520.2;Solyc12g011030.1;Solyc12g017240.1;Solyc12g…	2	0.817725	up,down
GO:0048046	apoplast	cellular_component	Solyc01g081060.2;Solyc01g005120.2;Solyc01g099630.2;Solyc02g091920.2;Solyc02g080160.2;Solyc03g031800.2;Solyc03g093080.2;Solyc03g093110.2;Solyc03g093120.2;Solyc03g093130.2;Solyc04g008210.1;Solyc05g005680.2;Solyc05g046290.2;Solyc07g006860.2;Solyc07g009380.2;Solyc07g052980.2;Solyc07g055990.2;Solyc07g056000.2;Solyc08g076080.2;Solyc09g008320.2;Solyc09g092520.2;Solyc12g011030.1;Solyc12g017240.1;Solyc12g…	2	0.817725	up,down
GO:0007205	activation of protein kinase C activity by G-protein coupled receptor protein signaling pathway	biological_process	Solyc01g095010.2;Solyc01g096500.2;Solyc02g079030.2;Solyc03g115370.2;Solyc03g006630.2;Solyc05g008790.2;Solyc05g056420.2;Solyc06g009270.2;Solyc07g006580.2;Solyc07g054830.2;Solyc10g008640.2;Solyc12g005380.1;Solyc12g039180.1	1	0.821871	up,down
GO:0008654	phospholipid biosynthetic process	biological_process	Solyc01g104880.2;Solyc04g009580.2;Solyc04g050820.1;Solyc04g050860.1;Solyc04g054740.2;Solyc04g049550.2;Solyc05g051850.2;Solyc06g060780.2;Solyc08g005990.2;Solyc10g005290.2	1	0.821871	up,down
GO:0004143	diacylglycerol kinase activity	molecular_function	Solyc01g095010.2;Solyc01g096500.2;Solyc02g079030.2;Solyc03g115370.2;Solyc03g006630.2;Solyc05g008790.2;Solyc05g056420.2;Solyc06g009270.2;Solyc07g006580.2;Solyc07g054830.2;Solyc10g008640.2;Solyc12g005380.1;Solyc12g039180.1	1	0.821871	up,down
GO:0006820	anion transport	biological_process	Solyc01g010760.2;Solyc01g057770.2;Solyc01g079150.2;Solyc02g067460.2;Solyc02g092440.2;Solyc03g058920.2;Solyc03g120020.2;Solyc03g044010.2;Solyc06g007710.2;Solyc06g071500.2;Solyc06g082800.2;Solyc07g008350.2;Solyc08g066960.2	1	0.821871	up,down
GO:0008233	peptidase activity	molecular_function	Solyc01g009380.2;Solyc01g104490.2;Solyc01g098780.2;Solyc03g114640.2;Solyc03g119990.2;Solyc03g005740.1;Solyc04g025260.2;Solyc04g074220.2;Solyc04g072110.2;Solyc09g083410.2;Solyc11g011480.1;Solyc11g068670.1;Solyc12g006540.1	1	0.821871	up,down
GO:0016706	oxidoreductase activity, acting on paired donors, with incorporation or reduction of molecular oxygen, 2-oxoglutarate as one donor, and incorporation of one atom each of oxygen into both donors	molecular_function	Solyc00g138060.2;Solyc01g067620.2;Solyc01g080530.2;Solyc01g105660.2;Solyc01g006610.1;Solyc01g079200.2;Solyc01g094590.2;Solyc01g108860.2;Solyc02g036350.2;Solyc02g062460.2;Solyc02g062490.2;Solyc02g062500.2;Solyc02g064750.2;Solyc02g067530.2;Solyc02g081190.2;Solyc02g083390.2;Solyc02g092710.2;Solyc02g068310.2;Solyc02g068320.2;Solyc02g068330.1;Solyc02g070430.2;Solyc02g071360.2;Solyc02g071380.2;Solyc02g…	8	0.824864	up,down
GO:0008415	transferase activity, transferring acyl groups	molecular_function	Solyc01g091950.2;Solyc01g094700.2;Solyc01g099710.2;Solyc01g109370.2;Solyc01g066520.2;Solyc02g068360.2;Solyc02g087500.1;Solyc03g063880.2;Solyc04g079880.2;Solyc04g080020.2;Solyc05g053550.2;Solyc05g009530.2;Solyc07g005580.2;Solyc07g006790.2;Solyc07g064800.2;Solyc07g056320.2;Solyc08g076470.2;Solyc08g082340.2;Solyc09g091510.2;Solyc09g014350.2;Solyc10g079110.1;Solyc11g017250.1;Solyc11g065890.1;Solyc11g…	2	0.835247	up,down
GO:0004970	ionotropic glutamate receptor activity	molecular_function	Solyc02g077290.1;Solyc02g082480.2;Solyc04g078860.2;Solyc04g082610.2;Solyc05g045650.2;Solyc06g063170.2;Solyc06g063180.1;Solyc06g063190.2;Solyc06g063200.1;Solyc06g063210.2;Solyc07g052390.2;Solyc07g052400.2;Solyc08g006500.2	1	0.844016	up,down
GO:0003333	amino acid transmembrane transport	biological_process	Solyc01g005900.2;Solyc01g005920.2;Solyc01g111800.2;Solyc02g081850.2;Solyc02g037510.2;Solyc02g070280.2;Solyc08g075710.2;Solyc08g078100.1;Solyc09g092420.1;Solyc10g018600.1;Solyc10g049640.1;Solyc10g081460.1;Solyc11g006710.1;Solyc12g011370.1	1	0.844016	up,down
GO:0015171	amino acid transmembrane transporter activity	molecular_function	Solyc01g005900.2;Solyc01g005920.2;Solyc01g111800.2;Solyc02g081850.2;Solyc02g037510.2;Solyc02g070280.2;Solyc08g075710.2;Solyc08g078100.1;Solyc09g092420.1;Solyc10g018600.1;Solyc10g049640.1;Solyc10g081460.1;Solyc11g006710.1;Solyc12g011370.1	1	0.844016	up,down
GO:0015662	ATPase activity, coupled to transmembrane movement of ions, phosphorylative mechanism	molecular_function	Solyc01g096190.2;Solyc01g097400.1;Solyc02g064680.2;Solyc02g092450.2;Solyc02g090560.2;Solyc03g113400.2;Solyc03g123890.2;Solyc04g077870.2;Solyc06g071100.2;Solyc07g017780.2;Solyc07g008320.2;Solyc09g082870.1;Solyc10g079300.1;Solyc11g072880.1	1	0.844016	up,down
GO:0005234	extracellular-glutamate-gated ion channel activity	molecular_function	Solyc02g077290.1;Solyc02g082480.2;Solyc04g078860.2;Solyc04g082610.2;Solyc05g045650.2;Solyc06g063170.2;Solyc06g063180.1;Solyc06g063190.2;Solyc06g063200.1;Solyc06g063210.2;Solyc07g052390.2;Solyc07g052400.2;Solyc08g006500.2	1	0.844016	up,down
GO:0016310	phosphorylation	biological_process	Solyc00g011890.2;Solyc01g009010.2;Solyc01g080460.2;Solyc01g098840.2;Solyc01g058390.2;Solyc01g096160.2;Solyc02g093440.2;Solyc04g008760.1;Solyc04g009650.2;Solyc05g005020.2;Solyc06g066310.2;Solyc07g014640.2;Solyc08g076140.2;Solyc09g098040.2;Solyc11g007020.1	1	0.863408	up,down
GO:0003697	single-stranded DNA binding	molecular_function	Solyc01g100080.2;Solyc02g050200.1;Solyc02g067670.2;Solyc04g079410.2;Solyc05g055780.2;Solyc06g083460.2;Solyc07g017540.2;Solyc07g066320.2;Solyc09g065840.2;Solyc09g007430.1;Solyc09g061290.2;Solyc09g082790.2;Solyc10g079250.1;Solyc11g073220.1;Solyc12g038370.1	1	0.863408	up,down
GO:0016818	hydrolase activity, acting on acid anhydrides, in phosphorus-containing anhydrides	molecular_function	Solyc01g067390.2;Solyc01g091540.1;Solyc01g094800.2;Solyc01g103080.2;Solyc02g092070.2;Solyc03g005460.2;Solyc03g082430.1;Solyc03g117960.2;Solyc04g077510.2;Solyc05g006530.2;Solyc05g047520.2;Solyc06g005990.2;Solyc06g054560.2;Solyc06g065730.2;Solyc06g008970.2;Solyc07g041640.2;Solyc08g005430.2;Solyc08g083230.1;Solyc08g075950.1;Solyc09g098370.2;Solyc09g009200.1;Solyc10g009070.2;Solyc10g083510.1;Solyc11g…	2	0.865788	up,down
GO:0030599	pectinesterase activity	molecular_function	Solyc00g027770.2;Solyc01g059940.2;Solyc01g091060.1;Solyc01g099940.2;Solyc01g088590.2;Solyc01g099960.2;Solyc02g080220.2;Solyc02g080200.2;Solyc02g080210.2;Solyc03g078090.2;Solyc03g083730.1;Solyc03g112170.1;Solyc03g112960.1;Solyc03g112970.1;Solyc03g112990.1;Solyc03g078100.2;Solyc03g083360.2;Solyc03g123620.2;Solyc03g123630.2;Solyc05g053680.1;Solyc05g047590.2;Solyc06g051960.2;Solyc06g034370.1;Solyc07g…	3	0.867438	up,down
GO:0005215	transporter activity	molecular_function	Solyc00g006820.2;Solyc01g094690.2;Solyc01g106420.2;Solyc01g111660.2;Solyc01g056720.2;Solyc01g080870.2;Solyc01g103030.2;Solyc01g105540.2;Solyc02g021240.2;Solyc02g077290.1;Solyc02g071920.2;Solyc02g072500.2;Solyc02g082480.2;Solyc02g087280.2;Solyc02g092800.2;Solyc03g096290.2;Solyc03g116900.2;Solyc03g117050.2;Solyc03g120590.2;Solyc03g013340.2;Solyc03g019820.2;Solyc03g113420.2;Solyc03g113430.2;Solyc03g…	11	0.867543	up,down
GO:0007275	multicellular organismal development	biological_process	Solyc01g006190.2;Solyc01g096020.2;Solyc02g069880.2;Solyc03g034450.2;Solyc03g042520.1;Solyc03g034460.2;Solyc03g043600.1;Solyc03g083270.2;Solyc05g050580.2;Solyc06g059750.2;Solyc06g059760.2;Solyc06g051980.2;Solyc10g009420.2;Solyc10g080570.1;Solyc11g005990.1;Solyc12g100010.1	1	0.88039	up,down
GO:0009341	beta-galactosidase complex	cellular_component	Solyc01g110000.2;Solyc01g111540.2;Solyc02g078950.2;Solyc02g084720.2;Solyc03g019890.2;Solyc03g121540.2;Solyc06g062580.2;Solyc06g062660.2;Solyc08g014480.2;Solyc09g092160.2;Solyc11g018490.1;Solyc11g018500.1;Solyc11g069270.1;Solyc12g008840.1;Solyc12g044880.1	1	0.88039	up,down
GO:0006754	ATP biosynthetic process	biological_process	Solyc01g096190.2;Solyc01g097400.1;Solyc02g064680.2;Solyc02g091130.2;Solyc02g092450.2;Solyc02g090560.2;Solyc03g113400.2;Solyc03g123890.2;Solyc04g007550.2;Solyc04g077870.2;Solyc06g071100.2;Solyc07g017780.2;Solyc07g008320.2;Solyc09g082870.1;Solyc10g079300.1;Solyc11g072880.1	1	0.88039	up,down
GO:0006887	exocytosis	biological_process	Solyc02g088800.1;Solyc03g095410.2;Solyc03g111320.1;Solyc03g115070.1;Solyc03g122240.2;Solyc04g009740.2;Solyc05g054820.1;Solyc06g062990.1;Solyc06g075610.1;Solyc07g056010.2;Solyc08g069100.1;Solyc08g066070.1;Solyc09g005840.1;Solyc11g006620.1;Solyc11g073010.1;Solyc12g096370.1	1	0.88039	up,down
GO:0030288	outer membrane-bounded periplasmic space	cellular_component	Solyc02g077290.1;Solyc02g089230.2;Solyc02g082480.2;Solyc04g078860.2;Solyc04g082610.2;Solyc05g045650.2;Solyc06g062280.2;Solyc06g063170.2;Solyc06g063180.1;Solyc06g063190.2;Solyc06g063200.1;Solyc06g063210.2;Solyc07g052390.2;Solyc07g052400.2;Solyc08g006500.2	1	0.88039	up,down
GO:0004565	beta-galactosidase activity	molecular_function	Solyc01g110000.2;Solyc01g111540.2;Solyc02g078950.2;Solyc02g084720.2;Solyc03g019890.2;Solyc03g121540.2;Solyc06g062580.2;Solyc06g062660.2;Solyc08g014480.2;Solyc09g092160.2;Solyc11g018490.1;Solyc11g018500.1;Solyc11g069270.1;Solyc12g008840.1;Solyc12g044880.1	1	0.88039	up,down
GO:0006950	response to stress	biological_process	Solyc01g057000.2;Solyc01g059930.2;Solyc01g065820.1;Solyc01g068270.2;Solyc01g100370.2;Solyc01g109920.2;Solyc01g111570.2;Solyc01g109710.2;Solyc02g062390.2;Solyc02g079410.2;Solyc02g083500.2;Solyc02g084840.2;Solyc02g084850.2;Solyc03g006680.2;Solyc03g093450.2;Solyc03g112330.2;Solyc03g007890.2;Solyc03g025450.2;Solyc03g119840.2;Solyc04g014600.2;Solyc04g057930.2;Solyc04g071580.2;Solyc04g071590.1;Solyc04g…	4	0.883557	up,down
GO:0008080	N-acetyltransferase activity	molecular_function	Solyc01g087900.2;Solyc02g068580.1;Solyc02g092260.2;Solyc02g064690.2;Solyc02g092490.2;Solyc03g043950.2;Solyc03g097140.2;Solyc03g110910.2;Solyc05g010250.1;Solyc06g065230.2;Solyc06g072500.2;Solyc06g054090.1;Solyc06g065570.2;Solyc07g006340.2;Solyc08g006730.1;Solyc08g068690.1;Solyc08g068700.1;Solyc08g068710.1;Solyc08g068730.1;Solyc08g068780.1;Solyc09g009780.2;Solyc09g082230.1;Solyc09g082240.2;Solyc09g…	2	0.891047	up,down
GO:0000145	exocyst	cellular_component	Solyc02g088800.1;Solyc03g111320.1;Solyc03g115070.1;Solyc03g122240.2;Solyc04g009740.2;Solyc05g054820.1;Solyc06g062990.1;Solyc06g075610.1;Solyc08g069100.1;Solyc08g066070.1;Solyc09g005840.1;Solyc09g075280.1;Solyc11g006620.1;Solyc11g008340.1;Solyc11g073010.1;Solyc12g096290.1;Solyc12g096370.1	1	0.895262	up,down
GO:0016853	isomerase activity	molecular_function	Solyc01g095470.2;Solyc01g110530.2;Solyc02g062250.2;Solyc02g067860.2;Solyc02g085730.2;Solyc02g087770.2;Solyc02g087780.2;Solyc02g087800.2;Solyc02g087810.2;Solyc02g085100.2;Solyc03g113030.2;Solyc07g017900.2;Solyc08g081930.2;Solyc09g074870.2;Solyc10g011760.2;Solyc12g036200.1;Solyc12g099800.1	1	0.895262	up,down
GO:0004129	cytochrome-c oxidase activity	molecular_function	Solyc00g019730.1;Solyc01g079420.2;Solyc02g091880.2;Solyc02g021770.1;Solyc03g043850.2;Solyc04g074550.2;Solyc05g018250.2;Solyc06g067940.2;Solyc07g006270.2;Solyc07g005410.2;Solyc07g019510.2;Solyc08g077410.2;Solyc11g056410.1;Solyc11g063610.1;Solyc12g010150.1;Solyc12g057120.1;Solyc12g042900.1	1	0.895262	up,down
GO:0008831	dTDP-4-dehydrorhamnose reductase activity	molecular_function	Solyc01g009420.2;Solyc01g091200.2;Solyc01g094190.2;Solyc02g032330.2;Solyc02g081730.2;Solyc02g084210.1;Solyc02g030230.2;Solyc02g069580.2;Solyc03g118270.1;Solyc03g083550.1;Solyc04g082750.2;Solyc04g011400.2;Solyc05g050990.1;Solyc07g006070.1;Solyc07g043550.2;Solyc07g062130.2;Solyc07g006220.1;Solyc08g069110.2;Solyc08g079440.1;Solyc08g080140.2;Solyc08g082440.2;Solyc08g080570.2;Solyc09g075120.2;Solyc09g…	2	0.90195	up,down
GO:0045226	extracellular polysaccharide biosynthetic process	biological_process	Solyc01g009420.2;Solyc01g091200.2;Solyc01g094190.2;Solyc02g032330.2;Solyc02g081730.2;Solyc02g084210.1;Solyc02g030230.2;Solyc02g069580.2;Solyc03g118270.1;Solyc03g083550.1;Solyc04g082750.2;Solyc04g011400.2;Solyc05g050990.1;Solyc07g006070.1;Solyc07g043550.2;Solyc07g062130.2;Solyc07g006220.1;Solyc08g069110.2;Solyc08g079440.1;Solyc08g080140.2;Solyc08g082440.2;Solyc08g080570.2;Solyc09g075120.2;Solyc09g…	2	0.90195	up,down
GO:0004888	transmembrane signaling receptor activity	molecular_function	Solyc01g113620.1;Solyc01g102840.2;Solyc01g008800.1;Solyc01g014840.2;Solyc01g102880.1;Solyc02g032200.2;Solyc02g082050.2;Solyc04g007320.1;Solyc05g006630.2;Solyc05g007850.1;Solyc05g006620.2;Solyc07g052770.2;Solyc08g005510.1;Solyc09g007710.2;Solyc09g092410.2;Solyc11g013750.1;Solyc12g096900.1;Solyc12g097000.1	1	0.908285	up,down
GO:0045087	innate immune response	biological_process	Solyc01g113620.1;Solyc01g102840.2;Solyc01g008800.1;Solyc01g014840.2;Solyc01g102880.1;Solyc02g032200.2;Solyc02g082050.2;Solyc04g007320.1;Solyc05g006630.2;Solyc05g007850.1;Solyc05g006620.2;Solyc07g052770.2;Solyc08g005510.1;Solyc09g007710.2;Solyc09g092410.2;Solyc11g013750.1;Solyc12g096900.1;Solyc12g097000.1	1	0.908285	up,down
GO:0008762	UDP-N-acetylmuramate dehydrogenase activity	molecular_function	Solyc02g062430.2;Solyc02g079460.1;Solyc02g022850.1;Solyc02g030170.2;Solyc02g063180.2;Solyc02g069490.2;Solyc02g069690.1;Solyc02g070090.1;Solyc02g070110.1;Solyc02g070130.1;Solyc02g070180.1;Solyc02g079440.1;Solyc04g080820.2;Solyc09g072660.2;Solyc10g079870.1;Solyc10g054460.1;Solyc10g054480.1;Solyc10g079470.2	1	0.908285	up,down
GO:0015934	large ribosomal subunit	cellular_component	Solyc01g009520.2;Solyc01g087730.2;Solyc01g111420.2;Solyc02g064670.1;Solyc02g092430.1;Solyc02g081310.2;Solyc03g044000.1;Solyc03g111230.2;Solyc03g119380.1;Solyc04g017680.2;Solyc04g005590.2;Solyc04g008790.1;Solyc05g009370.2;Solyc05g013190.2;Solyc06g074300.2;Solyc10g047090.1;Solyc11g068420.1;Solyc12g013990.1	1	0.908285	up,down
GO:0016760	cellulose synthase (UDP-forming) activity	molecular_function	Solyc01g067520.2;Solyc01g087210.2;Solyc03g005450.2;Solyc03g097050.2;Solyc04g071650.2;Solyc04g072790.1;Solyc07g005840.2;Solyc07g051820.2;Solyc07g065660.2;Solyc08g082640.2;Solyc08g061100.2;Solyc08g076320.2;Solyc09g072820.2;Solyc10g074620.1;Solyc11g005560.1;Solyc12g056580.1;Solyc12g014430.1;Solyc12g015770.1	1	0.908285	up,down
GO:0009725	response to hormone stimulus	biological_process	Solyc00g196060.2;Solyc01g096070.2;Solyc01g103050.2;Solyc02g037530.2;Solyc02g077560.2;Solyc03g031970.2;Solyc04g081240.2;Solyc05g047460.2;Solyc05g056040.2;Solyc06g075150.2;Solyc07g016180.2;Solyc07g042260.2;Solyc08g008380.2;Solyc08g082630.2;Solyc09g007810.2;Solyc11g069190.1;Solyc11g069500.1;Solyc12g042070.1	1	0.908285	up,down
GO:0009416	response to light stimulus	biological_process	Solyc01g098820.2;Solyc01g107180.2;Solyc02g092480.2;Solyc02g021640.2;Solyc02g064720.2;Solyc02g079860.1;Solyc02g090070.2;Solyc02g092420.2;Solyc03g044090.2;Solyc05g013570.2;Solyc06g073480.2;Solyc07g052970.2;Solyc07g043130.2;Solyc08g006870.2;Solyc09g048980.2;Solyc09g074630.2;Solyc11g066730.1;Solyc11g040040.1	1	0.908285	up,down
GO:0008378	galactosyltransferase activity	molecular_function	Solyc02g068790.2;Solyc02g078590.1;Solyc02g070400.2;Solyc03g113520.2;Solyc04g014960.2;Solyc05g006680.2;Solyc05g053280.2;Solyc05g007930.2;Solyc06g071160.2;Solyc07g064670.2;Solyc07g052320.2;Solyc08g069060.2;Solyc08g081920.2;Solyc08g029170.2;Solyc10g007200.2;Solyc10g076780.1;Solyc11g013490.1;Solyc12g005880.1	1	0.908285	up,down
GO:0031224	intrinsic to membrane	cellular_component	Solyc01g113620.1;Solyc01g102840.2;Solyc01g008800.1;Solyc01g014840.2;Solyc01g102880.1;Solyc02g032200.2;Solyc02g082050.2;Solyc04g007320.1;Solyc05g006630.2;Solyc05g007850.1;Solyc05g006620.2;Solyc07g052770.2;Solyc08g005510.1;Solyc09g007710.2;Solyc09g092410.2;Solyc11g013750.1;Solyc12g096900.1;Solyc12g097000.1	1	0.908285	up,down
GO:0008652	cellular amino acid biosynthetic process	biological_process	Solyc01g005240.2;Solyc01g009180.2;Solyc01g005250.2;Solyc01g108660.2;Solyc02g092260.2;Solyc03g043950.2;Solyc03g078080.2;Solyc03g123830.2;Solyc03g112070.2;Solyc06g064550.2;Solyc06g019170.2;Solyc07g053280.2;Solyc08g043170.2;Solyc09g008850.2;Solyc10g049890.1;Solyc10g081510.1;Solyc11g005620.1;Solyc12g010840.1	1	0.908285	up,down
GO:0006807	nitrogen compound metabolic process	biological_process	Solyc01g080280.2;Solyc02g031980.2;Solyc03g083440.2;Solyc03g115630.2;Solyc03g063560.2;Solyc04g014510.2;Solyc05g014970.2;Solyc05g051250.2;Solyc05g054940.2;Solyc06g075340.2;Solyc07g041280.2;Solyc08g062190.2;Solyc08g082830.2;Solyc10g047630.1;Solyc11g011380.1;Solyc11g068540.1;Solyc11g068730.1;Solyc12g041870.1	1	0.908285	up,down
GO:0000156	two-component response regulator activity	molecular_function	Solyc01g065540.2;Solyc02g071220.2;Solyc02g083670.2;Solyc03g081240.2;Solyc03g113720.2;Solyc03g115770.2;Solyc04g008050.2;Solyc04g008110.2;Solyc05g006420.2;Solyc05g014260.2;Solyc05g015610.2;Solyc05g054390.2;Solyc05g055070.2;Solyc06g061030.2;Solyc06g048930.2;Solyc06g053710.2;Solyc06g069690.2;Solyc07g005140.2;Solyc07g056580.2;Solyc07g047770.2;Solyc08g068960.2;Solyc08g077230.2;Solyc09g089610.2;Solyc10g…	2	0.911827	up,down
GO:0035556	intracellular signal transduction	biological_process	Solyc01g008130.2;Solyc01g111250.2;Solyc01g111260.2;Solyc03g115370.2;Solyc03g063970.2;Solyc03g096070.2;Solyc04g072380.2;Solyc05g051030.2;Solyc05g052760.2;Solyc05g056420.2;Solyc06g007120.2;Solyc06g082000.2;Solyc06g051620.2;Solyc06g051630.2;Solyc06g060550.2;Solyc08g007510.2;Solyc10g055240.1;Solyc10g076710.1;Solyc12g039180.1	1	0.919689	up,down
GO:0032313	regulation of Rab GTPase activity	biological_process	Solyc01g101090.2;Solyc02g014450.1;Solyc02g071420.2;Solyc03g082590.2;Solyc04g009560.2;Solyc05g053710.2;Solyc06g008250.2;Solyc06g053190.2;Solyc07g008000.2;Solyc07g049580.2;Solyc07g008840.2;Solyc07g064230.2;Solyc09g007160.2;Solyc09g092070.2;Solyc09g066420.2;Solyc10g006440.2;Solyc12g005220.1;Solyc12g005930.1;Solyc12g009610.1	1	0.919689	up,down
GO:0005097	Rab GTPase activator activity	molecular_function	Solyc01g101090.2;Solyc02g014450.1;Solyc02g071420.2;Solyc03g082590.2;Solyc04g009560.2;Solyc05g053710.2;Solyc06g008250.2;Solyc06g053190.2;Solyc07g008000.2;Solyc07g049580.2;Solyc07g008840.2;Solyc07g064230.2;Solyc09g007160.2;Solyc09g092070.2;Solyc09g066420.2;Solyc10g006440.2;Solyc12g005220.1;Solyc12g005930.1;Solyc12g009610.1	1	0.919689	up,down
GO:0005216	ion channel activity	molecular_function	Solyc01g010080.2;Solyc01g104030.2;Solyc02g070530.2;Solyc02g086990.2;Solyc03g097940.2;Solyc03g114110.2;Solyc05g050380.2;Solyc05g050350.1;Solyc05g051220.2;Solyc06g051920.2;Solyc07g005590.2;Solyc07g006510.2;Solyc07g053970.2;Solyc08g016500.2;Solyc08g069140.2;Solyc09g007840.2;Solyc10g024360.1;Solyc11g069580.1;Solyc12g010010.1;Solyc12g006850.1	1	0.929676	up,down
GO:0009607	response to biotic stimulus	biological_process	Solyc00g060810.2;Solyc03g095780.1;Solyc04g007780.2;Solyc04g007790.2;Solyc04g007770.2;Solyc05g046140.2;Solyc05g054380.1;Solyc06g050500.2;Solyc07g005380.2;Solyc07g008710.2;Solyc07g005370.2;Solyc08g076960.1;Solyc09g091000.2;Solyc09g015380.1;Solyc09g090970.2;Solyc09g090980.2;Solyc09g090990.2;Solyc10g085310.1;Solyc12g055990.1;Solyc12g096960.1	1	0.929676	up,down
GO:0008137	NADH dehydrogenase (ubiquinone) activity	molecular_function	Solyc00g021630.1;Solyc00g125990.1;Solyc00g013130.2;Solyc00g013140.1;Solyc00g013180.1;Solyc01g007290.1;Solyc01g102830.2;Solyc01g007300.1;Solyc01g007310.2;Solyc01g017170.1;Solyc03g013620.1;Solyc03g096940.2;Solyc03g013600.1;Solyc04g008490.1;Solyc07g026910.1;Solyc07g064640.2;Solyc09g061460.1;Solyc11g070030.1	1	0.929676	up,down
GO:0015299	solute:hydrogen antiporter activity	molecular_function	Solyc01g067710.2;Solyc01g098190.2;Solyc01g005020.2;Solyc01g094290.2;Solyc02g021410.2;Solyc03g007040.2;Solyc03g032240.2;Solyc04g015990.1;Solyc04g018090.2;Solyc04g018100.2;Solyc04g056600.2;Solyc05g026380.1;Solyc06g008820.2;Solyc06g082230.2;Solyc07g026670.2;Solyc08g065360.2;Solyc08g081810.2;Solyc08g081820.2;Solyc10g006080.1;Solyc12g056160.1	1	0.929676	up,down
GO:0006811	ion transport	biological_process	Solyc01g010080.2;Solyc01g104030.2;Solyc02g070530.2;Solyc02g086990.2;Solyc03g097940.2;Solyc03g114110.2;Solyc05g050380.2;Solyc05g050350.1;Solyc05g051220.2;Solyc06g051920.2;Solyc07g005590.2;Solyc07g006510.2;Solyc07g053970.2;Solyc08g016500.2;Solyc08g069140.2;Solyc09g007840.2;Solyc10g024360.1;Solyc11g069580.1;Solyc12g010010.1;Solyc12g006850.1	1	0.929676	up,down
GO:0043086	negative regulation of catalytic activity	biological_process	Solyc01g087780.2;Solyc01g087790.2;Solyc01g087800.2;Solyc01g087810.2;Solyc01g087820.2;Solyc01g087840.2;Solyc01g087850.2;Solyc01g096560.1;Solyc01g111400.2;Solyc01g091930.2;Solyc02g068280.2;Solyc02g069630.2;Solyc02g072290.1;Solyc02g021220.1;Solyc02g071560.2;Solyc02g071580.2;Solyc02g072370.1;Solyc02g092670.1;Solyc02g092680.1;Solyc03g123490.1;Solyc03g006970.1;Solyc03g044150.2;Solyc03g081260.2;Solyc04g…	3	0.930444	up,down
GO:0000160	two-component signal transduction system (phosphorelay)	biological_process	Solyc01g080540.2;Solyc01g065540.2;Solyc01g098400.2;Solyc02g071220.2;Solyc02g083670.2;Solyc03g081240.2;Solyc03g113720.2;Solyc03g115770.2;Solyc04g008050.2;Solyc04g008110.2;Solyc05g006420.2;Solyc05g014260.2;Solyc05g015610.2;Solyc05g054390.2;Solyc05g055070.2;Solyc06g061030.2;Solyc06g084410.2;Solyc06g048930.2;Solyc06g053710.2;Solyc06g069690.2;Solyc07g005140.2;Solyc07g056580.2;Solyc07g047770.2;Solyc08g…	2	0.936137	up,down
GO:0042802	identical protein binding	molecular_function	Solyc01g087780.2;Solyc01g087790.2;Solyc01g087800.2;Solyc01g087810.2;Solyc01g087820.2;Solyc01g087840.2;Solyc01g087850.2;Solyc01g096560.1;Solyc01g111400.2;Solyc01g091930.2;Solyc02g068280.2;Solyc02g069630.2;Solyc02g072290.1;Solyc02g021220.1;Solyc02g071560.2;Solyc02g071580.2;Solyc02g072370.1;Solyc02g092670.1;Solyc02g092680.1;Solyc03g123490.1;Solyc03g006970.1;Solyc03g044150.2;Solyc03g081260.2;Solyc04g…	3	0.942543	up,down
GO:0005783	endoplasmic reticulum	cellular_component	Solyc01g095200.2;Solyc01g095290.2;Solyc01g107620.2;Solyc01g111150.2;Solyc01g100320.2;Solyc02g032330.2;Solyc02g032930.2;Solyc02g090370.2;Solyc02g094440.2;Solyc03g007740.2;Solyc03g097750.2;Solyc03g097970.2;Solyc04g014490.1;Solyc04g082670.2;Solyc04g080080.2;Solyc05g013500.2;Solyc06g036430.2;Solyc06g049060.2;Solyc06g072440.2;Solyc06g082980.2;Solyc07g044880.2;Solyc07g005470.2;Solyc08g075340.2;Solyc08g…	2	0.942718	up,down
GO:0016740	transferase activity	molecular_function	Solyc01g102940.2;Solyc01g104990.2;Solyc01g110290.2;Solyc01g007940.2;Solyc01g095080.2;Solyc02g081330.2;Solyc02g087170.2;Solyc03g007070.2;Solyc03g031860.2;Solyc03g043890.2;Solyc03g032120.2;Solyc03g098220.2;Solyc03g112460.2;Solyc03g120450.2;Solyc04g054710.2;Solyc04g008860.2;Solyc04g009350.2;Solyc05g006200.2;Solyc05g013380.2;Solyc05g050010.2;Solyc05g055610.2;Solyc06g030590.1;Solyc06g073280.2;Solyc06g…	4	0.945751	up,down
GO:0004650	polygalacturonase activity	molecular_function	Solyc01g094970.2;Solyc03g051770.2;Solyc03g116500.2;Solyc03g007940.2;Solyc03g117750.2;Solyc04g008230.2;Solyc04g015530.1;Solyc04g025440.2;Solyc05g005170.2;Solyc05g049980.2;Solyc06g009790.2;Solyc06g060170.2;Solyc07g042160.2;Solyc08g081480.2;Solyc08g060970.2;Solyc08g082170.2;Solyc09g075460.2;Solyc10g080210.1;Solyc12g009210.1;Solyc12g096730.1;Solyc12g009420.1	1	0.946079	up,down
GO:0006352	transcription initiation, DNA-dependent	biological_process	Solyc01g081490.2;Solyc01g088720.2;Solyc01g103250.2;Solyc02g078580.1;Solyc02g085470.2;Solyc03g122020.2;Solyc03g007370.2;Solyc03g097320.2;Solyc04g010090.2;Solyc04g078050.2;Solyc06g072710.2;Solyc07g065040.2;Solyc08g065970.2;Solyc09g008040.2;Solyc09g009680.2;Solyc10g006100.2;Solyc10g079360.1;Solyc10g079370.1;Solyc10g079990.1;Solyc10g080000.1;Solyc11g066160.1;Solyc12g096470.1	1	0.946079	up,down
GO:0016998	cell wall macromolecule catabolic process	biological_process	Solyc01g099130.2;Solyc01g112080.2;Solyc02g061770.2;Solyc02g082920.2;Solyc02g082930.2;Solyc02g089720.1;Solyc02g089730.1;Solyc02g089900.1;Solyc03g026370.1;Solyc04g072000.2;Solyc05g032750.2;Solyc07g041180.2;Solyc07g055250.2;Solyc09g083200.2;Solyc09g083210.2;Solyc09g098540.2;Solyc10g074390.1;Solyc10g074440.1;Solyc11g031970.1;Solyc11g012870.1;Solyc12g098810.1	1	0.946079	up,down
GO:0004553	hydrolase activity, hydrolyzing O-glycosyl compounds	molecular_function	Solyc01g005830.2;Solyc01g008620.2;Solyc01g010390.2;Solyc01g058140.2;Solyc01g081060.2;Solyc01g105500.2;Solyc01g110000.2;Solyc01g110340.2;Solyc01g111540.2;Solyc01g005120.2;Solyc01g060020.2;Solyc01g081610.2;Solyc01g099630.2;Solyc01g102580.2;Solyc01g104950.2;Solyc01g109050.2;Solyc01g109570.2;Solyc01g111340.2;Solyc02g014220.2;Solyc02g080290.2;Solyc02g080300.2;Solyc02g080660.2;Solyc02g083980.2;Solyc02g…	13	0.956914	up,down
GO:0006855	drug transmembrane transport	biological_process	Solyc01g008420.2;Solyc01g066560.2;Solyc01g112090.2;Solyc01g094830.2;Solyc01g109310.2;Solyc01g109320.2;Solyc01g110280.2;Solyc02g061760.2;Solyc02g063270.2;Solyc02g080480.2;Solyc02g080490.2;Solyc02g091090.2;Solyc03g025230.2;Solyc03g063730.2;Solyc03g118970.2;Solyc04g007530.2;Solyc04g007540.1;Solyc04g009790.2;Solyc04g074840.2;Solyc04g074850.2;Solyc04g074860.2;Solyc05g008510.2;Solyc05g013450.2;Solyc05g…	3	0.957075	up,down
GO:0015297	antiporter activity	molecular_function	Solyc01g008420.2;Solyc01g066560.2;Solyc01g112090.2;Solyc01g094830.2;Solyc01g109310.2;Solyc01g109320.2;Solyc01g110280.2;Solyc02g061760.2;Solyc02g063270.2;Solyc02g080480.2;Solyc02g080490.2;Solyc02g091090.2;Solyc03g025230.2;Solyc03g063730.2;Solyc03g118970.2;Solyc04g007530.2;Solyc04g007540.1;Solyc04g009790.2;Solyc04g074840.2;Solyc04g074850.2;Solyc04g074860.2;Solyc05g008510.2;Solyc05g013450.2;Solyc05g…	3	0.957075	up,down
GO:0015238	drug transmembrane transporter activity	molecular_function	Solyc01g008420.2;Solyc01g066560.2;Solyc01g112090.2;Solyc01g094830.2;Solyc01g109310.2;Solyc01g109320.2;Solyc01g110280.2;Solyc02g061760.2;Solyc02g063270.2;Solyc02g080480.2;Solyc02g080490.2;Solyc02g091090.2;Solyc03g025230.2;Solyc03g063730.2;Solyc03g118970.2;Solyc04g007530.2;Solyc04g007540.1;Solyc04g009790.2;Solyc04g074840.2;Solyc04g074850.2;Solyc04g074860.2;Solyc05g008510.2;Solyc05g013450.2;Solyc05g…	3	0.957075	up,down
GO:0015078	hydrogen ion transmembrane transporter activity	molecular_function	Solyc00g019740.1;Solyc00g171810.2;Solyc01g110540.2;Solyc01g110120.2;Solyc02g084360.2;Solyc04g081090.2;Solyc06g067880.2;Solyc06g075400.2;Solyc06g065990.1;Solyc06g066000.1;Solyc07g026770.2;Solyc07g049710.2;Solyc08g065470.2;Solyc08g067480.2;Solyc09g098440.2;Solyc09g059660.1;Solyc10g054570.1;Solyc10g054590.1;Solyc10g054560.1;Solyc10g081530.1;Solyc11g072530.1;Solyc11g072450.1;Solyc12g098720.1;Solyc12g…	1	0.958657	up,down
GO:0030244	cellulose biosynthetic process	biological_process	Solyc01g067520.2;Solyc01g087210.2;Solyc03g005450.2;Solyc03g070390.2;Solyc03g019750.2;Solyc03g097050.2;Solyc03g114860.2;Solyc04g071650.2;Solyc04g005340.2;Solyc04g051200.1;Solyc04g072790.1;Solyc05g012070.2;Solyc07g005840.2;Solyc07g051820.2;Solyc07g065660.2;Solyc08g082640.2;Solyc08g061100.2;Solyc08g076320.2;Solyc09g072820.2;Solyc10g074620.1;Solyc11g005560.1;Solyc12g056580.1;Solyc12g014430.1;Solyc12g…	1	0.958657	up,down
GO:0046961	proton-transporting ATPase activity, rotational mechanism	molecular_function	Solyc01g111760.2;Solyc01g007320.2;Solyc01g073690.2;Solyc02g068450.2;Solyc02g080540.1;Solyc02g091130.2;Solyc03g095190.2;Solyc03g115110.2;Solyc04g007550.2;Solyc06g048430.2;Solyc06g063220.2;Solyc06g063330.2;Solyc07g005940.2;Solyc07g049390.1;Solyc08g008210.2;Solyc08g081910.2;Solyc10g055670.1;Solyc10g084270.1;Solyc11g039980.1;Solyc12g005060.1;Solyc12g009890.1;Solyc12g056110.1;Solyc12g055760.1;Solyc12g…	1	0.958657	up,down
GO:0004806	triglyceride lipase activity	molecular_function	Solyc00g056680.1;Solyc01g094570.2;Solyc01g095720.2;Solyc01g067380.2;Solyc01g079600.2;Solyc01g090220.2;Solyc02g032850.2;Solyc02g069400.2;Solyc02g077100.2;Solyc02g077110.2;Solyc02g067660.2;Solyc02g077160.2;Solyc02g077430.2;Solyc02g090920.2;Solyc02g090930.2;Solyc03g123750.2;Solyc03g025510.2;Solyc03g083370.2;Solyc05g051280.2;Solyc06g083920.2;Solyc06g054550.2;Solyc06g071280.2;Solyc07g056250.2;Solyc07g…	2	0.958803	up,down
GO:0008033	tRNA processing	biological_process	Solyc01g006260.2;Solyc01g068050.2;Solyc01g080150.2;Solyc01g110490.2;Solyc01g068290.2;Solyc01g087300.2;Solyc01g087390.2;Solyc01g100360.2;Solyc02g093060.2;Solyc03g044190.2;Solyc03g115980.1;Solyc03g025270.2;Solyc03g044270.2;Solyc04g007240.1;Solyc05g053100.2;Solyc05g053300.2;Solyc05g056260.2;Solyc06g005200.2;Solyc06g073230.2;Solyc09g007370.2;Solyc09g074100.2;Solyc11g066960.1;Solyc12g005280.1;Solyc12g…	1	0.963799	up,down
GO:0016758	transferase activity, transferring hexosyl groups	molecular_function	Solyc00g050130.1;Solyc00g227860.1;Solyc01g006000.2;Solyc01g067930.2;Solyc01g006670.2;Solyc01g088650.2;Solyc01g095620.2;Solyc01g104410.2;Solyc01g105360.2;Solyc01g107560.2;Solyc01g107780.2;Solyc01g107820.2;Solyc01g107830.2;Solyc02g081690.1;Solyc02g091350.2;Solyc02g092210.1;Solyc02g063000.2;Solyc02g067690.2;Solyc02g070020.1;Solyc02g083260.2;Solyc02g085660.1;Solyc02g088500.1;Solyc03g070390.2;Solyc03g…	11	0.964062	up,down
GO:0016757	transferase activity, transferring glycosyl groups	molecular_function	Solyc01g093970.2;Solyc01g100830.1;Solyc01g079170.2;Solyc01g080370.2;Solyc01g089900.2;Solyc01g104040.2;Solyc01g112210.2;Solyc02g089440.2;Solyc02g089880.2;Solyc02g062590.2;Solyc02g067060.2;Solyc02g084980.2;Solyc02g087350.1;Solyc02g088630.2;Solyc03g013630.2;Solyc03g114810.2;Solyc04g015270.2;Solyc04g009920.2;Solyc04g016180.2;Solyc04g064490.2;Solyc04g064790.2;Solyc04g078990.2;Solyc04g079860.1;Solyc05g…	3	0.964765	up,down
GO:0051287	NAD binding	molecular_function	Solyc01g094200.2;Solyc01g111630.2;Solyc01g005250.2;Solyc01g011410.1;Solyc01g088150.2;Solyc01g093990.2;Solyc01g108660.2;Solyc02g068640.2;Solyc02g071890.2;Solyc02g082860.2;Solyc02g086880.2;Solyc02g087240.2;Solyc02g067080.2;Solyc02g088690.2;Solyc03g115380.1;Solyc03g120680.2;Solyc03g120990.2;Solyc03g123830.2;Solyc03g112070.2;Solyc04g016330.2;Solyc05g050120.2;Solyc05g009030.2;Solyc06g069550.1;Solyc06g…	2	0.967013	up,down
GO:0004190	aspartic-type endopeptidase activity	molecular_function	Solyc00g005000.2;Solyc01g008820.2;Solyc01g079960.2;Solyc01g094680.2;Solyc01g096450.2;Solyc01g101240.2;Solyc01g011200.2;Solyc01g079930.1;Solyc01g079940.2;Solyc01g079950.2;Solyc01g080000.1;Solyc01g080010.2;Solyc01g080020.2;Solyc01g096040.2;Solyc01g098710.2;Solyc01g098770.1;Solyc02g063480.2;Solyc02g083460.2;Solyc02g032940.2;Solyc02g065050.1;Solyc02g080880.2;Solyc02g083450.2;Solyc03g033360.1;Solyc03g…	4	0.968375	up,down
GO:0004185	serine-type carboxypeptidase activity	molecular_function	Solyc01g104850.2;Solyc01g010710.2;Solyc01g087950.2;Solyc01g087970.2;Solyc01g108490.2;Solyc02g014830.2;Solyc03g118370.2;Solyc04g077630.2;Solyc04g077650.2;Solyc04g077670.2;Solyc04g015340.2;Solyc04g064750.1;Solyc04g064760.2;Solyc04g079060.2;Solyc05g041540.2;Solyc05g006450.1;Solyc06g074850.2;Solyc06g017860.1;Solyc06g068880.2;Solyc06g083030.2;Solyc07g005960.2;Solyc09g007640.2;Solyc10g049210.1;Solyc10g…	1	0.972244	up,down
GO:0006812	cation transport	biological_process	Solyc01g067710.2;Solyc01g096190.2;Solyc01g098190.2;Solyc01g005020.2;Solyc01g006150.2;Solyc01g094290.2;Solyc01g097400.1;Solyc02g021410.2;Solyc02g064680.2;Solyc02g092450.2;Solyc02g067620.1;Solyc02g090560.2;Solyc03g007040.2;Solyc03g113400.2;Solyc03g032240.2;Solyc03g063320.2;Solyc03g123890.2;Solyc04g015990.1;Solyc04g018090.2;Solyc04g018100.2;Solyc04g077870.2;Solyc04g056600.2;Solyc05g054730.2;Solyc05g…	2	0.973636	up,down
GO:0050660	flavin adenine dinucleotide binding	molecular_function	Solyc00g085070.2;Solyc00g156980.2;Solyc01g110490.2;Solyc01g112120.2;Solyc01g068290.2;Solyc01g087300.2;Solyc01g087390.2;Solyc01g094890.2;Solyc01g099620.2;Solyc01g100360.2;Solyc01g102610.2;Solyc01g112100.2;Solyc01g112140.2;Solyc02g062430.2;Solyc02g079170.2;Solyc02g079460.1;Solyc02g082250.2;Solyc02g086710.2;Solyc02g093060.2;Solyc02g022850.1;Solyc02g030170.2;Solyc02g069490.2;Solyc02g069690.1;Solyc02g…	5	0.976788	up,down
GO:0003755	peptidyl-prolyl cis-trans isomerase activity	molecular_function	Solyc01g009990.2;Solyc01g010590.2;Solyc01g096520.2;Solyc01g108340.2;Solyc01g111170.2;Solyc01g111360.2;Solyc02g061800.2;Solyc02g090480.2;Solyc02g086910.2;Solyc02g092380.2;Solyc03g119860.2;Solyc06g051650.2;Solyc06g076970.2;Solyc07g007110.2;Solyc07g066420.2;Solyc08g006090.2;Solyc08g067090.2;Solyc08g077790.2;Solyc08g062700.2;Solyc09g065720.2;Solyc09g008410.2;Solyc09g010190.2;Solyc10g054910.1;Solyc10g…	1	0.97872	up,down
GO:0000786	nucleosome	cellular_component	Solyc01g073970.2;Solyc01g079110.2;Solyc01g080600.2;Solyc01g074000.2;Solyc01g086800.2;Solyc01g086820.2;Solyc02g064630.2;Solyc02g077480.1;Solyc02g084240.2;Solyc03g071620.1;Solyc03g119130.2;Solyc03g121840.2;Solyc04g007890.2;Solyc04g007720.2;Solyc04g011390.1;Solyc04g074580.1;Solyc04g081150.2;Solyc05g051500.2;Solyc05g051290.2;Solyc05g055440.1;Solyc06g005390.1;Solyc06g074750.1;Solyc06g075800.1;Solyc06g…	2	0.978965	up,down
GO:0008236	serine-type peptidase activity	molecular_function	Solyc01g079450.2;Solyc02g067920.2;Solyc02g071190.2;Solyc02g089320.2;Solyc02g090180.2;Solyc02g091950.2;Solyc02g086220.2;Solyc03g033620.2;Solyc03g083330.2;Solyc03g005340.2;Solyc03g034270.2;Solyc03g059260.2;Solyc04g016360.2;Solyc04g082120.2;Solyc04g049630.2;Solyc05g041530.2;Solyc05g010680.1;Solyc05g011820.1;Solyc07g041200.2;Solyc08g067160.2;Solyc08g022070.2;Solyc08g048550.2;Solyc08g068400.2;Solyc09g…	1	0.983685	up,down
GO:0015991	ATP hydrolysis coupled proton transport	biological_process	Solyc01g111760.2;Solyc01g007320.2;Solyc01g073690.2;Solyc01g110120.2;Solyc02g068450.2;Solyc02g084360.2;Solyc02g091130.2;Solyc04g007550.2;Solyc04g081090.2;Solyc06g067880.2;Solyc06g075400.2;Solyc06g063330.2;Solyc07g005940.2;Solyc07g049390.1;Solyc07g049710.2;Solyc08g008210.2;Solyc08g067480.2;Solyc08g081910.2;Solyc09g098440.2;Solyc09g059660.1;Solyc10g054570.1;Solyc10g054590.1;Solyc10g055670.1;Solyc10g…	1	0.983685	up,down
GO:0004252	serine-type endopeptidase activity	molecular_function	Solyc00g140060.2;Solyc01g087770.2;Solyc01g087780.2;Solyc01g087790.2;Solyc01g087800.2;Solyc01g087810.2;Solyc01g087820.2;Solyc01g087830.1;Solyc01g087840.2;Solyc01g087850.2;Solyc01g096560.1;Solyc01g099690.2;Solyc01g111400.2;Solyc01g007490.2;Solyc01g091930.2;Solyc01g100520.2;Solyc01g104250.2;Solyc02g068280.2;Solyc02g069630.2;Solyc02g072290.1;Solyc02g085760.2;Solyc02g086830.2;Solyc02g090180.2;Solyc02g…	5	0.983703	up,down
GO:0005509	calcium ion binding	molecular_function	Solyc01g005370.2;Solyc01g087040.2;Solyc01g097520.2;Solyc01g105630.2;Solyc01g106090.2;Solyc01g008950.2;Solyc01g097510.2;Solyc01g097540.2;Solyc01g100380.2;Solyc02g065000.1;Solyc02g065400.2;Solyc02g066950.2;Solyc02g070520.2;Solyc02g067220.2;Solyc02g079950.2;Solyc02g090030.2;Solyc02g090810.2;Solyc03g113900.2;Solyc03g118810.1;Solyc03g120720.2;Solyc03g033540.2;Solyc03g095710.2;Solyc03g115930.1;Solyc03g…	3	0.984338	up,down
GO:0016301	kinase activity	molecular_function	Solyc00g011890.2;Solyc01g009010.2;Solyc01g080460.2;Solyc01g098840.2;Solyc01g058390.2;Solyc01g096160.2;Solyc02g093440.2;Solyc02g064650.2;Solyc02g092410.2;Solyc03g114580.2;Solyc04g008760.1;Solyc04g009650.2;Solyc05g010340.2;Solyc05g005020.2;Solyc05g007990.2;Solyc06g053810.2;Solyc06g065580.2;Solyc06g066310.2;Solyc07g014640.2;Solyc07g044970.1;Solyc07g065890.2;Solyc08g076140.2;Solyc08g076220.2;Solyc09g…	1	0.985715	up,down
GO:0000287	magnesium ion binding	molecular_function	Solyc01g007330.2;Solyc01g049650.2;Solyc01g067530.2;Solyc01g101210.2;Solyc01g101220.1;Solyc01g106780.2;Solyc01g006740.2;Solyc01g008310.2;Solyc01g101170.2;Solyc01g103750.2;Solyc01g106430.2;Solyc02g077240.2;Solyc02g082860.2;Solyc02g085050.2;Solyc02g085520.2;Solyc02g091100.2;Solyc03g097410.1;Solyc03g114500.2;Solyc03g007810.2;Solyc03g044330.1;Solyc03g097150.2;Solyc04g051600.2;Solyc04g077120.2;Solyc04g…	3	0.985877	up,down
GO:0007165	signal transduction	biological_process	Solyc01g005370.2;Solyc01g008770.2;Solyc01g008850.2;Solyc01g113620.1;Solyc01g102840.2;Solyc01g105630.2;Solyc01g008800.1;Solyc01g008950.2;Solyc01g014840.2;Solyc01g059870.2;Solyc01g102880.1;Solyc02g032200.2;Solyc02g065000.1;Solyc02g071260.2;Solyc02g072530.1;Solyc02g082050.2;Solyc02g083680.1;Solyc02g021440.2;Solyc02g067220.2;Solyc02g067980.2;Solyc02g090810.2;Solyc02g093800.2;Solyc03g005330.1;Solyc03g…	6	0.990665	up,down
GO:0003854	3-beta-hydroxy-delta5-steroid dehydrogenase activity	molecular_function	Solyc01g008920.2;Solyc01g009420.2;Solyc01g067290.2;Solyc01g091200.2;Solyc01g094190.2;Solyc01g097340.2;Solyc01g008550.2;Solyc01g068080.2;Solyc01g087640.2;Solyc01g102730.2;Solyc01g112060.2;Solyc02g032330.2;Solyc02g081730.2;Solyc02g085020.2;Solyc02g030230.2;Solyc02g069580.2;Solyc02g070760.2;Solyc02g070770.2;Solyc02g086770.2;Solyc03g097170.2;Solyc03g115990.1;Solyc03g031470.2;Solyc03g083550.1;Solyc03g…	3	0.991634	up,down
GO:0003899	DNA-directed RNA polymerase activity	molecular_function	Solyc01g086710.2;Solyc01g096390.2;Solyc01g098320.2;Solyc02g078260.2;Solyc02g085560.2;Solyc02g083350.2;Solyc03g110880.2;Solyc03g118380.1;Solyc04g015180.2;Solyc04g040170.2;Solyc05g010300.2;Solyc05g051620.2;Solyc05g051790.2;Solyc05g010660.2;Solyc05g025650.2;Solyc05g053430.2;Solyc06g083360.2;Solyc06g005790.2;Solyc06g053330.2;Solyc06g073870.2;Solyc07g005930.2;Solyc08g075580.1;Solyc08g075940.2;Solyc08g…	1	0.992649	up,down
GO:0006334	nucleosome assembly	biological_process	Solyc01g073970.2;Solyc01g079110.2;Solyc01g080600.2;Solyc01g074000.2;Solyc01g086800.2;Solyc01g086820.2;Solyc02g021350.2;Solyc02g064630.2;Solyc02g077480.1;Solyc02g084240.2;Solyc02g067370.2;Solyc03g071620.1;Solyc03g116170.2;Solyc03g119130.2;Solyc03g121700.2;Solyc03g121840.2;Solyc04g007890.2;Solyc04g007720.2;Solyc04g011390.1;Solyc04g074580.1;Solyc04g081150.2;Solyc05g018810.2;Solyc05g051500.2;Solyc05g…	2	0.993341	up,down
GO:0006520	cellular amino acid metabolic process	biological_process	Solyc01g068210.2;Solyc01g005250.2;Solyc01g095080.2;Solyc01g108660.2;Solyc03g094010.2;Solyc03g098220.2;Solyc03g120450.2;Solyc04g076790.2;Solyc04g080610.2;Solyc05g050010.2;Solyc05g055000.2;Solyc05g052100.2;Solyc06g030590.1;Solyc06g033860.1;Solyc06g064550.2;Solyc06g072320.2;Solyc07g063510.2;Solyc07g032740.2;Solyc07g053710.2;Solyc07g053720.2;Solyc07g055210.2;Solyc08g008580.2;Solyc08g065220.2;Solyc08g…	1	0.993564	up,down
GO:0016779	nucleotidyltransferase activity	molecular_function	Solyc01g079790.2;Solyc01g090860.2;Solyc01g095730.2;Solyc01g009670.2;Solyc01g081520.2;Solyc01g094000.2;Solyc01g098180.2;Solyc01g109790.2;Solyc02g062640.2;Solyc02g068530.2;Solyc02g071280.2;Solyc02g082810.2;Solyc03g096730.2;Solyc03g097830.2;Solyc03g113790.2;Solyc04g045530.2;Solyc04g058070.2;Solyc05g008630.2;Solyc05g008870.2;Solyc05g046300.2;Solyc05g006120.2;Solyc06g051080.2;Solyc06g051270.2;Solyc06g…	1	0.993564	up,down
GO:0006694	steroid biosynthetic process	biological_process	Solyc01g008920.2;Solyc01g009420.2;Solyc01g067290.2;Solyc01g087560.2;Solyc01g091200.2;Solyc01g094190.2;Solyc01g097340.2;Solyc01g008550.2;Solyc01g068080.2;Solyc01g087640.2;Solyc01g102730.2;Solyc01g111830.2;Solyc01g112060.2;Solyc02g032330.2;Solyc02g081730.2;Solyc02g085020.2;Solyc02g030230.2;Solyc02g069580.2;Solyc02g070760.2;Solyc02g070770.2;Solyc02g086770.2;Solyc03g097170.2;Solyc03g115990.1;Solyc03g…	3	0.993917	up,down
GO:0046983	protein dimerization activity	molecular_function	Solyc00g147770.1;Solyc00g179240.1;Solyc01g008980.2;Solyc01g066730.2;Solyc01g095460.2;Solyc01g097330.2;Solyc01g100460.2;Solyc01g104650.2;Solyc01g105800.2;Solyc01g106700.2;Solyc01g109880.2;Solyc01g110480.2;Solyc01g111580.2;Solyc01g005250.2;Solyc01g008730.2;Solyc01g079480.2;Solyc01g087990.2;Solyc01g108080.2;Solyc01g108660.2;Solyc02g077520.2;Solyc02g077530.1;Solyc02g089200.2;Solyc02g089210.2;Solyc02g…	6	0.994	up,down
GO:0005618	cell wall	cellular_component	Solyc00g027770.2;Solyc01g081060.2;Solyc01g091060.1;Solyc01g099940.2;Solyc01g005120.2;Solyc01g099630.2;Solyc01g099960.2;Solyc02g080220.2;Solyc02g091920.2;Solyc02g080160.2;Solyc02g080200.2;Solyc02g080210.2;Solyc03g031800.2;Solyc03g070390.2;Solyc03g078090.2;Solyc03g019750.2;Solyc03g078100.2;Solyc03g083360.2;Solyc03g093080.2;Solyc03g093110.2;Solyc03g093120.2;Solyc03g093130.2;Solyc03g114860.2;Solyc03g…	2	0.994075	up,down
GO:0006096	glycolysis	biological_process	Solyc01g049650.2;Solyc01g106780.2;Solyc01g110360.2;Solyc02g062340.2;Solyc02g081160.2;Solyc02g084440.2;Solyc03g093520.2;Solyc03g114500.2;Solyc03g007810.2;Solyc04g014270.2;Solyc04g054820.2;Solyc04g072800.2;Solyc04g076090.2;Solyc04g008740.2;Solyc04g011350.2;Solyc04g015200.2;Solyc04g082880.2;Solyc05g054640.2;Solyc05g008600.2;Solyc06g076650.2;Solyc06g051930.2;Solyc07g045160.2;Solyc07g049280.2;Solyc07g…	1	0.995066	up,down
GO:0022857	transmembrane transporter activity	molecular_function	Solyc01g094720.2;Solyc01g098490.2;Solyc01g098500.2;Solyc01g098560.2;Solyc01g109460.2;Solyc01g096720.2;Solyc01g096730.2;Solyc01g096740.2;Solyc02g005180.2;Solyc02g079220.2;Solyc02g082410.2;Solyc02g085170.2;Solyc02g086160.2;Solyc02g062890.1;Solyc02g078600.2;Solyc03g005140.1;Solyc03g032040.2;Solyc03g078000.2;Solyc03g093400.2;Solyc03g093410.2;Solyc03g096950.2;Solyc04g055080.2;Solyc04g073960.2;Solyc04g…	2	0.995312	up,down
GO:0009058	biosynthetic process	biological_process	Solyc01g015000.2;Solyc01g079790.2;Solyc01g080150.2;Solyc01g091200.2;Solyc01g094190.2;Solyc01g095300.2;Solyc01g102800.2;Solyc01g102940.2;Solyc01g110290.2;Solyc01g007100.2;Solyc01g007940.2;Solyc01g094170.2;Solyc01g095080.2;Solyc01g098180.2;Solyc01g102730.2;Solyc01g109790.2;Solyc02g032330.2;Solyc02g062640.2;Solyc02g080570.2;Solyc02g081300.2;Solyc02g081330.2;Solyc02g081730.2;Solyc02g084820.2;Solyc02g…	11	0.995342	up,down
GO:0048544	recognition of pollen	biological_process	Solyc01g006520.2;Solyc01g006530.1;Solyc01g094830.2;Solyc02g030300.2;Solyc02g079530.2;Solyc02g079540.1;Solyc02g079550.1;Solyc02g079570.2;Solyc02g079590.2;Solyc02g079710.2;Solyc03g005130.1;Solyc03g006770.2;Solyc03g063650.1;Solyc04g058110.2;Solyc04g077280.2;Solyc04g077340.2;Solyc04g077360.2;Solyc04g078410.2;Solyc04g008400.1;Solyc04g077270.2;Solyc05g008310.2;Solyc07g053220.1;Solyc07g063730.1;Solyc07g…	1	0.99568	up,down
GO:0004222	metalloendopeptidase activity	molecular_function	Solyc01g020520.2;Solyc01g094930.2;Solyc01g108600.2;Solyc01g009450.2;Solyc01g049900.2;Solyc02g068750.1;Solyc02g079000.2;Solyc02g081550.2;Solyc02g088700.2;Solyc02g091580.2;Solyc03g005000.2;Solyc03g007330.2;Solyc03g007000.2;Solyc03g046340.2;Solyc03g083580.2;Solyc03g118430.2;Solyc04g005040.1;Solyc04g005050.1;Solyc04g015680.2;Solyc04g015690.2;Solyc04g082250.2;Solyc04g079900.2;Solyc05g050940.2;Solyc05g…	1	0.99568	up,down
GO:0050662	coenzyme binding	molecular_function	Solyc01g009420.2;Solyc01g067290.2;Solyc01g091200.2;Solyc01g094190.2;Solyc01g096420.2;Solyc01g097340.2;Solyc01g103100.2;Solyc01g008550.2;Solyc01g066700.2;Solyc01g068080.2;Solyc01g087630.1;Solyc01g087640.2;Solyc01g102730.2;Solyc01g112060.2;Solyc02g032330.2;Solyc02g072160.2;Solyc02g079750.2;Solyc02g081730.2;Solyc02g084210.1;Solyc02g085020.2;Solyc02g030230.2;Solyc02g038740.2;Solyc02g069580.2;Solyc02g…	5	0.996306	up,down
GO:0051082	unfolded protein binding	molecular_function	Solyc01g068400.2;Solyc01g086740.2;Solyc01g088080.2;Solyc01g090550.2;Solyc01g090750.2;Solyc01g097300.2;Solyc01g102990.2;Solyc01g105340.2;Solyc01g079610.2;Solyc01g081330.2;Solyc02g063090.2;Solyc02g085790.2;Solyc02g077670.2;Solyc03g116790.2;Solyc03g118500.2;Solyc03g007650.1;Solyc03g007890.2;Solyc03g118910.1;Solyc04g009770.2;Solyc04g005820.2;Solyc04g081570.2;Solyc05g006820.2;Solyc05g012930.2;Solyc05g…	1	0.997101	up,down
GO:0008168	methyltransferase activity	molecular_function	Solyc01g068050.2;Solyc01g081340.2;Solyc01g086900.2;Solyc01g087560.2;Solyc01g096550.2;Solyc01g098460.2;Solyc01g099330.2;Solyc01g102940.2;Solyc01g104990.2;Solyc01g106880.2;Solyc01g010370.2;Solyc01g010870.2;Solyc01g081470.2;Solyc01g086650.2;Solyc01g088000.2;Solyc01g090280.2;Solyc01g091640.2;Solyc01g091690.2;Solyc01g096380.1;Solyc01g100430.2;Solyc01g109290.2;Solyc01g111830.2;Solyc02g067540.2;Solyc02g…	7	0.997317	up,down
GO:0006396	RNA processing	biological_process	Solyc01g080470.2;Solyc01g086900.2;Solyc01g009670.2;Solyc01g086890.2;Solyc01g095480.2;Solyc02g069340.2;Solyc02g081810.2;Solyc02g081960.2;Solyc02g082810.2;Solyc02g088540.2;Solyc02g093460.2;Solyc02g086600.2;Solyc03g007560.2;Solyc03g025280.2;Solyc03g097830.2;Solyc03g114410.2;Solyc03g007850.1;Solyc03g121260.2;Solyc04g005690.2;Solyc05g017990.2;Solyc05g047420.2;Solyc05g041920.2;Solyc05g048810.2;Solyc06g…	1	0.997462	up,down
GO:0004871	signal transducer activity	molecular_function	Solyc01g008000.2;Solyc01g060130.2;Solyc01g079540.2;Solyc01g080540.2;Solyc01g098820.2;Solyc01g107180.2;Solyc01g098400.2;Solyc01g100350.2;Solyc01g109110.2;Solyc02g090160.2;Solyc02g092480.2;Solyc02g092970.2;Solyc02g021640.2;Solyc02g064640.2;Solyc02g064720.2;Solyc02g079860.1;Solyc02g090070.2;Solyc02g092420.2;Solyc03g044090.2;Solyc03g005300.2;Solyc03g043960.2;Solyc03g096910.2;Solyc03g097980.2;Solyc05g…	1	0.997462	up,down
GO:0005529	carbohydrate binding	molecular_function	Solyc01g006520.2;Solyc01g006530.1;Solyc01g111540.2;Solyc01g014560.2;Solyc01g014700.2;Solyc01g087870.2;Solyc01g094830.2;Solyc02g030300.2;Solyc02g078730.2;Solyc02g079530.2;Solyc02g079540.1;Solyc02g079550.1;Solyc02g079570.2;Solyc02g079590.2;Solyc02g070400.2;Solyc02g072070.2;Solyc02g076830.1;Solyc02g078950.2;Solyc02g079710.2;Solyc02g084720.2;Solyc03g005130.1;Solyc03g006770.2;Solyc03g019890.2;Solyc03g…	3	0.997703	up,down
GO:0016887	ATPase activity	molecular_function	Solyc01g080640.2;Solyc01g094150.2;Solyc01g099760.2;Solyc01g102990.2;Solyc01g006720.2;Solyc01g097430.2;Solyc01g101070.2;Solyc01g104920.2;Solyc01g105520.2;Solyc01g109940.2;Solyc01g110130.2;Solyc02g068180.2;Solyc02g071350.2;Solyc02g081550.2;Solyc02g091130.2;Solyc02g094100.2;Solyc02g087410.2;Solyc02g087870.2;Solyc02g088610.2;Solyc03g007330.2;Solyc03g007530.2;Solyc03g082630.2;Solyc03g083250.2;Solyc03g…	6	0.997999	up,down
GO:0015031	protein transport	biological_process	Solyc01g097310.2;Solyc01g109640.2;Solyc01g060070.2;Solyc02g072130.2;Solyc02g078840.2;Solyc02g085240.2;Solyc03g025310.2;Solyc03g112810.2;Solyc03g121360.1;Solyc03g079940.2;Solyc03g121860.1;Solyc04g081410.2;Solyc05g026050.2;Solyc05g026130.2;Solyc05g055170.2;Solyc06g007800.2;Solyc06g062510.2;Solyc06g074840.2;Solyc06g074890.1;Solyc06g074900.1;Solyc06g082270.1;Solyc06g084550.2;Solyc07g064950.2;Solyc07g…	1	0.998054	up,down
GO:0006810	transport	biological_process	Solyc01g010940.2;Solyc01g080640.2;Solyc01g094690.2;Solyc01g104220.2;Solyc01g106420.2;Solyc01g111660.2;Solyc01g005920.2;Solyc01g008020.2;Solyc01g056720.2;Solyc01g111800.2;Solyc02g021620.2;Solyc02g066830.2;Solyc02g068150.2;Solyc02g071350.2;Solyc02g077290.1;Solyc02g081850.2;Solyc02g093330.2;Solyc02g094200.2;Solyc02g014430.2;Solyc02g037510.2;Solyc02g070280.2;Solyc02g070290.2;Solyc02g071920.2;Solyc02g…	8	0.998121	up,down
GO:0016773	phosphotransferase activity, alcohol group as acceptor	molecular_function	Solyc01g008440.2;Solyc01g095990.2;Solyc01g109080.2;Solyc01g111870.1;Solyc02g072530.1;Solyc02g090510.2;Solyc02g091830.2;Solyc02g065070.2;Solyc02g069750.1;Solyc02g083780.1;Solyc02g083900.2;Solyc02g084870.2;Solyc03g005330.1;Solyc03g082500.2;Solyc03g083350.2;Solyc03g113390.2;Solyc03g117490.2;Solyc03g121070.2;Solyc04g015350.2;Solyc04g072020.2;Solyc04g080730.2;Solyc04g081400.2;Solyc04g005270.1;Solyc04g…	1	0.998297	up,down
GO:0005975	carbohydrate metabolic process	biological_process	Solyc00g006800.2;Solyc01g005830.2;Solyc01g008620.2;Solyc01g010390.2;Solyc01g058140.2;Solyc01g081060.2;Solyc01g095470.2;Solyc01g097800.2;Solyc01g105500.2;Solyc01g110000.2;Solyc01g110340.2;Solyc01g111540.2;Solyc01g005120.2;Solyc01g010250.2;Solyc01g060020.2;Solyc01g081610.2;Solyc01g087870.2;Solyc01g088150.2;Solyc01g094970.2;Solyc01g099630.2;Solyc01g102580.2;Solyc01g104950.2;Solyc01g106010.2;Solyc01g…	18	0.99836	up,down
GO:0016491	oxidoreductase activity	molecular_function	Solyc00g026160.2;Solyc00g138060.2;Solyc01g005500.2;Solyc01g006510.2;Solyc01g008830.1;Solyc01g009230.2;Solyc01g009420.2;Solyc01g010860.2;Solyc01g011510.2;Solyc01g056580.2;Solyc01g065490.2;Solyc01g066310.2;Solyc01g066620.2;Solyc01g067620.2;Solyc01g068210.2;Solyc01g073640.2;Solyc01g079090.2;Solyc01g080530.2;Solyc01g081510.2;Solyc01g087590.2;Solyc01g088170.2;Solyc01g088310.2;Solyc01g088400.2;Solyc01g…	49	0.998509	up,down
GO:0003700	sequence-specific DNA binding transcription factor activity	molecular_function	Solyc00g179240.1;Solyc01g006930.2;Solyc01g007760.2;Solyc01g008980.2;Solyc01g066730.2;Solyc01g073910.2;Solyc01g079260.2;Solyc01g081490.2;Solyc01g087240.2;Solyc01g090760.2;Solyc01g095100.2;Solyc01g095460.2;Solyc01g097330.2;Solyc01g100460.2;Solyc01g104650.2;Solyc01g105800.2;Solyc01g106030.2;Solyc01g106040.2;Solyc01g106700.2;Solyc01g107410.2;Solyc01g108240.2;Solyc01g109880.2;Solyc01g110310.2;Solyc01g…	29	0.998825	up,down
GO:0044237	cellular metabolic process	biological_process	Solyc01g009420.2;Solyc01g067290.2;Solyc01g091200.2;Solyc01g094190.2;Solyc01g097340.2;Solyc01g103100.2;Solyc01g008550.2;Solyc01g066700.2;Solyc01g068080.2;Solyc01g087630.1;Solyc01g087640.2;Solyc01g102730.2;Solyc01g112060.2;Solyc02g032330.2;Solyc02g072160.2;Solyc02g081730.2;Solyc02g084210.1;Solyc02g085020.2;Solyc02g030230.2;Solyc02g069580.2;Solyc02g070760.2;Solyc02g070770.2;Solyc02g086770.2;Solyc02g…	4	0.99902	up,down
GO:0000151	ubiquitin ligase complex	cellular_component	Solyc01g005160.2;Solyc01g094660.2;Solyc01g007020.2;Solyc01g007050.1;Solyc01g009320.1;Solyc01g014230.2;Solyc01g096200.2;Solyc01g107980.2;Solyc02g079740.1;Solyc02g072080.1;Solyc02g085140.2;Solyc02g087200.1;Solyc02g088550.2;Solyc03g082690.2;Solyc03g093450.2;Solyc03g113870.1;Solyc03g114160.1;Solyc03g025450.2;Solyc03g034020.2;Solyc04g007640.2;Solyc04g057940.2;Solyc04g082570.2;Solyc04g008100.1;Solyc04g…	1	0.999233	up,down
GO:0016567	protein ubiquitination	biological_process	Solyc01g005160.2;Solyc01g094660.2;Solyc01g007020.2;Solyc01g007050.1;Solyc01g009320.1;Solyc01g014230.2;Solyc01g096200.2;Solyc01g107980.2;Solyc02g079740.1;Solyc02g072080.1;Solyc02g085140.2;Solyc02g087200.1;Solyc02g088550.2;Solyc03g082690.2;Solyc03g093450.2;Solyc03g113870.1;Solyc03g114160.1;Solyc03g025450.2;Solyc03g034020.2;Solyc04g007640.2;Solyc04g057940.2;Solyc04g082570.2;Solyc04g008100.1;Solyc04g…	1	0.999233	up,down
GO:0016616	oxidoreductase activity, acting on the CH-OH group of donors, NAD or NADP as acceptor	molecular_function	Solyc01g005560.2;Solyc01g008920.2;Solyc01g009420.2;Solyc01g067290.2;Solyc01g081510.2;Solyc01g090710.2;Solyc01g091200.2;Solyc01g094190.2;Solyc01g094200.2;Solyc01g097340.2;Solyc01g111630.2;Solyc01g008550.2;Solyc01g068080.2;Solyc01g087640.2;Solyc01g088150.2;Solyc01g093990.2;Solyc01g095040.2;Solyc01g102730.2;Solyc01g106480.2;Solyc01g112060.2;Solyc02g032330.2;Solyc02g068640.2;Solyc02g081730.2;Solyc02g…	5	0.999308	up,down
GO:0004842	ubiquitin-protein ligase activity	molecular_function	Solyc01g005160.2;Solyc01g094660.2;Solyc01g007020.2;Solyc01g007050.1;Solyc01g009320.1;Solyc01g014230.2;Solyc01g096200.2;Solyc01g107980.2;Solyc02g079740.1;Solyc02g072080.1;Solyc02g085140.2;Solyc02g087200.1;Solyc02g088550.2;Solyc03g082690.2;Solyc03g093450.2;Solyc03g113870.1;Solyc03g114160.1;Solyc03g025450.2;Solyc03g034020.2;Solyc04g007640.2;Solyc04g057940.2;Solyc04g082570.2;Solyc04g008100.1;Solyc04g…	1	0.999412	up,down
GO:0031072	heat shock protein binding	molecular_function	Solyc01g044270.2;Solyc01g086740.2;Solyc01g090550.2;Solyc01g098250.2;Solyc01g099260.2;Solyc01g105340.2;Solyc01g109890.2;Solyc01g006860.2;Solyc01g066770.2;Solyc01g079610.2;Solyc01g081330.2;Solyc01g088730.2;Solyc01g096700.2;Solyc01g100230.2;Solyc01g105780.2;Solyc02g014860.2;Solyc02g064740.2;Solyc02g080130.2;Solyc02g077670.2;Solyc02g085030.2;Solyc03g007280.2;Solyc03g115120.1;Solyc03g115140.2;Solyc03g…	3	0.999517	up,down
GO:0055114	oxidation-reduction process	biological_process	Solyc00g021630.1;Solyc00g026160.2;Solyc00g118690.1;Solyc00g125990.1;Solyc00g138060.2;Solyc00g247300.2;Solyc00g013130.2;Solyc00g013140.1;Solyc00g013180.1;Solyc00g085070.2;Solyc00g094530.1;Solyc00g156980.2;Solyc01g005560.2;Solyc01g006290.2;Solyc01g006510.2;Solyc01g006540.2;Solyc01g007290.1;Solyc01g008110.2;Solyc01g008640.2;Solyc01g008830.1;Solyc01g008920.2;Solyc01g009230.2;Solyc01g009420.2;Solyc01g…	85	0.99958	up,down
GO:0006310	DNA recombination	biological_process	Solyc01g094150.2;Solyc01g099460.1;Solyc01g099500.1;Solyc01g099760.2;Solyc01g100280.2;Solyc01g103960.2;Solyc01g068330.2;Solyc01g090880.2;Solyc01g109940.2;Solyc02g050200.1;Solyc02g070440.2;Solyc02g087530.1;Solyc02g088430.1;Solyc02g084910.2;Solyc02g087540.1;Solyc02g091120.2;Solyc03g082630.2;Solyc03g118320.1;Solyc03g007760.2;Solyc03g033820.1;Solyc03g033840.2;Solyc03g110900.2;Solyc03g112590.2;Solyc04g…	1	0.999735	up,down
GO:0016192	vesicle-mediated transport	biological_process	Solyc01g066940.2;Solyc01g080360.2;Solyc01g109540.2;Solyc01g007150.2;Solyc01g100820.2;Solyc01g103480.2;Solyc01g112150.2;Solyc02g069150.2;Solyc02g069610.2;Solyc02g086940.2;Solyc02g078540.2;Solyc02g085220.2;Solyc03g117000.2;Solyc03g120270.2;Solyc03g122090.2;Solyc03g006510.2;Solyc03g096000.2;Solyc03g119270.1;Solyc04g064820.2;Solyc04g025870.2;Solyc04g076230.2;Solyc04g080980.2;Solyc05g005780.2;Solyc05g…	1	0.999735	up,down
GO:0006351	transcription, DNA-dependent	biological_process	Solyc01g073910.2;Solyc01g086710.2;Solyc01g095460.2;Solyc01g096390.2;Solyc01g098320.2;Solyc01g058260.2;Solyc01g081150.2;Solyc01g090460.2;Solyc02g078260.2;Solyc02g085560.2;Solyc02g062950.2;Solyc02g083350.2;Solyc02g085610.2;Solyc03g110880.2;Solyc03g114060.2;Solyc03g031690.2;Solyc03g095720.2;Solyc03g118380.1;Solyc04g015180.2;Solyc04g040170.2;Solyc04g054510.2;Solyc04g071520.2;Solyc05g008630.2;Solyc05g…	1	0.999768	up,down
GO:0016881	acid-amino acid ligase activity	molecular_function	Solyc01g005840.2;Solyc01g095490.2;Solyc01g111530.2;Solyc01g007860.2;Solyc01g057900.2;Solyc01g079290.1;Solyc01g079840.2;Solyc01g094810.2;Solyc01g111680.2;Solyc02g078210.2;Solyc02g084760.2;Solyc02g087750.2;Solyc02g067420.2;Solyc02g083570.2;Solyc02g085690.2;Solyc02g093110.2;Solyc03g044260.2;Solyc03g112720.2;Solyc03g123660.2;Solyc03g007470.2;Solyc03g113100.2;Solyc04g078620.2;Solyc04g079970.2;Solyc04g…	1	0.999845	up,down
GO:0030528	transcription regulator activity	molecular_function	Solyc00g050430.2;Solyc01g006650.1;Solyc01g010130.2;Solyc01g057270.2;Solyc01g088720.2;Solyc01g102300.2;Solyc01g105230.2;Solyc01g109700.2;Solyc01g009170.2;Solyc01g014480.2;Solyc01g081100.1;Solyc01g086870.2;Solyc01g090790.2;Solyc01g096050.2;Solyc01g096810.2;Solyc02g079970.2;Solyc02g091690.2;Solyc02g091800.2;Solyc02g093280.2;Solyc02g062690.2;Solyc02g063430.2;Solyc02g085470.2;Solyc03g005350.2;Solyc03g…	3	0.999862	up,down
GO:0000166	nucleotide binding	molecular_function	Solyc01g067530.2;Solyc01g080810.2;Solyc01g090200.2;Solyc01g096190.2;Solyc01g096870.2;Solyc01g096930.2;Solyc01g098880.2;Solyc01g099220.2;Solyc01g102800.2;Solyc01g109360.2;Solyc01g111990.2;Solyc01g112290.2;Solyc01g005540.2;Solyc01g096830.2;Solyc01g102410.2;Solyc01g106740.2;Solyc02g064680.2;Solyc02g065300.1;Solyc02g086800.2;Solyc02g092450.2;Solyc02g092920.2;Solyc02g068490.2;Solyc02g077280.2;Solyc02g…	1	0.99992	up,down
GO:0006281	DNA repair	biological_process	Solyc01g088030.2;Solyc01g094150.2;Solyc01g099760.2;Solyc01g102370.2;Solyc01g103960.2;Solyc01g107010.2;Solyc01g034150.2;Solyc01g068330.2;Solyc01g088380.1;Solyc01g090880.2;Solyc01g091820.2;Solyc01g109940.2;Solyc02g067670.2;Solyc02g070440.2;Solyc02g078440.2;Solyc02g083600.2;Solyc02g087530.1;Solyc02g094590.2;Solyc02g083710.2;Solyc02g084910.2;Solyc02g087540.1;Solyc02g091120.2;Solyc03g082630.2;Solyc03g…	2	0.999946	up,down
GO:0006511	ubiquitin-dependent protein catabolic process	biological_process	Solyc01g010820.2;Solyc01g067210.2;Solyc01g068240.2;Solyc01g111640.2;Solyc01g111650.2;Solyc01g006190.2;Solyc01g067100.2;Solyc01g067120.2;Solyc01g096020.2;Solyc01g099290.2;Solyc01g105240.2;Solyc01g110410.2;Solyc02g070460.2;Solyc02g070510.2;Solyc02g081700.1;Solyc02g087900.2;Solyc02g021470.2;Solyc02g068480.2;Solyc02g069880.2;Solyc02g088550.2;Solyc03g025420.2;Solyc03g034450.2;Solyc03g042520.1;Solyc03g…	1	0.999964	up,down
GO:0006508	proteolysis	biological_process	Solyc00g005000.2;Solyc00g007260.2;Solyc00g005130.1;Solyc00g125580.1;Solyc00g140060.2;Solyc01g006480.2;Solyc01g006800.2;Solyc01g009380.2;Solyc01g020520.2;Solyc01g059760.1;Solyc01g079960.2;Solyc01g087770.2;Solyc01g087780.2;Solyc01g087790.2;Solyc01g087800.2;Solyc01g087810.2;Solyc01g087820.2;Solyc01g087830.1;Solyc01g087840.2;Solyc01g087850.2;Solyc01g094930.2;Solyc01g096450.2;Solyc01g096560.1;Solyc01g…	17	0.999974	up,down
GO:0043565	sequence-specific DNA binding	molecular_function	Solyc00g179240.1;Solyc01g008980.2;Solyc01g066730.2;Solyc01g073910.2;Solyc01g079260.2;Solyc01g090760.2;Solyc01g095100.2;Solyc01g095460.2;Solyc01g097330.2;Solyc01g100460.2;Solyc01g104650.2;Solyc01g104740.2;Solyc01g105800.2;Solyc01g106030.2;Solyc01g106040.2;Solyc01g106700.2;Solyc01g107410.2;Solyc01g109880.2;Solyc01g110310.2;Solyc01g110480.2;Solyc01g111580.2;Solyc01g007070.2;Solyc01g008730.2;Solyc01g…	15	0.999979	up,down
GO:0008026	ATP-dependent helicase activity	molecular_function	Solyc01g005960.2;Solyc01g006340.2;Solyc01g006710.2;Solyc01g006970.2;Solyc01g057760.2;Solyc01g094350.2;Solyc01g095710.2;Solyc01g099460.1;Solyc01g099500.1;Solyc01g100280.2;Solyc01g103960.2;Solyc01g109970.2;Solyc01g110990.2;Solyc01g079250.2;Solyc01g079330.2;Solyc01g079800.2;Solyc01g080840.2;Solyc01g095740.2;Solyc01g103080.2;Solyc01g103690.2;Solyc02g068190.1;Solyc02g070100.2;Solyc02g081290.2;Solyc02g…	2	0.999982	up,down
GO:0006915	apoptotic process	biological_process	Solyc01g090430.2;Solyc01g113620.1;Solyc01g102840.2;Solyc01g008800.1;Solyc01g014840.2;Solyc01g086810.2;Solyc01g087200.2;Solyc01g088060.2;Solyc01g102880.1;Solyc02g027080.1;Solyc02g032650.2;Solyc02g082050.2;Solyc02g084450.2;Solyc02g090380.2;Solyc02g070730.1;Solyc02g084890.1;Solyc03g005660.2;Solyc03g006750.1;Solyc03g026220.2;Solyc03g078300.1;Solyc04g005540.2;Solyc04g005550.1;Solyc04g007060.2;Solyc04g…	3	0.999988	up,down
GO:0006457	protein folding	biological_process	Solyc00g006810.2;Solyc01g009990.2;Solyc01g010590.2;Solyc01g086740.2;Solyc01g087470.2;Solyc01g088080.2;Solyc01g090550.2;Solyc01g090750.2;Solyc01g091340.2;Solyc01g096520.2;Solyc01g097300.2;Solyc01g102990.2;Solyc01g105340.2;Solyc01g108340.2;Solyc01g111170.2;Solyc01g111360.2;Solyc01g006860.2;Solyc01g079610.2;Solyc01g081330.2;Solyc01g088610.2;Solyc01g105710.2;Solyc02g061800.2;Solyc02g063090.2;Solyc02g…	2	0.999991	up,down
GO:0004386	helicase activity	molecular_function	Solyc01g005960.2;Solyc01g006340.2;Solyc01g006710.2;Solyc01g006970.2;Solyc01g057760.2;Solyc01g067390.2;Solyc01g094350.2;Solyc01g094800.2;Solyc01g095710.2;Solyc01g099460.1;Solyc01g100280.2;Solyc01g103960.2;Solyc01g109970.2;Solyc01g110990.2;Solyc01g060460.1;Solyc01g068280.2;Solyc01g079250.2;Solyc01g079330.2;Solyc01g079800.2;Solyc01g090650.1;Solyc01g095740.2;Solyc01g103080.2;Solyc01g103690.2;Solyc02g…	3	0.999992	up,down
GO:0006355	regulation of transcription, DNA-dependent	biological_process	Solyc00g050430.2;Solyc00g196060.2;Solyc00g179240.1;Solyc01g005300.2;Solyc01g006930.2;Solyc01g007760.2;Solyc01g008980.2;Solyc01g010130.2;Solyc01g028870.2;Solyc01g028930.2;Solyc01g057270.2;Solyc01g066730.2;Solyc01g073910.2;Solyc01g079260.2;Solyc01g081400.2;Solyc01g081490.2;Solyc01g087240.2;Solyc01g088720.2;Solyc01g090760.2;Solyc01g091540.1;Solyc01g094490.2;Solyc01g094800.2;Solyc01g095100.2;Solyc01g…	53	0.999994	up,down
GO:0043531	ADP binding	molecular_function	Solyc01g090430.2;Solyc01g113620.1;Solyc01g102840.2;Solyc01g008800.1;Solyc01g014840.2;Solyc01g086810.2;Solyc01g087200.2;Solyc01g088060.2;Solyc01g102880.1;Solyc02g027080.1;Solyc02g032650.2;Solyc02g082050.2;Solyc02g084450.2;Solyc02g090380.2;Solyc02g070730.1;Solyc02g084890.1;Solyc03g005660.2;Solyc03g006750.1;Solyc03g078300.1;Solyc04g005540.2;Solyc04g005550.1;Solyc04g007060.2;Solyc04g007070.2;Solyc04g…	2	0.999997	up,down
GO:0045454	cell redox homeostasis	biological_process	Solyc00g005840.2;Solyc01g067460.1;Solyc01g096480.2;Solyc01g005600.2;Solyc01g008250.2;Solyc01g067440.2;Solyc01g100320.2;Solyc01g100360.2;Solyc01g108020.2;Solyc02g032860.2;Solyc02g068500.2;Solyc02g079960.2;Solyc02g080640.2;Solyc02g082200.2;Solyc02g084660.2;Solyc02g084710.2;Solyc02g087850.1;Solyc02g014870.2;Solyc02g062540.2;Solyc02g078360.2;Solyc02g087630.2;Solyc03g078380.1;Solyc03g112770.2;Solyc03g…	1	0.999997	up,down
GO:0006886	intracellular protein transport	biological_process	Solyc01g060130.2;Solyc01g060470.2;Solyc01g079540.2;Solyc01g080360.2;Solyc01g081070.2;Solyc01g081480.2;Solyc01g096060.2;Solyc01g098230.2;Solyc01g109540.2;Solyc01g111780.2;Solyc01g007150.2;Solyc01g056520.2;Solyc01g080850.2;Solyc01g090590.2;Solyc01g098630.2;Solyc01g100350.2;Solyc01g100720.2;Solyc01g100820.2;Solyc01g103480.2;Solyc01g104070.2;Solyc02g032930.2;Solyc02g075610.2;Solyc02g082220.2;Solyc02g…	1	0.999999	up,down
GO:0008152	metabolic process	biological_process	Solyc00g050130.1;Solyc00g227860.1;Solyc00g257110.2;Solyc01g005500.2;Solyc01g007910.2;Solyc01g007920.2;Solyc01g008330.2;Solyc01g010150.2;Solyc01g011510.2;Solyc01g018020.1;Solyc01g066620.2;Solyc01g068630.2;Solyc01g073640.2;Solyc01g079240.2;Solyc01g081050.2;Solyc01g087560.2;Solyc01g091200.2;Solyc01g091520.2;Solyc01g091950.2;Solyc01g094210.2;Solyc01g094220.2;Solyc01g094240.2;Solyc01g094250.2;Solyc01g…	50	0.999999	up,down
GO:0016020	membrane	cellular_component	Solyc00g006820.2;Solyc00g118690.1;Solyc00g164680.1;Solyc00g019730.1;Solyc00g049210.1;Solyc00g094530.1;Solyc01g008420.2;Solyc01g008440.2;Solyc01g009310.2;Solyc01g010080.2;Solyc01g056800.1;Solyc01g057770.2;Solyc01g066560.2;Solyc01g067520.2;Solyc01g068500.2;Solyc01g073750.2;Solyc01g081390.2;Solyc01g087530.2;Solyc01g090940.2;Solyc01g094690.2;Solyc01g094930.2;Solyc01g096190.2;Solyc01g097650.2;Solyc01g…	50	1	up,down
GO:0016787	hydrolase activity	molecular_function	Solyc00g128870.2;Solyc01g005390.2;Solyc01g011340.2;Solyc01g057760.2;Solyc01g067390.2;Solyc01g079650.2;Solyc01g080220.2;Solyc01g097880.2;Solyc01g097970.2;Solyc01g098140.2;Solyc01g098390.2;Solyc01g100030.2;Solyc01g100730.2;Solyc01g108520.1;Solyc01g108530.2;Solyc01g108540.2;Solyc01g108570.2;Solyc01g005490.2;Solyc01g005950.2;Solyc01g009280.2;Solyc01g034020.2;Solyc01g056850.2;Solyc01g060460.1;Solyc01g…	8	1	up,down
GO:0003723	RNA binding	molecular_function	Solyc00g009100.2;Solyc00g021640.2;Solyc01g009520.2;Solyc01g028870.2;Solyc01g057830.2;Solyc01g079230.2;Solyc01g080470.2;Solyc01g086900.2;Solyc01g087730.2;Solyc01g088370.2;Solyc01g091940.2;Solyc01g095410.2;Solyc01g099890.2;Solyc01g103020.2;Solyc01g103560.2;Solyc01g105090.2;Solyc01g106020.2;Solyc01g107580.2;Solyc01g107870.2;Solyc01g110270.2;Solyc01g110990.2;Solyc01g111420.2;Solyc01g007280.2;Solyc01g…	6	1	up,down
GO:0008270	zinc ion binding	molecular_function	Solyc01g006510.2;Solyc01g008170.2;Solyc01g008600.2;Solyc01g009180.2;Solyc01g081070.2;Solyc01g088100.2;Solyc01g088720.2;Solyc01g090760.2;Solyc01g096120.2;Solyc01g096570.2;Solyc01g097880.2;Solyc01g099230.2;Solyc01g103180.2;Solyc01g106030.2;Solyc01g106040.2;Solyc01g106440.2;Solyc01g107590.2;Solyc01g108430.2;Solyc01g108600.2;Solyc01g109230.2;Solyc01g109510.2;Solyc01g110100.2;Solyc01g110310.2;Solyc01g…	23	1	up,down
GO:0016021	integral to membrane	cellular_component	Solyc00g019740.1;Solyc00g085070.2;Solyc01g005030.2;Solyc01g006000.2;Solyc01g007370.2;Solyc01g008820.2;Solyc01g009380.2;Solyc01g010940.2;Solyc01g057770.2;Solyc01g066940.2;Solyc01g067530.2;Solyc01g067710.2;Solyc01g067930.2;Solyc01g068410.2;Solyc01g079770.2;Solyc01g080640.2;Solyc01g080780.2;Solyc01g091870.2;Solyc01g094680.2;Solyc01g094720.2;Solyc01g098190.2;Solyc01g098490.2;Solyc01g098500.2;Solyc01g…	30	1	up,down
GO:0055085	transmembrane transport	biological_process	Solyc01g008420.2;Solyc01g009830.2;Solyc01g010080.2;Solyc01g010760.2;Solyc01g066560.2;Solyc01g067710.2;Solyc01g068410.2;Solyc01g080640.2;Solyc01g087530.2;Solyc01g091840.2;Solyc01g091870.2;Solyc01g094720.2;Solyc01g098190.2;Solyc01g098490.2;Solyc01g098500.2;Solyc01g098560.2;Solyc01g106420.2;Solyc01g106900.2;Solyc01g109460.2;Solyc01g111840.2;Solyc01g112090.2;Solyc01g005020.2;Solyc01g005920.2;Solyc01g…	14	1	up,down
GO:0003824	catalytic activity	molecular_function	Solyc00g007190.2;Solyc00g257110.2;Solyc01g005210.2;Solyc01g007910.2;Solyc01g007920.2;Solyc01g008330.2;Solyc01g009420.2;Solyc01g015000.2;Solyc01g018020.1;Solyc01g066620.2;Solyc01g066870.2;Solyc01g067290.2;Solyc01g068000.2;Solyc01g068630.2;Solyc01g079240.2;Solyc01g080170.2;Solyc01g080400.2;Solyc01g080810.2;Solyc01g081050.2;Solyc01g087460.1;Solyc01g091200.2;Solyc01g091520.2;Solyc01g094190.2;Solyc01g…	22	1	up,down
GO:0003677	DNA binding	molecular_function	Solyc00g131710.1;Solyc00g192150.2;Solyc00g196060.2;Solyc00g179240.1;Solyc01g005660.1;Solyc01g015100.1;Solyc01g020220.1;Solyc01g028930.2;Solyc01g057270.2;Solyc01g057760.2;Solyc01g057910.2;Solyc01g066730.2;Solyc01g067180.2;Solyc01g067390.2;Solyc01g068340.2;Solyc01g073910.2;Solyc01g073950.2;Solyc01g073970.2;Solyc01g079110.2;Solyc01g079210.2;Solyc01g079500.2;Solyc01g079620.2;Solyc01g080600.2;Solyc01g…	38	1	up,down
GO:0005737	cytoplasm	cellular_component	Solyc01g008000.2;Solyc01g060130.2;Solyc01g060470.2;Solyc01g067750.2;Solyc01g079540.2;Solyc01g080810.2;Solyc01g090170.2;Solyc01g090200.2;Solyc01g096060.2;Solyc01g096550.2;Solyc01g096870.2;Solyc01g098840.2;Solyc01g098880.2;Solyc01g100420.2;Solyc01g102800.2;Solyc01g102940.2;Solyc01g103020.2;Solyc01g103370.2;Solyc01g109360.2;Solyc01g111990.2;Solyc01g112290.2;Solyc01g005250.2;Solyc01g005540.2;Solyc01g…	3	1	up,down
GO:0005634	nucleus	cellular_component	Solyc00g196060.2;Solyc00g179240.1;Solyc01g006650.1;Solyc01g006930.2;Solyc01g008000.2;Solyc01g020220.1;Solyc01g057270.2;Solyc01g060130.2;Solyc01g060470.2;Solyc01g066730.2;Solyc01g067390.2;Solyc01g073910.2;Solyc01g079500.2;Solyc01g079540.2;Solyc01g080670.2;Solyc01g086710.2;Solyc01g087240.2;Solyc01g088720.2;Solyc01g090170.2;Solyc01g090470.2;Solyc01g091540.1;Solyc01g094800.2;Solyc01g095460.2;Solyc01g…	18	1	up,down
GO:0005840	ribosome	cellular_component	Solyc01g008340.2;Solyc01g009100.2;Solyc01g056780.2;Solyc01g056940.2;Solyc01g058190.2;Solyc01g066840.2;Solyc01g080180.2;Solyc01g096290.2;Solyc01g097870.2;Solyc01g099830.2;Solyc01g099900.2;Solyc01g111810.2;Solyc01g016470.2;Solyc01g068530.2;Solyc01g081520.2;Solyc01g091220.2;Solyc01g094560.2;Solyc01g103510.2;Solyc01g103800.2;Solyc01g104370.2;Solyc01g104590.2;Solyc02g021400.1;Solyc02g067250.1;Solyc02g…	2	1	up,down
GO:0003735	structural constituent of ribosome	molecular_function	Solyc01g008340.2;Solyc01g009100.2;Solyc01g009520.2;Solyc01g056780.2;Solyc01g056940.2;Solyc01g058190.2;Solyc01g066840.2;Solyc01g080180.2;Solyc01g087730.2;Solyc01g096290.2;Solyc01g097870.2;Solyc01g099830.2;Solyc01g099900.2;Solyc01g111420.2;Solyc01g111810.2;Solyc01g016470.2;Solyc01g068530.2;Solyc01g081520.2;Solyc01g091220.2;Solyc01g094560.2;Solyc01g103510.2;Solyc01g103800.2;Solyc01g104370.2;Solyc01g…	2	1	up,down
GO:0004174	electron-transferring-flavoprotein dehydrogenase activity	molecular_function	Solyc12g021170.1	0	1	up
GO:0008083	growth factor activity	molecular_function	Solyc01g106830.2;Solyc02g092110.2;Solyc02g092120.2;Solyc04g077580.2;Solyc09g009130.2;Solyc10g083580.1	0	1	up,down
GO:0004077	biotin-[acetyl-CoA-carboxylase] ligase activity	molecular_function	Solyc11g013200.1	0	1	up
GO:0004379	glycylpeptide N-tetradecanoyltransferase activity	molecular_function	Solyc03g121830.1;Solyc06g062810.1	0	1	up,down
GO:0006499	N-terminal protein myristoylation	biological_process	Solyc03g121830.1;Solyc06g062810.1	0	1	up,down
GO:0008360	regulation of cell shape	biological_process	Solyc04g008880.2;Solyc05g012800.1	0	1	up
GO:0004003	ATP-dependent DNA helicase activity	molecular_function	Solyc01g088380.1;Solyc01g091350.2;Solyc01g091440.2;Solyc03g093850.1;Solyc03g093860.1;Solyc03g120200.1;Solyc06g066670.2;Solyc06g008970.2;Solyc09g098230.2;Solyc10g079510.1;Solyc12g013600.1	0	1	up,down
GO:0004372	glycine hydroxymethyltransferase activity	molecular_function	Solyc01g104000.2;Solyc02g091560.2;Solyc04g076790.2;Solyc05g053810.2;Solyc08g065490.2;Solyc12g095930.1;Solyc12g098490.1	0	1	up,down
GO:0006817	phosphate ion transport	biological_process	Solyc05g013510.2	0	1	up
GO:0034023	5-(carboxyamino)imidazole ribonucleotide mutase activity	molecular_function	Solyc11g006340.1	0	1	up
GO:0016598	protein arginylation	biological_process	Solyc06g051760.2	0	1	down
GO:0005663	DNA replication factor C complex	cellular_component	Solyc06g060150.2;Solyc07g005880.2;Solyc08g080510.2;Solyc11g012820.1	0	1	up,down
GO:0006904	vesicle docking involved in exocytosis	biological_process	Solyc01g112150.2;Solyc04g064820.2;Solyc05g055600.2;Solyc08g079520.2;Solyc09g075280.1;Solyc10g074520.1;Solyc11g008340.1;Solyc12g096290.1;Solyc12g013950.1	0	1	up,down
GO:0004357	glutamate-cysteine ligase activity	molecular_function	Solyc08g081010.2	0	1	down
GO:0003725	double-stranded RNA binding	molecular_function	Solyc01g006710.2;Solyc02g070030.2;Solyc02g078550.2;Solyc02g091460.2;Solyc03g118920.2;Solyc04g007510.2;Solyc04g076420.2;Solyc05g056100.2;Solyc07g005030.2;Solyc07g049150.2;Solyc09g014440.2;Solyc10g005130.2;Solyc11g069460.1;Solyc12g014410.1	0	1	up,down
GO:0009052	pentose-phosphate shunt, non-oxidative branch	biological_process	Solyc02g069620.2;Solyc05g008370.1	0	1	up,down
GO:0004872	receptor activity	molecular_function	Solyc06g084390.2	0	1	down
GO:0003702	RNA polymerase II transcription factor activity	molecular_function	Solyc01g028930.2;Solyc02g078300.2;Solyc02g078440.2;Solyc05g010570.2;Solyc05g018120.1;Solyc06g076390.2;Solyc07g065040.2;Solyc07g032090.2;Solyc10g006100.2;Solyc10g054400.1;Solyc12g088030.1;Solyc12g096470.1	0	1	up,down
GO:0006402	mRNA catabolic process	biological_process	Solyc02g086600.2	0	1	down
GO:0031491	nucleosome binding	molecular_function	Solyc01g067390.2;Solyc06g054560.2	0	1	down
GO:0016300	tRNA (uracil) methyltransferase activity	molecular_function	Solyc04g008860.2	0	1	down
GO:0008685	2-C-methyl-D-erythritol 2,4-cyclodiphosphate synthase activity	molecular_function	Solyc08g081570.2	0	1	down
GO:0016810	hydrolase activity, acting on carbon-nitrogen (but not peptide) bonds	molecular_function	Solyc05g054940.2;Solyc07g041280.2;Solyc08g062190.2;Solyc08g082830.2;Solyc10g047630.1;Solyc11g068540.1;Solyc11g068730.1	0	1	up,down
GO:0000045	autophagic vacuole assembly	biological_process	Solyc01g068060.2;Solyc02g080590.2;Solyc03g031650.2;Solyc07g064680.2;Solyc08g007400.2;Solyc08g078820.2;Solyc10g006270.2;Solyc12g049310.1	0	1	up,down
GO:0033925	mannosyl-glycoprotein endo-beta-N-acetylglucosaminidase activity	molecular_function	Solyc06g050930.2	0	1	down
GO:0006821	chloride transport	biological_process	Solyc01g103140.2;Solyc02g068080.2;Solyc02g094060.2;Solyc07g007690.2;Solyc07g066210.2;Solyc09g075800.2;Solyc10g044470.1;Solyc10g005690.2	0	1	up,down
GO:0045040	protein import into mitochondrial outer membrane	biological_process	Solyc02g068130.2;Solyc02g094140.2	0	1	up,down
GO:0008677	2-dehydropantoate 2-reductase activity	molecular_function	Solyc06g048920.2;Solyc09g018790.2	0	1	up,down
GO:0006139	nucleobase-containing compound metabolic process	biological_process	Solyc01g100270.2;Solyc01g103460.2;Solyc01g088480.2;Solyc02g093990.2;Solyc03g005050.2;Solyc03g083610.2;Solyc03g082850.2;Solyc03g121250.2;Solyc04g079950.2;Solyc04g049690.2;Solyc05g014980.2;Solyc05g056210.2;Solyc05g056220.2;Solyc06g065270.2;Solyc07g052340.2;Solyc07g064330.2;Solyc08g065880.2;Solyc08g066730.2;Solyc08g007350.1;Solyc08g077300.2;Solyc09g007180.2;Solyc09g092340.2;Solyc10g018520.1;Solyc11g…	0	1	up,down
GO:0004221	ubiquitin thiolesterase activity	molecular_function	Solyc01g068240.2;Solyc01g105240.2;Solyc02g068480.2;Solyc03g078390.2;Solyc03g113370.2;Solyc04g076210.2;Solyc04g056290.2;Solyc05g053690.1;Solyc05g055090.2;Solyc06g071120.2;Solyc06g073820.1;Solyc06g060850.2;Solyc06g073930.2;Solyc07g005530.2;Solyc07g007640.1;Solyc07g061780.2;Solyc07g056520.2;Solyc07g063650.2;Solyc08g068810.2;Solyc08g078140.2;Solyc08g083300.2;Solyc08g069050.2;Solyc08g076910.2;Solyc09g…	0	1	up,down
GO:0008017	microtubule binding	molecular_function	Solyc02g092950.2	0	1	up
GO:0009496	plastoquinol--plastocyanin reductase activity	molecular_function	Solyc12g005630.1	0	1	up
GO:0019239	deaminase activity	molecular_function	Solyc05g006910.2;Solyc09g014770.2;Solyc10g005310.2	0	1	up,down
GO:0048015	phosphatidylinositol-mediated signaling	biological_process	Solyc04g015350.2;Solyc11g005910.1	0	1	up,down
GO:0004591	oxoglutarate dehydrogenase (succinyl-transferring) activity	molecular_function	Solyc04g011350.2;Solyc05g054640.2	0	1	down
GO:0003995	acyl-CoA dehydrogenase activity	molecular_function	Solyc01g066310.2;Solyc04g054890.2;Solyc05g054370.2;Solyc06g073560.2;Solyc08g078390.2;Solyc10g008110.2;Solyc10g085200.1;Solyc10g076600.1;Solyc11g069180.1	0	1	up,down
GO:0019627	urea metabolic process	biological_process	Solyc05g014970.2	0	1	down
GO:0001522	pseudouridine synthesis	biological_process	Solyc01g103560.2;Solyc01g107580.2;Solyc01g100400.2;Solyc02g093460.2;Solyc02g062520.2;Solyc02g080320.2;Solyc03g097550.2;Solyc04g072140.2;Solyc04g081920.2;Solyc04g082070.2;Solyc05g053190.2;Solyc09g056260.2;Solyc11g008360.1	0	1	up,down
GO:0015930	glutamate synthase activity	molecular_function	Solyc03g083440.2;Solyc03g122130.2;Solyc03g122170.2;Solyc03g063560.2	0	1	down
GO:0008283	cell proliferation	biological_process	Solyc01g096060.2;Solyc01g106830.2;Solyc02g092110.2;Solyc02g092120.2;Solyc04g077580.2;Solyc07g047670.2;Solyc09g009130.2;Solyc10g083580.1	0	1	up,down
GO:0016168	chlorophyll binding	molecular_function	Solyc10g017940.1;Solyc10g047410.1;Solyc10g061830.1;Solyc12g038080.1	0	1	up,down
GO:0006974	response to DNA damage stimulus	biological_process	Solyc01g090880.2;Solyc10g074990.1	0	1	down
GO:0004652	polynucleotide adenylyltransferase activity	molecular_function	Solyc01g058260.2;Solyc05g008630.2;Solyc08g066200.2;Solyc12g095890.1;Solyc12g099180.1	0	1	up,down
GO:0008766	UDP-N-acetylmuramoylalanyl-D-glutamyl-2,6-diaminopimelate-D-alanyl-D-alanine ligase activity	molecular_function	Solyc04g008880.2	0	1	up
GO:0005672	transcription factor TFIIA complex	cellular_component	Solyc06g076390.2;Solyc12g088030.1	0	1	up
GO:0032012	regulation of ARF protein signal transduction	biological_process	Solyc01g091460.2;Solyc02g067010.2;Solyc02g088290.2;Solyc03g070470.1;Solyc04g005560.2;Solyc12g017830.1	0	1	up,down
GO:0004844	uracil DNA N-glycosylase activity	molecular_function	Solyc02g021060.2	0	1	up
GO:0004134	4-alpha-glucanotransferase activity	molecular_function	Solyc02g020980.2;Solyc04g053120.2	0	1	up,down
GO:0017038	protein import	biological_process	Solyc01g080840.2;Solyc11g005020.1	0	1	down
GO:0004017	adenylate kinase activity	molecular_function	Solyc05g014980.2;Solyc06g065270.2	0	1	down
GO:0050113	inositol oxygenase activity	molecular_function	Solyc06g062430.2;Solyc11g006570.1	0	1	up
GO:0004499	N,N-dimethylaniline monooxygenase activity	molecular_function	Solyc01g112120.2;Solyc01g112100.2;Solyc01g112140.2;Solyc03g115560.2;Solyc05g050910.2;Solyc05g050920.2;Solyc06g065630.2;Solyc06g008050.2;Solyc06g060610.2;Solyc07g042430.1;Solyc09g091870.1	0	1	up,down
GO:0030570	pectate lyase activity	molecular_function	Solyc02g031960.2;Solyc06g071020.2	0	1	up,down
GO:0006796	phosphate-containing compound metabolic process	biological_process	Solyc01g106430.2;Solyc02g085050.2;Solyc03g114580.2;Solyc05g010340.2;Solyc06g068290.1;Solyc07g007510.2;Solyc08g013680.2;Solyc09g010380.2;Solyc10g047950.1;Solyc12g055830.1	0	1	up,down
GO:0006265	DNA topological change	biological_process	Solyc01g096900.2;Solyc01g014490.2;Solyc02g081910.1;Solyc05g014740.1;Solyc05g014750.2;Solyc07g049720.2;Solyc08g005900.2;Solyc09g097880.2;Solyc12g021230.1	0	1	up,down
GO:0009678	hydrogen-translocating pyrophosphatase activity	molecular_function	Solyc01g100390.2;Solyc03g117480.2;Solyc04g071880.2;Solyc06g068240.2;Solyc07g007600.2;Solyc12g009840.1	0	1	up,down
GO:0006122	mitochondrial electron transport, ubiquinol to cytochrome c	biological_process	Solyc08g067020.2;Solyc09g074860.2;Solyc09g074870.2;Solyc11g068400.1	0	1	down
GO:0003904	deoxyribodipyrimidine photo-lyase activity	molecular_function	Solyc08g079530.2	0	1	up
GO:0000184	nuclear-transcribed mRNA catabolic process, nonsense-mediated decay	biological_process	Solyc08g007110.2;Solyc08g077420.2	0	1	up,down
GO:0016830	carbon-carbon lyase activity	molecular_function	Solyc08g008530.1;Solyc09g082970.2	0	1	down
GO:0005669	transcription factor TFIID complex	cellular_component	Solyc03g122020.2;Solyc04g076580.2;Solyc04g078050.2;Solyc09g009680.2	0	1	down
GO:0050897	cobalt ion binding	molecular_function	Solyc01g008930.2	0	1	down
GO:0009089	lysine biosynthetic process via diaminopimelate	biological_process	Solyc01g098380.2;Solyc03g026210.2;Solyc09g005700.2	0	1	up,down
GO:0051726	regulation of cell cycle	biological_process	Solyc09g091280.2	0	1	down
GO:0004452	isopentenyl-diphosphate delta-isomerase activity	molecular_function	Solyc04g056390.2;Solyc05g055760.2	0	1	up,down
GO:0009113	purine base biosynthetic process	biological_process	Solyc01g103440.2;Solyc01g088360.2;Solyc01g110520.2	0	1	up,down
GO:0008061	chitin binding	molecular_function	Solyc01g097270.2;Solyc01g097280.2;Solyc03g116190.1;Solyc03g116230.2;Solyc04g072000.2;Solyc07g009500.1;Solyc07g009510.1;Solyc07g009530.1;Solyc10g017980.1;Solyc10g017970.1;Solyc10g074390.1;Solyc10g074440.1	0	1	up,down
GO:0046373	L-arabinose metabolic process	biological_process	Solyc10g081120.1	0	1	up
GO:0003712	transcription cofactor activity	molecular_function	Solyc01g008120.2;Solyc02g089790.2;Solyc02g092460.2;Solyc03g111710.2;Solyc04g008610.2;Solyc06g059750.2;Solyc06g059760.2;Solyc06g071820.2;Solyc08g014440.2;Solyc11g005990.1	0	1	up,down
GO:0004616	phosphogluconate dehydrogenase (decarboxylating) activity	molecular_function	Solyc01g081510.2;Solyc01g099240.2;Solyc01g093990.2;Solyc01g106390.2;Solyc02g068640.2;Solyc02g022930.2;Solyc03g121720.2;Solyc04g005160.1;Solyc04g076870.2;Solyc05g010260.2;Solyc07g063010.2;Solyc07g007590.1;Solyc09g011870.1;Solyc09g018790.2;Solyc12g040570.1;Solyc12g056120.1	0	1	up,down
GO:0001671	ATPase activator activity	molecular_function	Solyc10g078930.1	0	1	up
GO:0005543	phospholipid binding	molecular_function	Solyc01g005070.2;Solyc01g008770.2;Solyc01g110500.2;Solyc02g043810.2;Solyc03g118260.1;Solyc04g007860.2;Solyc04g008660.2;Solyc04g074830.1;Solyc04g076140.2;Solyc05g013960.2;Solyc05g023750.2;Solyc05g052720.1;Solyc06g011450.1;Solyc07g007820.2;Solyc07g008060.1;Solyc07g006100.2;Solyc08g059660.1;Solyc11g010370.1;Solyc11g039650.1;Solyc11g065940.1;Solyc11g013190.1;Solyc11g069530.1;Solyc12g017440.1;Solyc12g…	0	1	up,down
GO:0004645	phosphorylase activity	molecular_function	Solyc03g065340.2;Solyc05g012510.2;Solyc09g031970.2	0	1	up
GO:0004518	nuclease activity	molecular_function	Solyc01g068340.2;Solyc01g088030.2;Solyc01g102370.2;Solyc01g091820.2;Solyc02g067670.2;Solyc03g025900.2;Solyc03g033530.2;Solyc03g111600.2;Solyc03g118340.2;Solyc04g016530.2;Solyc04g051490.2;Solyc05g012620.2;Solyc05g053800.2;Solyc06g071430.2;Solyc08g077800.2;Solyc09g011730.2;Solyc09g031790.2;Solyc12g021360.1;Solyc12g042060.1	0	1	up,down
GO:0030176	integral to endoplasmic reticulum membrane	cellular_component	Solyc06g066400.2;Solyc08g005210.2	0	1	up,down
GO:0008134	transcription factor binding	molecular_function	Solyc02g088610.2;Solyc03g115230.2;Solyc03g117950.2;Solyc03g118340.2;Solyc12g042060.1	0	1	up,down
GO:0003885	D-arabinono-1,4-lactone oxidase activity	molecular_function	Solyc10g079470.2	0	1	up
GO:0005960	glycine cleavage complex	cellular_component	Solyc02g068740.2;Solyc06g061070.2	0	1	up
GO:0004106	chorismate mutase activity	molecular_function	Solyc02g088460.2;Solyc11g017240.1	0	1	down
GO:0003746	translation elongation factor activity	molecular_function	Solyc01g098000.2;Solyc01g011000.2;Solyc03g112150.1;Solyc03g115650.2;Solyc04g005510.2;Solyc06g008940.2;Solyc06g011280.2;Solyc06g071790.2;Solyc07g005560.2;Solyc07g016150.2;Solyc07g018360.2;Solyc09g073000.2;Solyc10g075020.1;Solyc11g072190.1;Solyc12g011270.1;Solyc12g010060.1	0	1	up,down
GO:0016972	thiol oxidase activity	molecular_function	Solyc04g007610.2;Solyc11g071960.1	0	1	up,down
GO:0018738	S-formylglutathione hydrolase activity	molecular_function	Solyc04g016360.2	0	1	up
GO:0004437	inositol or phosphatidylinositol phosphatase activity	molecular_function	Solyc01g109930.2;Solyc02g069010.2;Solyc02g079250.2;Solyc02g079270.2;Solyc02g078860.2;Solyc04g014800.2;Solyc05g056490.2;Solyc11g012410.1;Solyc12g013560.1	0	1	up,down
GO:0004721	phosphoprotein phosphatase activity	molecular_function	Solyc03g097990.2	0	1	up
GO:0006546	glycine catabolic process	biological_process	Solyc01g104060.2;Solyc02g068740.2;Solyc02g080810.2;Solyc06g061070.2;Solyc08g079470.2	0	1	up,down
GO:0000398	nuclear mRNA splicing, via spliceosome	biological_process	Solyc03g062700.2;Solyc07g008880.2;Solyc07g054200.2;Solyc07g065800.2;Solyc09g098560.2;Solyc10g005800.2;Solyc11g017220.1;Solyc12g008370.1	0	1	up,down
GO:0004590	orotidine-5'-phosphate decarboxylase activity	molecular_function	Solyc11g068830.1	0	1	up
GO:0008759	UDP-3-O-[3-hydroxymyristoyl] N-acetylglucosamine deacetylase activity	molecular_function	Solyc07g008850.2	0	1	up
GO:0015937	coenzyme A biosynthetic process	biological_process	Solyc03g112910.2;Solyc05g005250.2;Solyc11g013460.1	0	1	up,down
GO:0045300	acyl-[acyl-carrier-protein] desaturase activity	molecular_function	Solyc03g063110.2;Solyc06g053480.2;Solyc06g059710.2;Solyc06g059720.2;Solyc11g008680.1	0	1	up,down
GO:0004607	phosphatidylcholine-sterol O-acyltransferase activity	molecular_function	Solyc01g090590.2;Solyc02g068920.2;Solyc03g121960.2;Solyc05g018210.2;Solyc05g050710.2;Solyc06g074680.2;Solyc07g041210.2;Solyc09g072710.2;Solyc11g008550.1;Solyc11g066710.1	0	1	up,down
GO:0006367	transcription initiation from RNA polymerase II promoter	biological_process	Solyc01g028930.2;Solyc04g076580.2;Solyc05g010570.2;Solyc05g018120.1;Solyc06g076390.2;Solyc07g032090.2;Solyc10g054400.1;Solyc12g088030.1	0	1	up,down
GO:0008615	pyridoxine biosynthetic process	biological_process	Solyc05g050530.2	0	1	down
GO:0008108	UDP-glucose:hexose-1-phosphate uridylyltransferase activity	molecular_function	Solyc10g050850.1	0	1	up
GO:0034450	ubiquitin-ubiquitin ligase activity	molecular_function	Solyc02g088550.2;Solyc06g074770.2	0	1	down
GO:0016790	thiolester hydrolase activity	molecular_function	Solyc06g083380.2;Solyc12g006930.1	0	1	up,down
GO:0009073	aromatic amino acid family biosynthetic process	biological_process	Solyc01g105390.2;Solyc01g105420.2;Solyc02g083590.2;Solyc02g088460.2;Solyc04g074480.2;Solyc04g009620.2;Solyc04g049350.2;Solyc11g009080.1;Solyc11g017240.1	0	1	down
GO:0006470	protein dephosphorylation	biological_process	Solyc01g080040.2;Solyc03g111160.2;Solyc03g118350.2;Solyc04g009700.2;Solyc05g013750.2;Solyc05g054700.2;Solyc06g050230.2;Solyc06g065480.2;Solyc06g066760.2;Solyc07g049410.2;Solyc08g078270.2;Solyc09g011930.2;Solyc09g065010.2;Solyc10g039280.1;Solyc11g007830.1;Solyc11g016990.1;Solyc11g067060.1;Solyc12g005990.1;Solyc12g008620.1;Solyc12g096390.1	0	1	up,down
GO:0006637	acyl-CoA metabolic process	biological_process	Solyc01g094550.2;Solyc01g094530.2	0	1	up,down
GO:0043085	positive regulation of catalytic activity	biological_process	Solyc06g073410.2	0	1	down
GO:0015079	potassium ion transmembrane transporter activity	molecular_function	Solyc01g105150.2;Solyc02g031840.2;Solyc02g087000.2;Solyc02g068590.2;Solyc03g097860.1;Solyc04g025880.2;Solyc04g008450.2;Solyc04g025990.2;Solyc05g005720.2;Solyc05g005740.2;Solyc06g050170.2;Solyc10g047270.1;Solyc12g096580.1;Solyc12g017910.1	0	1	up,down
GO:0032549	ribonucleoside binding	molecular_function	Solyc01g086710.2;Solyc02g078260.2;Solyc03g110880.2;Solyc08g075940.2;Solyc10g017920.1;Solyc10g078860.1;Solyc10g078880.1;Solyc11g072730.1;Solyc12g010600.1;Solyc12g017750.1	0	1	up,down
GO:0004298	threonine-type endopeptidase activity	molecular_function	Solyc02g070510.2;Solyc02g081700.1;Solyc02g084920.2;Solyc04g009410.2;Solyc04g024420.2;Solyc04g080590.2;Solyc05g013820.2;Solyc05g056160.2;Solyc07g055080.2;Solyc08g016510.2;Solyc09g082320.2;Solyc10g008010.2;Solyc10g081130.1;Solyc10g077030.1;Solyc11g069150.1;Solyc12g009140.1	0	1	up,down
GO:0004476	mannose-6-phosphate isomerase activity	molecular_function	Solyc02g063220.2;Solyc02g086090.2;Solyc06g060100.2	0	1	up,down
GO:0016670	oxidoreductase activity, acting on a sulfur group of donors, oxygen as acceptor	molecular_function	Solyc12g088020.1	0	1	down
GO:0007034	vacuolar transport	biological_process	Solyc03g118660.2;Solyc04g050240.2	0	1	up,down
GO:0003873	6-phosphofructo-2-kinase activity	molecular_function	Solyc06g082150.2	0	1	down
GO:0006366	transcription from RNA polymerase II promoter	biological_process	Solyc02g078300.2;Solyc02g083350.2	0	1	up,down
GO:0000228	nuclear chromosome	cellular_component	Solyc01g086690.2;Solyc02g093930.2;Solyc11g013400.1;Solyc11g008740.1	0	1	up,down
GO:0019904	protein domain specific binding	molecular_function	Solyc01g010360.2;Solyc02g063070.2;Solyc03g034180.2;Solyc04g074510.2;Solyc04g012120.2;Solyc04g074230.2;Solyc04g076060.2;Solyc07g053260.2;Solyc11g010200.1;Solyc11g010470.1;Solyc12g057110.2;Solyc12g010860.1	0	1	up,down
GO:0004821	histidine-tRNA ligase activity	molecular_function	Solyc01g102800.2;Solyc03g119280.2	0	1	up,down
GO:0004150	dihydroneopterin aldolase activity	molecular_function	Solyc10g079830.1	0	1	down
GO:0046429	4-hydroxy-3-methylbut-2-en-1-yl diphosphate synthase activity	molecular_function	Solyc11g069380.1	0	1	down
GO:0008324	cation transmembrane transporter activity	molecular_function	Solyc01g006150.2;Solyc02g067620.1;Solyc03g063320.2;Solyc05g054730.2;Solyc06g076440.1;Solyc06g063250.2;Solyc07g007060.1;Solyc10g005500.2	0	1	up,down
GO:0004329	formate-tetrahydrofolate ligase activity	molecular_function	Solyc01g006280.2	0	1	down
GO:0004556	alpha-amylase activity	molecular_function	Solyc02g066950.2;Solyc03g095710.2;Solyc04g078930.2;Solyc04g082090.2;Solyc05g007070.2	0	1	up,down
GO:0009276	Gram-negative-bacterium-type cell wall	cellular_component	Solyc12g017420.1	0	1	down
GO:0004363	glutathione synthase activity	molecular_function	Solyc01g098610.2	0	1	up
GO:0009082	branched chain family amino acid biosynthetic process	biological_process	Solyc07g053280.2;Solyc12g010840.1	0	1	up,down
GO:0030041	actin filament polymerization	biological_process	Solyc12g098430.1	0	1	down
GO:0019295	coenzyme M biosynthetic process	biological_process	Solyc02g079930.2	0	1	down
GO:0009539	photosystem II reaction center	cellular_component	Solyc01g102770.1	0	1	down
GO:0006231	dTMP biosynthetic process	biological_process	Solyc01g109830.2	0	1	up
GO:0044262	cellular carbohydrate metabolic process	biological_process	Solyc01g073740.2;Solyc01g059880.2;Solyc07g055840.2;Solyc12g011000.1;Solyc12g099260.1	0	1	up,down
GO:0004623	phospholipase A2 activity	molecular_function	Solyc07g014730.2	0	1	down
GO:0042450	arginine biosynthetic process via ornithine	biological_process	Solyc04g076320.2	0	1	down
GO:0016149	translation release factor activity, codon specific	molecular_function	Solyc01g100420.2;Solyc03g078020.2;Solyc04g025290.2;Solyc05g055210.1;Solyc07g006130.1;Solyc09g074650.2;Solyc10g079840.1;Solyc11g006660.1;Solyc12g010520.1	0	1	up,down
GO:0008839	dihydrodipicolinate reductase activity	molecular_function	Solyc01g098380.2;Solyc03g026210.2	0	1	up,down
GO:0000922	spindle pole	cellular_component	Solyc01g007180.2;Solyc02g081460.2;Solyc04g079390.2;Solyc09g009140.2;Solyc09g075190.2;Solyc11g071570.1	0	1	up,down
GO:0006269	DNA replication, synthesis of RNA primer	biological_process	Solyc04g045530.2	0	1	down
GO:0000502	proteasome complex	cellular_component	Solyc01g111700.1;Solyc01g111710.2	0	1	up
GO:0035300	inositol-1,3,4-trisphosphate 5/6-kinase activity	molecular_function	Solyc03g097410.1;Solyc03g097150.2;Solyc04g077120.2;Solyc06g072740.1;Solyc08g015630.2;Solyc08g076690.1;Solyc08g005130.1;Solyc12g088200.1	0	1	up,down
GO:0004348	glucosylceramidase activity	molecular_function	Solyc01g103230.2;Solyc09g091850.2;Solyc11g042460.1	0	1	up,down
GO:0050307	sucrose-phosphate phosphatase activity	molecular_function	Solyc01g006740.2;Solyc10g081660.1	0	1	up,down
GO:0005758	mitochondrial intermembrane space	cellular_component	Solyc07g063160.2	0	1	down
GO:0051090	regulation of sequence-specific DNA binding transcription factor activity	biological_process	Solyc07g065040.2;Solyc10g006100.2	0	1	up,down
GO:0003883	CTP synthase activity	molecular_function	Solyc01g079650.2;Solyc01g056850.2;Solyc02g082190.2	0	1	up,down
GO:0009331	glycerol-3-phosphate dehydrogenase complex	cellular_component	Solyc01g088150.2;Solyc04g016330.2;Solyc06g048920.2	0	1	up,down
GO:0008081	phosphoric diester hydrolase activity	molecular_function	Solyc02g014720.2;Solyc02g086900.2;Solyc03g123370.2;Solyc03g031820.2;Solyc03g096900.2;Solyc03g117960.2;Solyc05g010150.2;Solyc07g006200.2;Solyc09g098580.2;Solyc09g075390.2	0	1	up,down
GO:0006464	cellular protein modification process	biological_process	Solyc01g090410.2;Solyc01g111530.2;Solyc01g057900.2;Solyc01g079840.2;Solyc01g109960.2;Solyc02g086640.2;Solyc03g111830.2;Solyc04g076620.2;Solyc04g079750.2;Solyc05g054080.2;Solyc06g007320.2;Solyc06g065310.2;Solyc07g041870.2;Solyc07g065630.2;Solyc07g066280.2;Solyc08g062610.2;Solyc08g078250.2;Solyc09g007310.2;Solyc09g018450.2;Solyc09g008700.1;Solyc09g009270.1;Solyc10g055450.1;Solyc10g085590.1;Solyc10g…	0	1	up,down
GO:0051301	cell division	biological_process	Solyc04g008880.2;Solyc05g012710.2;Solyc05g012800.1;Solyc08g077520.2	0	1	up,down
GO:0015450	P-P-bond-hydrolysis-driven protein transmembrane transporter activity	molecular_function	Solyc01g098230.2;Solyc01g098630.2;Solyc02g072130.2;Solyc05g047390.1;Solyc07g015970.1;Solyc07g006520.2;Solyc09g065120.2;Solyc10g007390.2	0	1	up,down
GO:0008375	acetylglucosaminyltransferase activity	molecular_function	Solyc01g103150.2;Solyc02g080970.2;Solyc02g081890.2;Solyc02g086550.2;Solyc02g087550.2;Solyc03g077910.2;Solyc03g121280.2;Solyc04g010290.2;Solyc05g053490.2;Solyc05g008340.2;Solyc05g009120.2;Solyc06g073970.1;Solyc07g063110.2;Solyc07g008940.2;Solyc07g054440.2;Solyc08g065860.2;Solyc09g010660.2;Solyc09g091230.2;Solyc10g007040.2;Solyc10g079490.1;Solyc11g006470.1;Solyc11g071850.1;Solyc12g006490.1;Solyc12g…	0	1	up,down
GO:0046907	intracellular transport	biological_process	Solyc03g120280.1;Solyc06g066740.1;Solyc06g082120.2;Solyc08g062660.2;Solyc08g080260.2	0	1	up,down
GO:0006260	DNA replication	biological_process	Solyc01g020220.1;Solyc01g079500.2;Solyc01g099220.2;Solyc01g100080.2;Solyc01g103960.2;Solyc01g111550.2;Solyc01g020440.2;Solyc01g088380.1;Solyc01g094760.2;Solyc01g105520.2;Solyc01g110130.2;Solyc02g022830.2;Solyc02g082180.2;Solyc02g083600.2;Solyc02g070780.2;Solyc02g093300.2;Solyc03g063340.2;Solyc03g098250.2;Solyc03g006420.2;Solyc03g032070.2;Solyc03g115050.2;Solyc04g015490.2;Solyc04g051350.2;Solyc04g…	0	1	up,down
GO:0005674	transcription factor TFIIF complex	cellular_component	Solyc07g032090.2;Solyc10g054400.1	0	1	up
GO:0004424	imidazoleglycerol-phosphate dehydratase activity	molecular_function	Solyc09g076020.2	0	1	down
GO:0004176	ATP-dependent peptidase activity	molecular_function	Solyc03g115720.2;Solyc08g077440.2;Solyc11g027830.1;Solyc12g095840.1	0	1	up,down
GO:0006576	cellular biogenic amine metabolic process	biological_process	Solyc08g081900.2	0	1	up
GO:0009690	cytokinin metabolic process	biological_process	Solyc04g080820.2;Solyc10g079870.1	0	1	up,down
GO:0003906	DNA-(apurinic or apyrimidinic site) lyase activity	molecular_function	Solyc03g117510.2	0	1	up
GO:0006467	protein thiol-disulfide exchange	biological_process	Solyc07g056390.2	0	1	down
GO:0006626	protein targeting to mitochondrion	biological_process	Solyc03g097640.2;Solyc06g072600.2;Solyc06g005840.2;Solyc08g083380.2;Solyc09g011760.2;Solyc10g086510.1	0	1	up,down
GO:0008131	primary amine oxidase activity	molecular_function	Solyc05g013440.2;Solyc08g079430.2;Solyc09g075940.2	0	1	up
GO:0004788	thiamine diphosphokinase activity	molecular_function	Solyc09g074970.2	0	1	up
GO:0003840	gamma-glutamyltransferase activity	molecular_function	Solyc05g051780.2;Solyc12g008640.1	0	1	up,down
GO:0003830	beta-1,4-mannosylglycoprotein 4-beta-N-acetylglucosaminyltransferase activity	molecular_function	Solyc02g093430.2;Solyc05g013580.2;Solyc07g008030.1;Solyc12g035470.1	0	1	up,down
GO:0016114	terpenoid biosynthetic process	biological_process	Solyc01g009010.2;Solyc08g081570.2;Solyc11g069380.1	0	1	down
GO:0008380	RNA splicing	biological_process	Solyc07g052190.1;Solyc09g065280.2	0	1	up,down
GO:0006433	prolyl-tRNA aminoacylation	biological_process	Solyc01g096870.2;Solyc03g117330.2;Solyc06g068320.2	0	1	up,down
GO:0005741	mitochondrial outer membrane	cellular_component	Solyc01g010760.2;Solyc02g067460.2;Solyc02g092440.2;Solyc03g058920.2;Solyc03g044010.2;Solyc05g047390.1;Solyc06g007710.2;Solyc06g082800.2;Solyc07g008350.2;Solyc07g015970.1	0	1	up,down
GO:0019843	rRNA binding	molecular_function	Solyc01g058190.2;Solyc01g007280.2;Solyc02g069840.2;Solyc02g084380.2;Solyc02g085280.1;Solyc02g089280.2;Solyc04g005680.2;Solyc05g007250.2;Solyc05g054990.2;Solyc06g073310.2;Solyc08g014550.2;Solyc08g074700.1;Solyc08g082690.2;Solyc12g100160.1;Solyc12g096700.1	0	1	up,down
GO:0043022	ribosome binding	molecular_function	Solyc00g007270.2;Solyc01g011000.2;Solyc03g115650.2;Solyc04g005510.2;Solyc07g005560.2;Solyc12g010060.1	0	1	up,down
GO:0018279	protein N-linked glycosylation via asparagine	biological_process	Solyc01g109410.2;Solyc05g046330.2;Solyc07g014700.2	0	1	up,down
GO:0004489	methylenetetrahydrofolate reductase (NADPH) activity	molecular_function	Solyc05g055730.2;Solyc11g008870.1	0	1	up,down
GO:0004181	metallocarboxypeptidase activity	molecular_function	Solyc04g072010.2;Solyc04g082340.2	0	1	up,down
GO:0009097	isoleucine biosynthetic process	biological_process	Solyc10g083760.1	0	1	up
GO:0031120	snRNA pseudouridine synthesis	biological_process	Solyc07g054460.2;Solyc10g078540.1	0	1	up,down
GO:0019087	transformation of host cell by virus	biological_process	Solyc08g048550.2	0	1	down
GO:0004516	nicotinate phosphoribosyltransferase activity	molecular_function	Solyc02g093290.2;Solyc03g044430.2	0	1	up,down
GO:0004576	oligosaccharyl transferase activity	molecular_function	Solyc03g098600.2;Solyc12g008360.1	0	1	up
GO:0030833	regulation of actin filament polymerization	biological_process	Solyc01g090450.2;Solyc04g024530.2;Solyc05g013940.2;Solyc07g007630.2;Solyc11g068610.1	0	1	up,down
GO:0015671	oxygen transport	biological_process	Solyc08g068070.2;Solyc08g068090.2	0	1	up,down
GO:0000103	sulfate assimilation	biological_process	Solyc02g064650.2;Solyc02g092410.2;Solyc09g082860.2;Solyc09g009940.2;Solyc10g080680.1	0	1	up,down
GO:0004602	glutathione peroxidase activity	molecular_function	Solyc06g073460.2;Solyc08g080940.2;Solyc08g006720.2;Solyc09g064850.2;Solyc12g056230.1;Solyc12g056240.1	0	1	up,down
GO:0019370	leukotriene biosynthetic process	biological_process	Solyc04g049720.2	0	1	up
GO:0004835	tubulin-tyrosine ligase activity	molecular_function	Solyc07g041870.2	0	1	up
GO:0048280	vesicle fusion with Golgi apparatus	biological_process	Solyc02g075610.2;Solyc08g081410.2	0	1	up,down
GO:0008373	sialyltransferase activity	molecular_function	Solyc02g094500.2;Solyc03g097780.2;Solyc06g074370.1	0	1	up,down
GO:0008158	hedgehog receptor activity	molecular_function	Solyc04g082490.2	0	1	up
GO:0004399	histidinol dehydrogenase activity	molecular_function	Solyc02g071890.2	0	1	up
GO:0006909	phagocytosis	biological_process	Solyc01g089980.2;Solyc10g008470.2;Solyc10g081270.1	0	1	up,down
GO:0006605	protein targeting	biological_process	Solyc05g050720.2	0	1	down
GO:0006432	phenylalanyl-tRNA aminoacylation	biological_process	Solyc01g008310.2;Solyc05g056260.2	0	1	up,down
GO:0007154	cell communication	biological_process	Solyc01g108920.2;Solyc01g065720.2;Solyc01g108970.2;Solyc03g112830.2;Solyc03g120770.2;Solyc03g116830.2;Solyc06g050550.2;Solyc12g044220.1	0	1	up,down
GO:0004450	isocitrate dehydrogenase (NADP+) activity	molecular_function	Solyc01g005560.2;Solyc02g086610.2;Solyc11g011930.1	0	1	down
GO:0046488	phosphatidylinositol metabolic process	biological_process	Solyc01g104140.2;Solyc01g096410.2;Solyc03g123570.2;Solyc04g007650.2;Solyc04g015470.2;Solyc05g008200.2;Solyc06g065540.2;Solyc07g017510.2;Solyc09g008480.2;Solyc10g086320.1;Solyc11g013180.1;Solyc12g049590.1	0	1	up,down
GO:0016811	hydrolase activity, acting on carbon-nitrogen (but not peptide) bonds, in linear amides	molecular_function	Solyc01g104080.2;Solyc02g092530.2;Solyc04g009430.2;Solyc04g015760.2;Solyc05g053740.2;Solyc07g065550.2;Solyc09g092120.2	0	1	up,down
GO:0008649	rRNA methyltransferase activity	molecular_function	Solyc01g091800.2;Solyc01g100430.2;Solyc02g084730.2;Solyc03g113860.1;Solyc08g062610.2	0	1	up,down
GO:0045132	meiotic chromosome segregation	biological_process	Solyc11g008090.1	0	1	down
GO:0047750	cholestenol delta-isomerase activity	molecular_function	Solyc06g082980.2	0	1	up
GO:0006333	chromatin assembly or disassembly	biological_process	Solyc02g091110.2;Solyc02g063290.2;Solyc05g008480.2	0	1	up,down
GO:0005643	nuclear pore	cellular_component	Solyc01g060470.2;Solyc01g090670.2;Solyc01g100720.2;Solyc02g093330.2;Solyc02g091010.1;Solyc03g120280.1;Solyc03g117120.2;Solyc04g007280.2;Solyc04g016240.2;Solyc06g009750.2;Solyc06g066740.1;Solyc07g008160.2;Solyc08g041890.2;Solyc08g080260.2;Solyc12g049410.1	0	1	up,down
GO:0003951	NAD+ kinase activity	molecular_function	Solyc01g008560.2;Solyc06g060060.2;Solyc07g062150.2	0	1	up,down
GO:0004370	glycerol kinase activity	molecular_function	Solyc03g117490.2	0	1	up
GO:0016888	endodeoxyribonuclease activity, producing 5'-phosphomonoesters	molecular_function	Solyc02g078980.2;Solyc06g007310.2	0	1	down
GO:0016679	oxidoreductase activity, acting on diphenols and related substances as donors	molecular_function	Solyc11g039840.1;Solyc12g005630.1	0	1	up,down
GO:0008535	respiratory chain complex IV assembly	biological_process	Solyc00g049210.1;Solyc06g065720.1;Solyc11g021210.1	0	1	down
GO:0004418	hydroxymethylbilane synthase activity	molecular_function	Solyc07g066470.2	0	1	down
GO:0003715	transcription termination factor activity	molecular_function	Solyc02g072260.2;Solyc04g016290.2;Solyc09g025260.2	0	1	up,down
GO:0048500	signal recognition particle	cellular_component	Solyc03g116810.2;Solyc08g082740.2;Solyc09g009940.2;Solyc11g062270.1;Solyc12g042740.1;Solyc12g099820.1	0	1	up,down
GO:0006891	intra-Golgi vesicle-mediated transport	biological_process	Solyc03g119670.2;Solyc06g069210.2;Solyc08g075440.2	0	1	up,down
GO:0005798	Golgi-associated vesicle	cellular_component	Solyc01g109540.2	0	1	down
GO:0051186	cofactor metabolic process	biological_process	Solyc06g073470.2	0	1	down
GO:0004474	malate synthase activity	molecular_function	Solyc03g111130.1;Solyc03g111140.2	0	1	up,down
GO:0008484	sulfuric ester hydrolase activity	molecular_function	Solyc07g037950.1	0	1	down
GO:0008173	RNA methyltransferase activity	molecular_function	Solyc01g080470.2;Solyc01g086900.2;Solyc02g088540.2;Solyc03g121260.2;Solyc05g017990.2;Solyc08g077850.1;Solyc11g069340.1;Solyc11g010900.1	0	1	up,down
GO:0006222	UMP biosynthetic process	biological_process	Solyc03g097910.2	0	1	down
GO:0008242	omega peptidase activity	molecular_function	Solyc09g031770.2;Solyc10g007410.2	0	1	down
GO:0006879	cellular iron ion homeostasis	biological_process	Solyc05g052470.2;Solyc06g050980.2	0	1	up
GO:0008020	G-protein coupled photoreceptor activity	molecular_function	Solyc01g059870.2;Solyc02g071260.2;Solyc05g053410.2;Solyc07g045480.2;Solyc10g044670.1	0	1	up,down
GO:0004055	argininosuccinate synthase activity	molecular_function	Solyc05g012270.2	0	1	down
GO:0003896	DNA primase activity	molecular_function	Solyc04g045530.2;Solyc12g044340.1	0	1	up,down
GO:0006725	cellular aromatic compound metabolic process	biological_process	Solyc01g090180.2;Solyc08g008530.1;Solyc09g082970.2;Solyc11g072550.1	0	1	up,down
GO:0006526	arginine biosynthetic process	biological_process	Solyc05g012270.2;Solyc09g010420.2	0	1	up,down
GO:0005838	proteasome regulatory particle	cellular_component	Solyc08g082700.2	0	1	up
GO:0006783	heme biosynthetic process	biological_process	Solyc05g018650.2;Solyc08g065480.2;Solyc10g084140.1	0	1	up,down
GO:0005515	protein binding	molecular_function	Solyc00g007300.2;Solyc00g009090.2;Solyc00g059100.2;Solyc00g082150.2;Solyc00g090870.2;Solyc00g269810.1;Solyc01g005300.2;Solyc01g005380.2;Solyc01g005430.2;Solyc01g005440.2;Solyc01g005730.2;Solyc01g005970.2;Solyc01g006540.2;Solyc01g006880.2;Solyc01g007130.2;Solyc01g008770.2;Solyc01g008840.2;Solyc01g008960.2;Solyc01g009060.2;Solyc01g009080.2;Solyc01g009690.1;Solyc01g009700.1;Solyc01g009810.2;Solyc01g…	49	1	up,down
GO:0009452	RNA capping	biological_process	Solyc01g104990.2;Solyc03g121260.2;Solyc11g069340.1;Solyc12g088810.1	0	1	up,down
GO:0004798	thymidylate kinase activity	molecular_function	Solyc07g048010.2;Solyc08g077300.2	0	1	up,down
GO:0004152	dihydroorotate dehydrogenase activity	molecular_function	Solyc03g097910.2	0	1	down
GO:0003855	3-dehydroquinate dehydratase activity	molecular_function	Solyc01g067750.2;Solyc06g084460.2;Solyc10g038080.1	0	1	up,down
GO:0003918	DNA topoisomerase (ATP-hydrolyzing) activity	molecular_function	Solyc01g096900.2;Solyc01g014490.2;Solyc07g049720.2;Solyc08g005900.2;Solyc12g021230.1	0	1	up,down
GO:0006662	glycerol ether metabolic process	biological_process	Solyc00g005840.2;Solyc01g096480.2;Solyc01g008250.2;Solyc01g108020.2;Solyc02g068500.2;Solyc02g079960.2;Solyc02g084710.2;Solyc02g087630.2;Solyc03g115870.2;Solyc03g121480.2;Solyc04g005810.2;Solyc04g010030.1;Solyc04g071560.2;Solyc04g078910.2;Solyc04g080850.2;Solyc04g081970.2;Solyc05g006830.2;Solyc05g006850.2;Solyc05g006870.2;Solyc05g056300.2;Solyc06g069720.2;Solyc07g063190.2;Solyc07g064940.2;Solyc09g…	0	1	up,down
GO:0006003	fructose 2,6-bisphosphate metabolic process	biological_process	Solyc06g082150.2	0	1	down
GO:0042765	GPI-anchor transamidase complex	cellular_component	Solyc02g067820.2;Solyc09g059960.2	0	1	up,down
GO:0006400	tRNA modification	biological_process	Solyc01g081460.2;Solyc02g068650.1;Solyc04g051600.2;Solyc04g074710.2;Solyc05g050000.2;Solyc08g062610.2;Solyc09g008130.2;Solyc11g069340.1;Solyc12g017690.1	0	1	up,down
GO:0017056	structural constituent of nuclear pore	molecular_function	Solyc01g090670.2;Solyc07g008160.2	0	1	up,down
GO:0004751	ribose-5-phosphate isomerase activity	molecular_function	Solyc02g069620.2;Solyc05g008370.1	0	1	up,down
GO:0000724	double-strand break repair via homologous recombination	biological_process	Solyc02g050200.1	0	1	up
GO:0004519	endonuclease activity	molecular_function	Solyc02g067670.2;Solyc03g123700.2;Solyc03g115580.2;Solyc05g009430.2;Solyc09g009340.1;Solyc11g066850.1;Solyc12g014220.1;Solyc12g036250.1;Solyc12g096280.1	0	1	up,down
GO:0003871	5-methyltetrahydropteroyltriglutamate-homocysteine S-methyltransferase activity	molecular_function	Solyc01g009180.2;Solyc10g081510.1	0	1	down
GO:0016651	oxidoreductase activity, acting on NADH or NADPH	molecular_function	Solyc01g007300.1;Solyc01g011410.1;Solyc02g087240.2;Solyc02g092270.2;Solyc03g007660.2;Solyc06g036350.2;Solyc10g047410.1;Solyc11g070030.1;Solyc11g011470.1	0	1	up,down
GO:0004044	amidophosphoribosyltransferase activity	molecular_function	Solyc01g088360.2;Solyc01g110520.2	0	1	up,down
GO:0003997	acyl-CoA oxidase activity	molecular_function	Solyc04g054890.2;Solyc08g078390.2;Solyc10g008110.2	0	1	up,down
GO:0019887	protein kinase regulator activity	molecular_function	Solyc01g088740.2;Solyc05g050680.2;Solyc06g061000.2	0	1	up,down
GO:0004392	heme oxygenase (decyclizing) activity	molecular_function	Solyc04g079290.2;Solyc12g009470.1	0	1	up,down
GO:0000272	polysaccharide catabolic process	biological_process	Solyc01g067660.2;Solyc01g094580.2;Solyc07g052690.2;Solyc08g007130.2;Solyc08g077530.2;Solyc08g005780.2;Solyc08g082810.2	0	1	up,down
GO:0004612	phosphoenolpyruvate carboxykinase (ATP) activity	molecular_function	Solyc04g076880.2	0	1	down
GO:0005853	eukaryotic translation elongation factor 1 complex	cellular_component	Solyc01g098000.2;Solyc06g011280.2;Solyc07g016150.2;Solyc11g072190.1	0	1	up
GO:0042545	cell wall modification	biological_process	Solyc00g027770.2;Solyc01g091060.1;Solyc01g099940.2;Solyc01g099960.2;Solyc02g080220.2;Solyc02g080200.2;Solyc02g080210.2;Solyc03g078090.2;Solyc03g078100.2;Solyc03g083360.2;Solyc03g123620.2;Solyc03g123630.2;Solyc05g053680.1;Solyc05g047590.2;Solyc06g051960.2;Solyc07g017600.2;Solyc07g064170.2;Solyc07g043240.2;Solyc09g075330.2;Solyc11g005770.1;Solyc12g098340.1;Solyc12g008530.1	0	1	up,down
GO:0035004	phosphatidylinositol 3-kinase activity	molecular_function	Solyc04g015350.2	0	1	up
GO:0010027	thylakoid membrane organization	biological_process	Solyc07g054820.2	0	1	down
GO:0016458	gene silencing	biological_process	Solyc11g072320.1;Solyc11g072390.1	0	1	up
GO:0008837	diaminopimelate epimerase activity	molecular_function	Solyc09g005700.2	0	1	up
GO:0008792	arginine decarboxylase activity	molecular_function	Solyc01g110440.2;Solyc10g054440.1	0	1	down
GO:0006108	malate metabolic process	biological_process	Solyc01g090710.2;Solyc01g106480.2;Solyc02g063490.2;Solyc03g115990.1;Solyc03g071590.2;Solyc07g062650.2;Solyc09g091070.1;Solyc09g090140.2;Solyc11g007990.1;Solyc12g014180.1	0	1	up,down
GO:0009103	lipopolysaccharide biosynthetic process	biological_process	Solyc01g008440.2;Solyc02g072530.1;Solyc02g090510.2;Solyc02g065070.2;Solyc02g084870.2;Solyc03g005330.1;Solyc03g082500.2;Solyc03g113390.2;Solyc04g080730.2;Solyc05g049970.2;Solyc06g084160.2;Solyc07g056350.2;Solyc07g062080.2;Solyc08g005140.2;Solyc09g082800.2;Solyc10g074570.1;Solyc10g006980.2;Solyc10g007500.2;Solyc10g079130.1;Solyc11g006370.1;Solyc11g018610.1	0	1	up,down
GO:0003862	3-isopropylmalate dehydrogenase activity	molecular_function	Solyc05g009030.2	0	1	down
GO:0008170	N-methyltransferase activity	molecular_function	Solyc06g068470.2	0	1	up,down
GO:0019867	outer membrane	cellular_component	Solyc04g079270.2;Solyc06g076360.2;Solyc10g079290.1;Solyc11g062070.1;Solyc11g071890.1	0	1	up,down
GO:0006426	glycyl-tRNA aminoacylation	biological_process	Solyc01g090200.2;Solyc03g118170.2;Solyc11g039830.1	0	1	up
GO:0045980	negative regulation of nucleotide metabolic process	biological_process	Solyc05g055250.2	0	1	down
GO:0032324	molybdopterin cofactor biosynthetic process	biological_process	Solyc01g009050.2	0	1	down
GO:0006289	nucleotide-excision repair	biological_process	Solyc01g097440.2;Solyc02g067670.2;Solyc02g063130.2;Solyc02g085840.2;Solyc03g117510.2;Solyc03g117780.2;Solyc03g118340.2;Solyc04g007120.2;Solyc05g012620.2;Solyc06g071430.2;Solyc06g008970.2;Solyc08g079610.2;Solyc09g011730.2;Solyc11g011150.1;Solyc12g021360.1;Solyc12g042060.1	0	1	up,down
GO:0006914	autophagy	biological_process	Solyc02g036380.2;Solyc05g050390.2;Solyc06g043140.2	0	1	up,down
GO:0006006	glucose metabolic process	biological_process	Solyc02g093830.2;Solyc05g015950.2;Solyc07g045540.2	0	1	up,down
GO:0004832	valine-tRNA ligase activity	molecular_function	Solyc09g007540.2	0	1	up
GO:0006184	GTP catabolic process	biological_process	Solyc02g087880.2;Solyc03g025730.2;Solyc03g111380.2;Solyc03g118760.2;Solyc04g077020.2;Solyc04g081490.2;Solyc06g005910.2;Solyc06g035970.2;Solyc08g006890.2;Solyc10g080940.1;Solyc10g085020.1;Solyc10g086760.1;Solyc12g009990.1	0	1	up,down
GO:0008199	ferric iron binding	molecular_function	Solyc05g052470.2;Solyc06g050980.2	0	1	up
GO:0033897	ribonuclease T2 activity	molecular_function	Solyc05g007940.2;Solyc06g082890.2;Solyc07g006570.2;Solyc09g020110.2	0	1	up,down
GO:0018298	protein-chromophore linkage	biological_process	Solyc01g059870.2;Solyc02g071260.2;Solyc05g053410.2;Solyc07g045480.2;Solyc10g044670.1	0	1	up,down
GO:0005787	signal peptidase complex	cellular_component	Solyc01g098780.2;Solyc03g005740.1;Solyc04g072110.2	0	1	down
GO:0003924	GTPase activity	molecular_function	Solyc01g066690.2;Solyc01g067530.2;Solyc01g090170.2;Solyc01g090690.2;Solyc01g097640.2;Solyc01g103370.2;Solyc01g086850.2;Solyc01g088510.2;Solyc01g088560.2;Solyc01g095970.2;Solyc01g103380.2;Solyc01g105400.2;Solyc01g106050.2;Solyc01g109520.2;Solyc02g077600.2;Solyc02g081660.2;Solyc02g087880.2;Solyc02g030450.2;Solyc02g064640.2;Solyc02g069370.2;Solyc02g077280.2;Solyc02g092330.2;Solyc03g058190.2;Solyc03g…	0	1	up,down
GO:0005743	mitochondrial inner membrane	cellular_component	Solyc01g060070.2;Solyc02g091880.2;Solyc02g092270.2;Solyc03g007660.2;Solyc03g043850.2;Solyc03g112810.2;Solyc03g079940.2;Solyc03g121860.1;Solyc06g007800.2;Solyc06g036350.2;Solyc06g082270.1;Solyc06g084550.2;Solyc07g065200.2;Solyc10g078690.1;Solyc11g039910.1;Solyc11g066610.1;Solyc11g068980.1;Solyc12g049220.1	0	1	up,down
GO:0008897	holo-[acyl-carrier-protein] synthase activity	molecular_function	Solyc09g009960.2;Solyc11g006930.1	0	1	up,down
GO:0003827	alpha-1,3-mannosylglycoprotein 2-beta-N-acetylglucosaminyltransferase activity	molecular_function	Solyc01g112240.2	0	1	down
GO:0019307	mannose biosynthetic process	biological_process	Solyc05g048760.2;Solyc08g008670.2	0	1	up
GO:0045905	positive regulation of translational termination	biological_process	Solyc01g011000.2;Solyc03g115650.2;Solyc04g005510.2;Solyc07g005560.2;Solyc12g010060.1	0	1	up,down
GO:0004550	nucleoside diphosphate kinase activity	molecular_function	Solyc01g089970.2;Solyc03g110960.2;Solyc06g071960.2;Solyc08g008340.2;Solyc08g082430.2;Solyc12g049370.1	0	1	up,down
GO:0046417	chorismate metabolic process	biological_process	Solyc02g088460.2;Solyc11g017240.1	0	1	down
GO:0016872	intramolecular lyase activity	molecular_function	Solyc02g067870.2;Solyc05g010320.2;Solyc05g052240.2;Solyc06g084260.2;Solyc07g062030.2;Solyc08g061480.2	0	1	up,down
GO:0015093	ferrous iron transmembrane transporter activity	molecular_function	Solyc01g067530.2;Solyc01g080780.2;Solyc01g081010.2;Solyc02g081660.2;Solyc02g023970.2;Solyc02g077280.2;Solyc03g121980.2;Solyc04g072770.2;Solyc04g080900.2;Solyc04g051830.2;Solyc04g080770.2;Solyc06g083520.2;Solyc06g084270.2;Solyc07g066430.2;Solyc07g053730.2;Solyc08g068200.2;Solyc09g061430.2;Solyc09g090460.2;Solyc10g005910.2;Solyc11g065870.1;Solyc12g049270.1	0	1	up,down
GO:0006659	phosphatidylserine biosynthetic process	biological_process	Solyc04g007520.2;Solyc05g008580.2	0	1	up,down
GO:0015940	pantothenate biosynthetic process	biological_process	Solyc09g007130.2;Solyc09g061680.2	0	1	up,down
GO:0042546	cell wall biogenesis	biological_process	Solyc03g115830.1	0	1	down
GO:0030488	tRNA methylation	biological_process	Solyc02g086640.2;Solyc03g025270.2	0	1	up,down
GO:0016833	oxo-acid-lyase activity	molecular_function	Solyc04g049360.2;Solyc06g006100.2	0	1	down
GO:0009236	cobalamin biosynthetic process	biological_process	Solyc02g086560.2;Solyc07g064810.2;Solyc11g069290.1	0	1	up,down
GO:0005315	inorganic phosphate transmembrane transporter activity	molecular_function	Solyc05g013510.2	0	1	up
GO:0006379	mRNA cleavage	biological_process	Solyc09g007370.2	0	1	up
GO:0016876	ligase activity, forming aminoacyl-tRNA and related compounds	molecular_function	Solyc01g111990.2;Solyc01g112290.2;Solyc01g102410.2;Solyc03g097290.2;Solyc05g005800.2;Solyc05g009220.2;Solyc07g048080.2;Solyc08g074550.2	0	1	up,down
GO:0004830	tryptophan-tRNA ligase activity	molecular_function	Solyc08g074410.2;Solyc12g095850.1	0	1	up
GO:0016023	cytoplasmic membrane-bounded vesicle	cellular_component	Solyc04g016360.2	0	1	up
GO:0016272	prefoldin complex	cellular_component	Solyc01g097300.2;Solyc05g012930.2;Solyc06g053460.1;Solyc07g042620.2;Solyc07g053860.2;Solyc08g016420.2	0	1	up,down
GO:0004640	phosphoribosylanthranilate isomerase activity	molecular_function	Solyc02g076760.2;Solyc06g051410.2	0	1	up,down
GO:0005744	mitochondrial inner membrane presequence translocase complex	cellular_component	Solyc01g098230.2;Solyc01g098630.2	0	1	up
GO:0004056	argininosuccinate lyase activity	molecular_function	Solyc04g076320.2	0	1	down
GO:0009378	four-way junction helicase activity	molecular_function	Solyc01g094150.2;Solyc01g099760.2;Solyc01g068330.2;Solyc01g109940.2;Solyc02g070440.2;Solyc02g087530.1;Solyc02g084910.2;Solyc02g087540.1;Solyc03g082630.2;Solyc03g118320.1;Solyc03g007760.2;Solyc03g033820.1;Solyc03g033840.2;Solyc03g110900.2;Solyc03g112590.2;Solyc04g063360.2;Solyc05g018570.2;Solyc05g018590.2;Solyc06g060150.2;Solyc06g071980.2;Solyc06g074980.2;Solyc06g084530.2;Solyc06g053160.2;Solyc06g…	0	1	up,down
GO:0009360	DNA polymerase III complex	cellular_component	Solyc01g020440.2;Solyc02g083600.2	0	1	up,down
GO:0000062	fatty-acyl-CoA binding	molecular_function	Solyc01g099350.2;Solyc03g082910.2;Solyc04g078090.2;Solyc08g075690.2	0	1	up,down
GO:0004781	sulfate adenylyltransferase (ATP) activity	molecular_function	Solyc09g082860.2	0	1	down
GO:0031227	intrinsic to endoplasmic reticulum membrane	cellular_component	Solyc01g081480.2;Solyc01g089900.2;Solyc01g090590.2;Solyc02g068920.2;Solyc02g093770.2;Solyc03g118850.2;Solyc04g079280.2;Solyc05g050710.2;Solyc05g055420.2;Solyc06g064640.2;Solyc07g062540.2;Solyc07g006330.1;Solyc08g006080.1;Solyc11g008550.1;Solyc11g007770.1;Solyc11g042430.1	0	1	up,down
GO:0016636	oxidoreductase activity, acting on the CH-CH group of donors, iron-sulfur protein as acceptor	molecular_function	Solyc01g008930.2	0	1	down
GO:0009308	amine metabolic process	biological_process	Solyc05g013440.2;Solyc08g079430.2;Solyc09g075940.2	0	1	up
GO:0004000	adenosine deaminase activity	molecular_function	Solyc05g048810.2	0	1	up
GO:0008119	thiopurine S-methyltransferase activity	molecular_function	Solyc01g088000.2;Solyc08g014600.2	0	1	up,down
GO:0006414	translational elongation	biological_process	Solyc01g098000.2;Solyc01g016470.2;Solyc01g104370.2;Solyc03g112150.1;Solyc05g054580.2;Solyc06g008940.2;Solyc06g074430.2;Solyc06g011280.2;Solyc06g071790.2;Solyc07g016150.2;Solyc07g009330.2;Solyc07g018360.2;Solyc09g073000.2;Solyc10g075020.1;Solyc11g067100.1;Solyc11g072190.1;Solyc12g011270.1	0	1	up,down
GO:0006635	fatty acid beta-oxidation	biological_process	Solyc04g054890.2;Solyc08g078390.2;Solyc10g008110.2	0	1	up,down
GO:0005667	transcription factor complex	cellular_component	Solyc01g007760.2;Solyc02g087310.2;Solyc04g081350.2;Solyc06g074010.2;Solyc10g078430.1;Solyc11g068800.1	0	1	up,down
GO:0006144	purine base metabolic process	biological_process	Solyc11g006550.1	0	1	down
GO:0004820	glycine-tRNA ligase activity	molecular_function	Solyc01g090200.2;Solyc03g118170.2;Solyc11g039830.1	0	1	up
GO:0016799	hydrolase activity, hydrolyzing N-glycosyl compounds	molecular_function	Solyc03g117510.2	0	1	up
GO:0005666	DNA-directed RNA polymerase III complex	cellular_component	Solyc05g051620.2;Solyc05g025650.2	0	1	up,down
GO:0006189	'de novo' IMP biosynthetic process	biological_process	Solyc08g078490.2;Solyc11g006340.1	0	1	up
GO:0000775	chromosome, centromeric region	cellular_component	Solyc03g114520.2;Solyc08g077520.2;Solyc10g019040.1;Solyc11g008090.1	0	1	up,down
GO:0008963	phospho-N-acetylmuramoyl-pentapeptide-transferase activity	molecular_function	Solyc02g070560.2;Solyc04g016520.2	0	1	up,down
GO:0000245	spliceosomal complex assembly	biological_process	Solyc03g062700.2;Solyc09g098560.2	0	1	down
GO:0006383	transcription from RNA polymerase III promoter	biological_process	Solyc05g051620.2;Solyc05g025650.2	0	1	up,down
GO:0003968	RNA-directed RNA polymerase activity	molecular_function	Solyc03g114140.2;Solyc04g014870.2;Solyc05g007510.2;Solyc06g051170.2;Solyc08g075820.2	0	1	up,down
GO:0031305	integral to mitochondrial inner membrane	cellular_component	Solyc04g054470.2	0	1	down
GO:0016485	protein processing	biological_process	Solyc01g009380.2;Solyc06g073410.2;Solyc11g011480.1;Solyc11g068670.1	0	1	up,down
GO:0009349	riboflavin synthase complex	cellular_component	Solyc08g015660.2;Solyc12g096590.1	0	1	up
GO:0032259	methylation	biological_process	Solyc07g045070.2;Solyc09g014320.2;Solyc09g047870.2;Solyc10g046930.1;Solyc12g015710.1	0	1	up,down
GO:0005778	peroxisomal membrane	cellular_component	Solyc01g091730.2;Solyc04g080000.1;Solyc04g080930.2;Solyc05g054950.2;Solyc06g066570.2;Solyc10g017850.2	0	1	up,down
GO:0046556	alpha-N-arabinofuranosidase activity	molecular_function	Solyc10g081120.1	0	1	up
GO:0016841	ammonia-lyase activity	molecular_function	Solyc01g102800.2;Solyc03g042560.1;Solyc05g056170.2;Solyc09g007890.1;Solyc09g007900.2;Solyc10g086180.1	0	1	up,down
GO:0008440	inositol-1,4,5-trisphosphate 3-kinase activity	molecular_function	Solyc03g118000.1;Solyc12g042430.1	0	1	up,down
GO:0019310	inositol catabolic process	biological_process	Solyc06g062430.2;Solyc11g006570.1	0	1	up
GO:0016615	malate dehydrogenase activity	molecular_function	Solyc01g090710.2;Solyc03g071590.2;Solyc09g090140.2;Solyc11g007990.1	0	1	up
GO:0005789	endoplasmic reticulum membrane	cellular_component	Solyc01g006000.2;Solyc01g088650.2;Solyc01g109410.2;Solyc02g087170.2;Solyc02g083260.2;Solyc03g117650.2;Solyc05g046330.2;Solyc07g014700.2;Solyc07g056390.2;Solyc08g076810.2;Solyc08g080420.2;Solyc08g076570.2;Solyc12g042530.1	0	1	up,down
GO:0004411	homogentisate 1,2-dioxygenase activity	molecular_function	Solyc12g014100.1	0	1	down
GO:0006561	proline biosynthetic process	biological_process	Solyc02g068640.2	0	1	up
GO:0003922	GMP synthase (glutamine-hydrolyzing) activity	molecular_function	Solyc08g081150.2	0	1	up
GO:0000176	nuclear exosome (RNase complex)	cellular_component	Solyc10g018520.1	0	1	down
GO:0019825	oxygen binding	molecular_function	Solyc08g068070.2;Solyc08g068090.2	0	1	up,down
GO:0005875	microtubule associated complex	cellular_component	Solyc01g005460.2;Solyc01g066590.2;Solyc03g113540.2;Solyc03g120690.2;Solyc06g071180.2;Solyc07g063180.2;Solyc07g063610.2;Solyc12g044240.1	0	1	up,down
GO:0005576	extracellular region	cellular_component	Solyc01g106830.2;Solyc01g100500.2;Solyc02g014220.2;Solyc02g092110.2;Solyc02g092120.2;Solyc04g077580.2;Solyc08g082250.2;Solyc09g009130.2;Solyc10g083580.1	0	1	up,down
GO:0010038	response to metal ion	biological_process	Solyc04g076050.2;Solyc09g072620.2	0	1	up,down
GO:0009521	photosystem	cellular_component	Solyc10g017940.1;Solyc10g047410.1;Solyc10g061830.1;Solyc12g038080.1	0	1	up,down
GO:0008883	glutamyl-tRNA reductase activity	molecular_function	Solyc01g106390.2;Solyc04g076870.2	0	1	up,down
GO:0003879	ATP phosphoribosyltransferase activity	molecular_function	Solyc01g103750.2	0	1	up
GO:0016469	proton-transporting two-sector ATPase complex	cellular_component	Solyc01g111760.2;Solyc01g007320.2;Solyc02g091130.2;Solyc04g007550.2;Solyc06g063330.2;Solyc10g055670.1;Solyc11g039980.1;Solyc12g055800.1	0	1	up,down
GO:0042803	protein homodimerization activity	molecular_function	Solyc07g064930.2;Solyc10g081240.1;Solyc12g014470.1	0	1	up,down
GO:0006563	L-serine metabolic process	biological_process	Solyc01g104000.2;Solyc02g091560.2;Solyc04g076790.2;Solyc05g053810.2;Solyc08g065490.2;Solyc12g095930.1;Solyc12g098490.1	0	1	up,down
GO:0003779	actin binding	molecular_function	Solyc01g099720.2;Solyc01g111380.2;Solyc01g109580.2;Solyc02g021420.2;Solyc04g011370.2;Solyc04g015830.2;Solyc04g024530.2;Solyc05g013940.2;Solyc06g005360.2;Solyc08g066110.2;Solyc08g075070.2;Solyc09g010440.2;Solyc09g072590.2;Solyc09g065950.2;Solyc09g090110.2;Solyc10g084660.1;Solyc10g051340.1;Solyc10g079400.1;Solyc10g080100.1;Solyc11g070130.1;Solyc12g044630.1;Solyc12g056770.1;Solyc12g008590.1	0	1	up,down
GO:0004649	poly(ADP-ribose) glycohydrolase activity	molecular_function	Solyc12g017920.1	0	1	up
GO:0004527	exonuclease activity	molecular_function	Solyc04g081280.2;Solyc04g049010.2;Solyc09g009340.1;Solyc12g089280.1	0	1	up
GO:0016671	oxidoreductase activity, acting on a sulfur group of donors, disulfide as acceptor	molecular_function	Solyc02g063250.2;Solyc02g084030.2;Solyc03g093690.2;Solyc03g111720.2;Solyc06g034020.2;Solyc07g056390.2	0	1	up,down
GO:0045263	proton-transporting ATP synthase complex, coupling factor F(o)	cellular_component	Solyc00g171810.2;Solyc06g065990.1;Solyc06g066000.1	0	1	up,down
GO:0006760	folic acid-containing compound metabolic process	biological_process	Solyc10g079830.1	0	1	down
GO:0009165	nucleotide biosynthetic process	biological_process	Solyc01g109830.2	0	1	up
GO:0004417	hydroxyethylthiazole kinase activity	molecular_function	Solyc05g053480.2	0	1	up
GO:0005471	ATP:ADP antiporter activity	molecular_function	Solyc03g119970.2;Solyc06g050210.2	0	1	down
GO:0019008	molybdopterin synthase complex	cellular_component	Solyc01g073730.2	0	1	down
GO:0016742	hydroxymethyl-, formyl- and related transferase activity	molecular_function	Solyc02g091290.2;Solyc08g078490.2;Solyc11g012100.1	0	1	up
GO:0016986	transcription initiation factor activity	molecular_function	Solyc03g122020.2;Solyc04g078050.2;Solyc07g065040.2;Solyc09g009680.2;Solyc10g006100.2	0	1	up,down
GO:0004634	phosphopyruvate hydratase activity	molecular_function	Solyc03g114500.2;Solyc06g076650.2;Solyc09g009020.2;Solyc10g085550.1	0	1	up,down
GO:0046836	glycolipid transport	biological_process	Solyc02g070250.2;Solyc04g064920.2;Solyc06g083810.2	0	1	up,down
GO:0047134	protein-disulfide reductase activity	molecular_function	Solyc01g073890.2;Solyc01g109230.2;Solyc01g073810.2;Solyc01g073820.2;Solyc01g073830.1;Solyc01g099580.1;Solyc02g068680.1;Solyc03g097960.1;Solyc04g082940.2;Solyc05g005460.2;Solyc06g072460.1;Solyc08g014370.1;Solyc09g011260.1	0	1	up,down
GO:0004177	aminopeptidase activity	molecular_function	Solyc01g006480.2;Solyc01g006800.2;Solyc01g100740.2;Solyc03g083330.2;Solyc03g063290.2;Solyc03g111180.2;Solyc04g015300.2;Solyc11g007090.1;Solyc12g010020.1;Solyc12g010040.1	0	1	up,down
GO:0016471	vacuolar proton-transporting V-type ATPase complex	cellular_component	Solyc04g049330.2;Solyc05g056020.2	0	1	down
GO:0015992	proton transport	biological_process	Solyc01g111760.2;Solyc01g007320.2;Solyc01g100390.2;Solyc02g091130.2;Solyc03g117480.2;Solyc04g007550.2;Solyc04g049330.2;Solyc04g071880.2;Solyc05g056020.2;Solyc06g068240.2;Solyc06g063330.2;Solyc07g007600.2;Solyc10g055670.1;Solyc11g039980.1;Solyc12g009840.1;Solyc12g055800.1	0	1	up,down
GO:0050832	defense response to fungus	biological_process	Solyc01g097240.2;Solyc01g097270.2;Solyc01g097280.2	0	1	down
GO:0007585	respiratory gaseous exchange	biological_process	Solyc01g105220.2;Solyc08g075540.2;Solyc08g075550.2;Solyc11g011990.1	0	1	down
GO:0007018	microtubule-based movement	biological_process	Solyc01g057320.1;Solyc01g066820.2;Solyc01g091480.2;Solyc01g098080.2;Solyc01g098980.2;Solyc01g108670.2;Solyc01g110190.2;Solyc02g091780.1;Solyc02g062330.1;Solyc02g068340.2;Solyc02g084390.2;Solyc03g120810.2;Solyc04g040110.2;Solyc04g076310.2;Solyc04g077540.2;Solyc04g081060.2;Solyc04g078610.2;Solyc05g054260.2;Solyc06g009780.2;Solyc06g060140.2;Solyc06g075580.2;Solyc07g064030.2;Solyc07g065880.2;Solyc08g…	0	1	up,down
GO:0008219	cell death	biological_process	Solyc01g102520.2;Solyc02g077570.1;Solyc02g082430.2;Solyc02g083720.2;Solyc04g049090.2;Solyc06g010010.1;Solyc06g010030.2;Solyc07g063260.2;Solyc08g015870.2;Solyc10g044510.1	0	1	up,down
GO:0006890	retrograde vesicle-mediated transport, Golgi to ER	biological_process	Solyc02g030250.2;Solyc02g069590.2	0	1	up,down
GO:0009060	aerobic respiration	biological_process	Solyc02g021770.1;Solyc07g019510.2;Solyc11g063610.1	0	1	up,down
GO:0004367	glycerol-3-phosphate dehydrogenase [NAD+] activity	molecular_function	Solyc01g088150.2;Solyc04g016330.2;Solyc06g048920.2	0	1	up,down
GO:0003713	transcription coactivator activity	molecular_function	Solyc02g061790.2;Solyc08g082580.2	0	1	up,down
GO:0007049	cell cycle	biological_process	Solyc01g080780.2;Solyc02g083600.2;Solyc03g114520.2;Solyc04g071310.2;Solyc07g005950.2;Solyc08g006700.2;Solyc12g042700.1;Solyc12g042720.1	0	1	up,down
GO:0051015	actin filament binding	molecular_function	Solyc02g067510.2;Solyc02g087580.2;Solyc05g006780.2;Solyc11g010350.1	0	1	down
GO:0006801	superoxide metabolic process	biological_process	Solyc01g067740.2;Solyc02g021140.2;Solyc03g095180.2;Solyc03g062890.2;Solyc06g048410.2;Solyc06g049080.2;Solyc08g079830.2;Solyc11g066390.1	0	1	up,down
GO:0004659	prenyltransferase activity	molecular_function	Solyc01g105460.2;Solyc01g080860.2;Solyc03g051810.2;Solyc03g114300.2;Solyc07g017770.2;Solyc09g014760.2	0	1	up,down
GO:0019079	viral genome replication	biological_process	Solyc03g082630.2;Solyc08g083020.2	0	1	up
GO:0006808	regulation of nitrogen utilization	biological_process	Solyc01g015000.2;Solyc06g009400.2	0	1	up,down
GO:0070402	NADPH binding	molecular_function	Solyc01g098380.2;Solyc03g026210.2;Solyc03g114340.2	0	1	up,down
GO:0046854	phosphatidylinositol phosphorylation	biological_process	Solyc01g109930.2;Solyc02g069010.2;Solyc02g079250.2;Solyc02g079270.2;Solyc02g078860.2;Solyc04g014800.2;Solyc04g015350.2;Solyc05g056490.2;Solyc11g005910.1;Solyc11g012410.1;Solyc12g013560.1	0	1	up,down
GO:0030036	actin cytoskeleton organization	biological_process	Solyc01g099720.2;Solyc08g066110.2;Solyc09g065950.2;Solyc11g070130.1;Solyc12g044630.1;Solyc12g056770.1;Solyc12g008590.1	0	1	up,down
GO:0016563	transcription activator activity	molecular_function	Solyc01g073910.2;Solyc01g088720.2;Solyc01g090460.2;Solyc06g060830.2;Solyc08g068840.2;Solyc08g078300.2;Solyc11g012150.1	0	1	up,down
GO:0001682	tRNA 5'-leader removal	biological_process	Solyc11g007800.1	0	1	up
GO:0008937	ferredoxin-NAD(P) reductase activity	molecular_function	Solyc01g087520.2;Solyc02g087230.2	0	1	up,down
GO:0005675	holo TFIIH complex	cellular_component	Solyc01g099310.2;Solyc04g072880.2	0	1	down
GO:0006436	tryptophanyl-tRNA aminoacylation	biological_process	Solyc08g074410.2;Solyc12g095850.1	0	1	up
GO:0043754	dihydrolipoyllysine-residue (2-methylpropanoyl)transferase activity	molecular_function	Solyc01g066520.2	0	1	up
GO:0008553	hydrogen-exporting ATPase activity, phosphorylative mechanism	molecular_function	Solyc02g091130.2;Solyc04g007550.2	0	1	up,down
GO:0005199	structural constituent of cell wall	molecular_function	Solyc09g098510.2;Solyc12g098780.1	0	1	up,down
GO:0031461	cullin-RING ubiquitin ligase complex	cellular_component	Solyc01g010820.2;Solyc01g067210.2;Solyc01g067100.2;Solyc01g067120.2;Solyc01g099290.2;Solyc02g070460.2;Solyc02g087900.2;Solyc02g021470.2;Solyc05g007750.2;Solyc06g008710.1;Solyc06g084520.2;Solyc09g010050.1;Solyc09g074680.2	0	1	up,down
GO:0004559	alpha-mannosidase activity	molecular_function	Solyc02g083700.2;Solyc02g087290.2;Solyc06g068860.2	0	1	up
GO:0009664	plant-type cell wall organization	biological_process	Solyc09g098510.2;Solyc12g098780.1	0	1	up,down
GO:0006081	cellular aldehyde metabolic process	biological_process	Solyc01g011510.2;Solyc06g060250.2	0	1	up,down
GO:0000276	mitochondrial proton-transporting ATP synthase complex, coupling factor F(o)	cellular_component	Solyc00g019740.1;Solyc01g110540.2;Solyc07g026770.2;Solyc08g065470.2;Solyc11g072450.1;Solyc12g008730.1	0	1	up,down
GO:0047746	chlorophyllase activity	molecular_function	Solyc01g108520.1;Solyc06g053980.2;Solyc12g005300.1	0	1	up
GO:0043044	ATP-dependent chromatin remodeling	biological_process	Solyc01g067390.2;Solyc06g054560.2	0	1	down
GO:0009439	cyanate metabolic process	biological_process	Solyc09g090430.2	0	1	down
GO:0004089	carbonate dehydratase activity	molecular_function	Solyc05g005490.2;Solyc09g010970.2	0	1	up,down
GO:0004018	N6-(1,2-dicarboxyethyl)AMP AMP-lyase (fumarate-forming) activity	molecular_function	Solyc07g006530.2	0	1	down
GO:0006814	sodium ion transport	biological_process	Solyc01g103620.2;Solyc01g105540.2;Solyc05g017950.2;Solyc08g007590.2;Solyc09g055940.2;Solyc11g012360.1;Solyc11g065830.1;Solyc12g005410.1	0	1	up,down
GO:0016901	oxidoreductase activity, acting on the CH-OH group of donors, quinone or similar compound as acceptor	molecular_function	Solyc03g113490.2;Solyc06g071150.2	0	1	up,down
GO:0006529	asparagine biosynthetic process	biological_process	Solyc05g012200.2;Solyc06g007180.2;Solyc09g074100.2	0	1	up
GO:0050790	regulation of catalytic activity	biological_process	Solyc02g069090.2;Solyc02g069100.2;Solyc02g069110.2	0	1	down
GO:0006437	tyrosyl-tRNA aminoacylation	biological_process	Solyc07g008530.1	0	1	down
GO:0004665	prephenate dehydrogenase (NADP+) activity	molecular_function	Solyc06g050630.2;Solyc07g007590.1;Solyc09g011870.1	0	1	up,down
GO:0016844	strictosidine synthase activity	molecular_function	Solyc02g082900.2;Solyc05g025810.2;Solyc06g073910.2;Solyc10g079610.1;Solyc11g071800.1	0	1	up,down
GO:0030117	membrane coat	cellular_component	Solyc01g109540.2;Solyc01g007150.2;Solyc02g086940.2;Solyc03g120270.2;Solyc03g119270.1;Solyc04g025870.2;Solyc04g080980.2;Solyc05g005780.2;Solyc06g043030.2;Solyc06g066730.2;Solyc06g074650.2;Solyc07g032100.2;Solyc08g068210.2;Solyc08g075310.2;Solyc08g081320.2;Solyc10g081920.1;Solyc12g043000.1	0	1	up,down
GO:0010044	response to aluminum ion	biological_process	Solyc03g119640.2;Solyc03g096820.2	0	1	up,down
GO:0008519	ammonium transmembrane transporter activity	molecular_function	Solyc09g090730.1;Solyc10g076480.1	0	1	down
GO:0006097	glyoxylate cycle	biological_process	Solyc03g111130.1;Solyc03g111140.2	0	1	up,down
GO:0008601	protein phosphatase type 2A regulator activity	molecular_function	Solyc02g067980.2;Solyc02g093800.2;Solyc03g121410.2;Solyc05g014340.2;Solyc05g055530.2;Solyc06g071560.2;Solyc06g062530.2;Solyc06g065690.2;Solyc07g049220.2;Solyc09g008400.2;Solyc10g083920.1;Solyc12g006920.1;Solyc12g044800.1	0	1	up,down
GO:0016251	general RNA polymerase II transcription factor activity	molecular_function	Solyc04g076580.2;Solyc06g071450.2	0	1	up,down
GO:0017004	cytochrome complex assembly	biological_process	Solyc03g033990.1;Solyc07g063570.2;Solyc09g005870.1	0	1	up,down
GO:0006275	regulation of DNA replication	biological_process	Solyc06g076660.2	0	1	up
GO:0032968	positive regulation of transcription elongation from RNA polymerase II promoter	biological_process	Solyc09g011830.2	0	1	down
GO:0000105	histidine biosynthetic process	biological_process	Solyc01g098550.2;Solyc01g103750.2;Solyc02g071890.2;Solyc02g093060.2;Solyc03g044270.2;Solyc05g056150.2;Solyc07g064810.2;Solyc09g076020.2;Solyc10g079500.1;Solyc10g005930.1	0	1	up,down
GO:0009229	thiamine diphosphate biosynthetic process	biological_process	Solyc09g074970.2	0	1	up
GO:0046873	metal ion transmembrane transporter activity	molecular_function	Solyc01g087530.2;Solyc01g106900.2;Solyc01g103890.2;Solyc02g032100.2;Solyc02g081600.2;Solyc03g005390.2;Solyc04g008340.2;Solyc05g012220.2;Solyc05g053370.2;Solyc06g068490.2;Solyc07g043230.2;Solyc07g065380.2;Solyc08g065190.2;Solyc08g069000.2;Solyc09g065920.2;Solyc10g007740.2;Solyc11g062020.1;Solyc11g066660.1	0	1	up,down
GO:0017176	phosphatidylinositol N-acetylglucosaminyltransferase activity	molecular_function	Solyc00g007090.2;Solyc02g081610.1;Solyc04g017700.2	0	1	up,down
GO:0005992	trehalose biosynthetic process	biological_process	Solyc01g005210.2;Solyc02g071590.1;Solyc02g072150.2;Solyc03g007290.2;Solyc03g083960.2;Solyc04g025940.2;Solyc04g072920.2;Solyc04g054930.2;Solyc05g005750.2;Solyc07g006500.2;Solyc07g055300.2;Solyc07g062140.2;Solyc08g076650.2;Solyc08g079060.2;Solyc10g046770.1;Solyc10g007950.2	0	1	up,down
GO:0006479	protein methylation	biological_process	Solyc01g096550.2;Solyc01g102940.2;Solyc03g111830.2;Solyc04g008860.2;Solyc05g054240.2;Solyc05g050000.2;Solyc07g032240.2;Solyc07g066280.2;Solyc07g055850.2;Solyc07g062930.2;Solyc08g067050.2;Solyc12g005280.1;Solyc12g008760.1;Solyc12g006030.1;Solyc12g100070.1	0	1	up,down
GO:0004654	polyribonucleotide nucleotidyltransferase activity	molecular_function	Solyc02g086600.2	0	1	down
GO:0006505	GPI anchor metabolic process	biological_process	Solyc01g081480.2;Solyc01g090590.2;Solyc02g068920.2;Solyc02g093770.2;Solyc03g118850.2;Solyc04g079280.2;Solyc05g050710.2;Solyc06g064640.2;Solyc11g008550.1;Solyc11g042430.1	0	1	up,down
GO:0005680	anaphase-promoting complex	cellular_component	Solyc03g113740.2	0	1	down
GO:0004030	aldehyde dehydrogenase [NAD(P)+] activity	molecular_function	Solyc01g011510.2;Solyc06g060250.2	0	1	up,down
GO:0008113	peptide-methionine-(S)-S-oxide reductase activity	molecular_function	Solyc01g080410.2;Solyc01g106400.2;Solyc07g062060.2;Solyc10g047930.1	0	1	up,down
GO:0006461	protein complex assembly	biological_process	Solyc00g049210.1;Solyc02g031770.2;Solyc06g065720.1;Solyc11g007000.1;Solyc11g021210.1	0	1	up,down
GO:0004671	protein C-terminal S-isoprenylcysteine carboxyl O-methyltransferase activity	molecular_function	Solyc04g009010.1;Solyc07g007700.1	0	1	up
GO:0003747	translation release factor activity	molecular_function	Solyc01g100420.2;Solyc03g078020.2;Solyc04g025290.2;Solyc08g079490.2;Solyc09g074650.2;Solyc10g079840.1;Solyc11g020590.1	0	1	up,down
GO:0015074	DNA integration	biological_process	Solyc00g131710.1;Solyc01g015100.1;Solyc01g016950.1;Solyc01g067050.1;Solyc02g055330.1;Solyc02g062480.1;Solyc03g063940.1;Solyc03g043670.1;Solyc04g011970.1;Solyc05g050260.1;Solyc05g016480.1;Solyc06g060030.1;Solyc08g062410.1;Solyc09g056150.1;Solyc10g051410.1;Solyc10g052630.1;Solyc10g049460.1;Solyc11g020560.1;Solyc11g017260.1;Solyc11g050910.1;Solyc11g062200.1;Solyc12g070160.1	0	1	up,down
GO:0005956	protein kinase CK2 complex	cellular_component	Solyc01g088740.2;Solyc05g050680.2;Solyc06g061000.2	0	1	up,down
GO:0003852	2-isopropylmalate synthase activity	molecular_function	Solyc06g053400.2;Solyc08g014130.2	0	1	down
GO:0016868	intramolecular transferase activity, phosphotransferases	molecular_function	Solyc03g006870.2;Solyc04g045340.2;Solyc04g054820.2;Solyc04g072800.2;Solyc04g005030.2;Solyc08g077270.2	0	1	up
GO:0006825	copper ion transport	biological_process	Solyc07g063160.2	0	1	down
GO:0000172	ribonuclease MRP complex	cellular_component	Solyc09g007370.2	0	1	up
GO:0017183	peptidyl-diphthamide biosynthetic process from peptidyl-histidine	biological_process	Solyc04g081310.2;Solyc06g066300.1;Solyc10g081540.1	0	1	up,down
GO:0008864	formyltetrahydrofolate deformylase activity	molecular_function	Solyc08g078490.2	0	1	up
GO:0045900	negative regulation of translational elongation	biological_process	Solyc12g099820.1	0	1	up
GO:0006102	isocitrate metabolic process	biological_process	Solyc01g005560.2;Solyc02g086610.2;Solyc11g011930.1	0	1	down
GO:0003949	1-(5-phosphoribosyl)-5-[(5-phosphoribosylamino)methylideneamino]imidazole-4-carboxamide isomerase activity	molecular_function	Solyc05g056150.2	0	1	up
GO:0005249	voltage-gated potassium channel activity	molecular_function	Solyc07g005520.1;Solyc08g008070.1;Solyc08g081230.1;Solyc10g076860.1;Solyc12g010080.1	0	1	up,down
GO:0004402	histone acetyltransferase activity	molecular_function	Solyc01g008120.2;Solyc02g068580.1;Solyc02g089790.2;Solyc02g092460.2;Solyc03g111710.2;Solyc04g008610.2;Solyc06g071820.2;Solyc08g014440.2	0	1	up,down
GO:0005247	voltage-gated chloride channel activity	molecular_function	Solyc01g103140.2;Solyc02g068080.2;Solyc02g094060.2;Solyc07g007690.2;Solyc07g066210.2;Solyc09g075800.2;Solyc10g044470.1;Solyc10g005690.2	0	1	up,down
GO:0016798	hydrolase activity, acting on glycosyl bonds	molecular_function	Solyc01g105500.2;Solyc03g115500.2;Solyc04g077190.2;Solyc05g012540.2;Solyc06g069580.2;Solyc07g007550.2;Solyc10g085220.1;Solyc11g033260.1;Solyc12g088210.1	0	1	up,down
GO:0008616	queuosine biosynthetic process	biological_process	Solyc04g074710.2;Solyc12g017690.1	0	1	down
GO:0030127	COPII vesicle coat	cellular_component	Solyc01g081070.2;Solyc01g080850.2;Solyc02g082220.2;Solyc03g005380.2;Solyc05g053830.2;Solyc06g084210.2;Solyc09g092680.2;Solyc11g068500.1	0	1	up,down
GO:0045901	positive regulation of translational elongation	biological_process	Solyc01g011000.2;Solyc03g115650.2;Solyc04g005510.2;Solyc07g005560.2;Solyc12g010060.1	0	1	up,down
GO:0006123	mitochondrial electron transport, cytochrome c to oxygen	biological_process	Solyc00g019730.1	0	1	up
GO:0004358	glutamate N-acetyltransferase activity	molecular_function	Solyc09g010420.2	0	1	up
GO:0034227	tRNA thio-modification	biological_process	Solyc01g091890.2	0	1	down
GO:0019363	pyridine nucleotide biosynthetic process	biological_process	Solyc02g093290.2;Solyc03g044430.2	0	1	up,down
GO:0030688	preribosome, small subunit precursor	cellular_component	Solyc07g017940.1	0	1	down
GO:0006282	regulation of DNA repair	biological_process	Solyc07g065870.2	0	1	down
GO:0003989	acetyl-CoA carboxylase activity	molecular_function	Solyc01g094340.2;Solyc09g013080.2;Solyc12g056940.1	0	1	up,down
GO:0030151	molybdenum ion binding	molecular_function	Solyc01g044370.1;Solyc02g081880.2;Solyc02g094120.2;Solyc07g066480.2;Solyc11g013810.1	0	1	up,down
GO:0009107	lipoate biosynthetic process	biological_process	Solyc01g087520.2;Solyc04g079750.2;Solyc07g054540.2;Solyc08g068440.2;Solyc12g099700.1	0	1	up,down
GO:0004609	phosphatidylserine decarboxylase activity	molecular_function	Solyc01g104880.2;Solyc06g060780.2	0	1	up,down
GO:0000155	two-component sensor activity	molecular_function	Solyc01g059870.2;Solyc02g071260.2;Solyc02g083680.1;Solyc04g008110.2;Solyc05g015610.2;Solyc05g053410.2;Solyc06g053710.2;Solyc07g045480.2;Solyc07g056580.2;Solyc07g047770.2;Solyc08g068960.2;Solyc09g089610.2;Solyc09g075440.2;Solyc10g044670.1;Solyc11g006180.1;Solyc12g011330.2	0	1	up,down
GO:0004809	tRNA (guanine-N2-)-methyltransferase activity	molecular_function	Solyc12g005280.1	0	1	up
GO:0003887	DNA-directed DNA polymerase activity	molecular_function	Solyc01g099220.2;Solyc01g102810.2;Solyc01g107010.2;Solyc01g020440.2;Solyc01g034150.2;Solyc02g083600.2;Solyc02g072090.1;Solyc02g093300.2;Solyc03g063340.2;Solyc03g098250.2;Solyc05g014540.2;Solyc07g064330.2;Solyc08g068120.1;Solyc10g081250.1	0	1	up,down
GO:0006487	protein N-linked glycosylation	biological_process	Solyc01g112240.2;Solyc02g093430.2;Solyc05g013580.2;Solyc07g008030.1;Solyc12g035470.1	0	1	up,down
GO:0006570	tyrosine metabolic process	biological_process	Solyc12g014100.1	0	1	down
GO:0008408	3'-5' exonuclease activity	molecular_function	Solyc01g100270.2;Solyc01g103460.2;Solyc03g082850.2;Solyc03g121250.2;Solyc07g052340.2;Solyc07g064330.2;Solyc08g065880.2;Solyc08g007350.1;Solyc09g092340.2;Solyc10g018520.1;Solyc11g006480.1;Solyc12g094540.1	0	1	up,down
GO:0004748	ribonucleoside-diphosphate reductase activity, thioredoxin disulfide as acceptor	molecular_function	Solyc01g080210.2;Solyc02g094160.1;Solyc04g051350.2;Solyc04g012060.2	0	1	up,down
GO:0008853	exodeoxyribonuclease III activity	molecular_function	Solyc08g076610.2	0	1	up
GO:0004478	methionine adenosyltransferase activity	molecular_function	Solyc01g101060.2;Solyc09g008280.1;Solyc10g083970.1;Solyc12g099000.1	0	1	up,down
GO:0016070	RNA metabolic process	biological_process	Solyc01g088700.2;Solyc03g097280.2;Solyc03g122110.1;Solyc04g079920.2;Solyc07g005810.2;Solyc08g005190.2;Solyc10g005530.2;Solyc12g009960.1	0	1	up,down
GO:0006397	mRNA processing	biological_process	Solyc01g086980.2;Solyc01g102970.2;Solyc01g103020.2;Solyc02g078610.2;Solyc02g082470.2;Solyc03g006520.2;Solyc03g033520.2;Solyc03g051900.2;Solyc03g097990.2;Solyc04g082620.2;Solyc05g005620.2;Solyc06g054580.2;Solyc09g030390.2;Solyc09g011930.2;Solyc09g065010.2;Solyc10g050540.1	0	1	up,down
GO:0052725	inositol-1,3,4-trisphosphate 6-kinase activity	molecular_function	Solyc03g097410.1;Solyc03g097150.2;Solyc04g077120.2;Solyc06g072740.1;Solyc08g015630.2;Solyc08g076690.1;Solyc08g005130.1;Solyc12g088200.1	0	1	up,down
GO:0008193	tRNA guanylyltransferase activity	molecular_function	Solyc04g051600.2	0	1	down
GO:0006298	mismatch repair	biological_process	Solyc01g079520.2;Solyc02g082660.2;Solyc02g078390.2;Solyc03g025890.1;Solyc03g080010.2;Solyc04g045660.2;Solyc06g069230.2;Solyc08g007330.2	0	1	up,down
GO:0030234	enzyme regulator activity	molecular_function	Solyc01g015000.2;Solyc01g111700.1;Solyc01g111710.2;Solyc06g009400.2	0	1	up,down
GO:0047325	inositol tetrakisphosphate 1-kinase activity	molecular_function	Solyc03g097410.1;Solyc03g097150.2;Solyc04g077120.2;Solyc06g072740.1;Solyc08g015630.2;Solyc08g076690.1;Solyc08g005130.1;Solyc12g088200.1	0	1	up,down
GO:0008097	5S rRNA binding	molecular_function	Solyc06g082870.2;Solyc06g007670.2;Solyc09g020130.2;Solyc11g018560.1	0	1	up,down
GO:0004020	adenylylsulfate kinase activity	molecular_function	Solyc02g064650.2;Solyc02g092410.2;Solyc09g009940.2;Solyc10g080680.1	0	1	up,down
GO:0004618	phosphoglycerate kinase activity	molecular_function	Solyc07g066600.2;Solyc07g066610.2;Solyc09g008130.2	0	1	up,down
GO:0005942	phosphatidylinositol 3-kinase complex	cellular_component	Solyc04g015350.2	0	1	up
GO:0004592	pantoate-beta-alanine ligase activity	molecular_function	Solyc09g061680.2	0	1	up
GO:0006303	double-strand break repair via nonhomologous end joining	biological_process	Solyc01g091350.2;Solyc01g091440.2;Solyc09g098230.2	0	1	up,down
GO:0004765	shikimate kinase activity	molecular_function	Solyc02g094420.2;Solyc04g051860.2;Solyc07g044970.1;Solyc08g076410.2;Solyc10g006600.2	0	1	up,down
GO:0000784	nuclear chromosome, telomeric region	cellular_component	Solyc02g070300.2	0	1	down
GO:0019205	nucleobase-containing compound kinase activity	molecular_function	Solyc01g088480.2;Solyc02g093990.2;Solyc03g005050.2;Solyc03g083610.2;Solyc04g049690.2;Solyc05g014980.2;Solyc06g065270.2;Solyc08g077300.2;Solyc09g007180.2;Solyc12g010380.1	0	1	up,down
GO:0005094	Rho GDP-dissociation inhibitor activity	molecular_function	Solyc04g014760.2;Solyc09g072670.2;Solyc11g012270.1	0	1	up,down
GO:0006342	chromatin silencing	biological_process	Solyc04g009430.2;Solyc07g065550.2	0	1	up,down
GO:0005815	microtubule organizing center	cellular_component	Solyc01g007180.2;Solyc02g081460.2;Solyc04g079390.2;Solyc09g009140.2;Solyc09g075190.2;Solyc11g071570.1	0	1	up,down
GO:0004834	tryptophan synthase activity	molecular_function	Solyc01g098550.2	0	1	up
GO:0006729	tetrahydrobiopterin biosynthetic process	biological_process	Solyc00g024150.2	0	1	up
GO:0007047	cellular cell wall organization	biological_process	Solyc03g070390.2;Solyc03g019750.2;Solyc03g114860.2;Solyc04g005340.2;Solyc04g051200.1;Solyc05g012070.2	0	1	up,down
GO:0004326	tetrahydrofolylpolyglutamate synthase activity	molecular_function	Solyc05g052920.2	0	1	down
GO:0000808	origin recognition complex	cellular_component	Solyc01g094760.2;Solyc03g006420.2;Solyc06g073510.2	0	1	up,down
GO:0004564	beta-fructofuranosidase activity	molecular_function	Solyc03g083910.2;Solyc08g079080.2	0	1	up,down
GO:0009987	cellular process	biological_process	Solyc01g006800.2;Solyc01g091070.2;Solyc01g100740.2;Solyc01g101020.2;Solyc01g099110.2;Solyc01g101030.2;Solyc02g062970.2;Solyc02g085640.2;Solyc02g085650.2;Solyc02g090670.2;Solyc05g009780.2;Solyc06g007200.2;Solyc06g082090.2;Solyc10g006770.2	0	1	up,down
GO:0005525	GTP binding	molecular_function	Solyc01g008000.2;Solyc01g060130.2;Solyc01g066690.2;Solyc01g067530.2;Solyc01g079540.2;Solyc01g080780.2;Solyc01g090170.2;Solyc01g090690.2;Solyc01g096220.2;Solyc01g097640.2;Solyc01g098920.2;Solyc01g103370.2;Solyc01g111560.2;Solyc01g081010.2;Solyc01g086850.2;Solyc01g088510.2;Solyc01g088560.2;Solyc01g091580.2;Solyc01g095970.2;Solyc01g100350.2;Solyc01g103380.2;Solyc01g104680.2;Solyc01g104700.2;Solyc01g…	0	1	up,down
GO:0004140	dephospho-CoA kinase activity	molecular_function	Solyc11g013460.1	0	1	down
GO:0030674	protein binding, bridging	molecular_function	Solyc02g067510.2;Solyc02g087580.2;Solyc05g006780.2;Solyc11g010350.1	0	1	down
GO:0006166	purine ribonucleoside salvage	biological_process	Solyc09g007940.2;Solyc10g086190.1	0	1	up
GO:0003993	acid phosphatase activity	molecular_function	Solyc02g087620.2;Solyc03g058950.2;Solyc03g093470.2;Solyc05g052480.2;Solyc06g034110.2;Solyc06g050990.2	0	1	up,down
GO:0004794	L-threonine ammonia-lyase activity	molecular_function	Solyc10g083760.1	0	1	up
GO:0006897	endocytosis	biological_process	Solyc06g008340.2;Solyc07g053310.2;Solyc09g066490.2	0	1	down
GO:0030976	thiamine pyrophosphate binding	molecular_function	Solyc02g077240.2;Solyc02g091100.2;Solyc03g044330.1;Solyc04g005190.2;Solyc04g005080.2;Solyc04g011350.2;Solyc05g054640.2;Solyc05g006520.2;Solyc09g005110.2;Solyc10g076510.1;Solyc12g009400.1;Solyc12g009410.1	0	1	up,down
GO:0004594	pantothenate kinase activity	molecular_function	Solyc03g112910.2;Solyc05g005250.2	0	1	up,down
GO:0004638	phosphoribosylaminoimidazole carboxylase activity	molecular_function	Solyc11g006340.1	0	1	up
GO:2001070	starch binding	molecular_function	Solyc02g080570.2;Solyc02g020980.2;Solyc06g082150.2;Solyc09g014400.2;Solyc09g098040.2	0	1	up,down
GO:0006388	tRNA splicing, via endonucleolytic cleavage and ligation	biological_process	Solyc01g091210.2;Solyc06g075350.1	0	1	up,down
GO:0005578	proteinaceous extracellular matrix	cellular_component	Solyc01g005370.2;Solyc01g105630.2;Solyc01g008950.2;Solyc02g065000.1;Solyc02g067220.2;Solyc02g090810.2;Solyc03g118810.1;Solyc03g033540.2;Solyc03g115930.1;Solyc06g053930.2;Solyc07g007950.1;Solyc07g064610.2;Solyc10g081170.1;Solyc11g072240.1;Solyc12g099990.1	0	1	up,down
GO:0015976	carbon utilization	biological_process	Solyc05g005490.2;Solyc09g010970.2	0	1	up,down
GO:0004814	arginine-tRNA ligase activity	molecular_function	Solyc12g008570.1	0	1	down
GO:0006568	tryptophan metabolic process	biological_process	Solyc01g098550.2;Solyc02g076760.2;Solyc06g051410.2	0	1	up,down
GO:0000275	mitochondrial proton-transporting ATP synthase complex, catalytic core F(1)	cellular_component	Solyc02g091130.2;Solyc04g007550.2;Solyc06g063220.2;Solyc12g055760.1	0	1	up,down
GO:0006012	galactose metabolic process	biological_process	Solyc02g030230.2;Solyc02g069580.2;Solyc07g043550.2;Solyc08g082440.2;Solyc08g080570.2;Solyc10g050850.1;Solyc12g055930.1	0	1	up,down
GO:0016772	transferase activity, transferring phosphorus-containing groups	molecular_function	Solyc01g080460.2;Solyc01g090940.2;Solyc01g091210.2;Solyc01g096160.2;Solyc02g064650.2;Solyc02g092410.2;Solyc03g071720.2;Solyc03g005410.2;Solyc09g018510.2;Solyc09g083330.2;Solyc10g005370.2;Solyc10g080680.1	0	1	up,down
GO:0051537	2 iron, 2 sulfur cluster binding	molecular_function	Solyc04g040160.2;Solyc06g060310.2;Solyc07g008310.2;Solyc11g039840.1;Solyc11g012850.1;Solyc11g066440.1;Solyc12g005630.1;Solyc12g096550.1	0	1	up,down
GO:0003910	DNA ligase (ATP) activity	molecular_function	Solyc02g091120.2;Solyc09g011930.2;Solyc11g066370.1	0	1	up
GO:0006777	Mo-molybdopterin cofactor biosynthetic process	biological_process	Solyc01g009050.2;Solyc01g073730.2;Solyc05g050570.2;Solyc06g073620.2;Solyc09g008310.2;Solyc10g083960.1	0	1	up,down
GO:0005542	folic acid binding	molecular_function	Solyc07g054420.2;Solyc07g054430.2	0	1	down
GO:0005319	lipid transporter activity	molecular_function	Solyc05g051630.2	0	1	up
GO:0009451	RNA modification	biological_process	Solyc01g103560.2;Solyc01g107580.2;Solyc01g100400.2;Solyc02g093460.2;Solyc02g062520.2;Solyc02g080320.2;Solyc02g084750.2;Solyc03g097550.2;Solyc04g072140.2;Solyc04g081920.2;Solyc04g082070.2;Solyc05g053190.2;Solyc09g056260.2;Solyc11g022390.1;Solyc11g008360.1	0	1	up,down
GO:0008176	tRNA (guanine-N7-)-methyltransferase activity	molecular_function	Solyc01g081460.2;Solyc02g068650.1;Solyc05g050000.2;Solyc08g062610.2;Solyc09g008130.2;Solyc11g069340.1	0	1	up,down
GO:0006094	gluconeogenesis	biological_process	Solyc04g076090.2;Solyc04g076880.2;Solyc12g014380.1	0	1	up,down
GO:0003711	transcription elongation regulator activity	molecular_function	Solyc09g011830.2	0	1	down
GO:0005337	nucleoside transmembrane transporter activity	molecular_function	Solyc01g008020.2;Solyc02g014430.2;Solyc02g079330.2;Solyc10g005450.1	0	1	up,down
GO:0006606	protein import into nucleus	biological_process	Solyc01g060470.2;Solyc01g100720.2;Solyc06g009750.2;Solyc08g041890.2	0	1	up,down
GO:0004812	aminoacyl-tRNA ligase activity	molecular_function	Solyc01g080810.2;Solyc01g096870.2;Solyc01g098880.2;Solyc01g102800.2;Solyc01g109360.2;Solyc01g005540.2;Solyc01g102410.2;Solyc01g106740.2;Solyc02g065300.1;Solyc02g090860.2;Solyc03g019940.2;Solyc03g117330.2;Solyc03g118170.2;Solyc03g119280.2;Solyc04g076390.2;Solyc05g005800.2;Solyc05g009220.2;Solyc05g009190.2;Solyc05g054600.2;Solyc05g056250.2;Solyc05g056260.2;Solyc06g068320.2;Solyc06g073330.2;Solyc07g…	0	1	up,down
GO:0004086	carbamoyl-phosphate synthase activity	molecular_function	Solyc03g115630.2;Solyc06g075340.2	0	1	up
GO:0016559	peroxisome fission	biological_process	Solyc01g091730.2;Solyc04g080000.1;Solyc10g017850.2	0	1	up,down
GO:0007059	chromosome segregation	biological_process	Solyc08g077520.2	0	1	up
GO:0006571	tyrosine biosynthetic process	biological_process	Solyc06g050630.2;Solyc07g007590.1;Solyc09g011870.1	0	1	up,down
GO:0003917	DNA topoisomerase type I activity	molecular_function	Solyc02g081910.1;Solyc05g014740.1;Solyc05g014750.2;Solyc07g049720.2;Solyc09g097880.2	0	1	up,down
GO:0008565	protein transporter activity	molecular_function	Solyc01g060470.2;Solyc01g096060.2;Solyc01g097310.2;Solyc01g109640.2;Solyc01g111780.2;Solyc01g056520.2;Solyc01g060070.2;Solyc01g100720.2;Solyc01g104070.2;Solyc02g075610.2;Solyc02g085240.2;Solyc03g025310.2;Solyc03g082940.2;Solyc03g112810.2;Solyc03g079940.2;Solyc03g096920.2;Solyc03g121860.1;Solyc04g081410.2;Solyc05g010160.2;Solyc05g026130.2;Solyc06g007800.2;Solyc06g009750.2;Solyc06g082270.1;Solyc06g…	0	1	up,down
GO:0016209	antioxidant activity	molecular_function	Solyc01g100650.2;Solyc01g007740.2;Solyc01g008250.2;Solyc01g079820.2;Solyc02g064550.2;Solyc03g096040.2;Solyc04g049450.2;Solyc04g064930.2;Solyc05g005460.2;Solyc06g060290.2;Solyc06g073460.2;Solyc07g020860.2;Solyc07g064940.2;Solyc08g080940.2;Solyc08g006720.2;Solyc09g005640.2;Solyc09g007190.2;Solyc09g064850.2;Solyc10g082030.1;Solyc10g083650.1;Solyc11g069400.1;Solyc12g056230.1;Solyc12g056240.1	0	1	up,down
GO:0006525	arginine metabolic process	biological_process	Solyc08g080370.2	0	1	down
GO:0008508	bile acid:sodium symporter activity	molecular_function	Solyc01g103620.2;Solyc05g017950.2;Solyc08g007590.2;Solyc09g055940.2;Solyc12g005410.1	0	1	up
GO:0042256	mature ribosome assembly	biological_process	Solyc00g007270.2	0	1	up
GO:0009168	purine ribonucleoside monophosphate biosynthetic process	biological_process	Solyc05g006910.2;Solyc09g014770.2;Solyc10g005310.2	0	1	up,down
GO:0030145	manganese ion binding	molecular_function	Solyc01g100740.2;Solyc05g056110.2;Solyc07g044840.2;Solyc09g009340.1;Solyc10g077120.1	0	1	up
GO:0016568	chromatin modification	biological_process	Solyc02g068580.1	0	1	up
GO:0018342	protein prenylation	biological_process	Solyc01g111410.2;Solyc04g076430.2;Solyc06g073390.2	0	1	up
GO:0030983	mismatched DNA binding	molecular_function	Solyc01g079520.2;Solyc02g082660.2;Solyc02g078390.2;Solyc03g025890.1;Solyc03g080010.2;Solyc04g045660.2;Solyc06g069230.2;Solyc08g007330.2	0	1	up,down
GO:0008686	3,4-dihydroxy-2-butanone-4-phosphate synthase activity	molecular_function	Solyc01g105560.2;Solyc11g010300.1;Solyc11g073160.1	0	1	up,down
GO:0004674	protein serine/threonine kinase activity	molecular_function	Solyc01g007120.2;Solyc01g111870.1;Solyc02g030300.2;Solyc02g079530.2;Solyc02g079570.2;Solyc02g079590.2;Solyc02g067030.2;Solyc03g006770.2;Solyc03g115700.2;Solyc03g095510.2;Solyc03g111540.1;Solyc04g077360.2;Solyc04g078870.2;Solyc06g071210.2;Solyc06g008330.1;Solyc07g063730.1;Solyc07g063770.2;Solyc07g063700.1;Solyc07g063710.1;Solyc07g063820.2;Solyc08g076050.2;Solyc08g076060.2;Solyc08g062670.2;Solyc09g…	0	1	up,down
GO:0003942	N-acetyl-gamma-glutamyl-phosphate reductase activity	molecular_function	Solyc01g005250.2;Solyc01g108660.2	0	1	up
GO:0033588	Elongator holoenzyme complex	cellular_component	Solyc11g010950.1	0	1	down
GO:0009767	photosynthetic electron transport chain	biological_process	Solyc10g017940.1;Solyc10g047410.1;Solyc10g061830.1;Solyc12g038080.1	0	1	up,down
GO:0000079	regulation of cyclin-dependent protein kinase activity	biological_process	Solyc01g099310.2;Solyc01g098350.2;Solyc01g098930.2;Solyc04g072880.2;Solyc06g083260.2;Solyc07g032480.2;Solyc07g052610.2;Solyc09g065200.2;Solyc09g075760.2;Solyc10g078180.1	0	1	up,down
GO:0006259	DNA metabolic process	biological_process	Solyc01g068340.2;Solyc04g051490.2;Solyc07g065440.2;Solyc08g077800.2;Solyc09g007210.2;Solyc09g009340.1	0	1	up,down
GO:0004722	protein serine/threonine phosphatase activity	molecular_function	Solyc07g055860.2	0	1	down
GO:0016570	histone modification	biological_process	Solyc01g103250.2;Solyc02g078580.1	0	1	up,down
GO:0030173	integral to Golgi membrane	cellular_component	Solyc02g094500.2;Solyc03g119670.2;Solyc03g097780.2;Solyc06g069210.2;Solyc06g074370.1	0	1	up,down
GO:0016415	octanoyltransferase activity	molecular_function	Solyc04g079750.2	0	1	down
GO:0004161	dimethylallyltranstransferase activity	molecular_function	Solyc01g080150.2;Solyc04g007240.1;Solyc11g066960.1;Solyc12g014190.1	0	1	up
GO:0004615	phosphomannomutase activity	molecular_function	Solyc05g048760.2;Solyc08g008670.2	0	1	up
GO:0004345	glucose-6-phosphate dehydrogenase activity	molecular_function	Solyc02g093830.2;Solyc05g015950.2;Solyc07g045540.2	0	1	up,down
GO:0008107	galactoside 2-alpha-L-fucosyltransferase activity	molecular_function	Solyc03g115830.1	0	1	down
GO:0008409	5'-3' exonuclease activity	molecular_function	Solyc11g017230.1	0	1	up
GO:0019001	guanyl nucleotide binding	molecular_function	Solyc01g008000.2;Solyc01g060130.2;Solyc01g079540.2;Solyc01g100350.2;Solyc01g109110.2;Solyc02g090160.2;Solyc02g092970.2;Solyc02g064640.2;Solyc03g005300.2;Solyc03g043960.2;Solyc03g096910.2;Solyc03g097980.2;Solyc05g005190.2;Solyc06g009660.2;Solyc06g072800.2;Solyc07g006640.2;Solyc07g014650.2;Solyc08g005310.2;Solyc08g076160.2;Solyc08g061220.2;Solyc10g074630.1;Solyc11g011040.1;Solyc12g099080.1	0	1	up,down
GO:0003938	IMP dehydrogenase activity	molecular_function	Solyc10g079500.1	0	1	down
GO:0006545	glycine biosynthetic process	biological_process	Solyc01g109830.2	0	1	up
GO:0004019	adenylosuccinate synthase activity	molecular_function	Solyc02g085520.2;Solyc10g080320.1	0	1	up,down
GO:0005751	mitochondrial respiratory chain complex IV	cellular_component	Solyc02g091880.2;Solyc03g043850.2	0	1	down
GO:0005761	mitochondrial ribosome	cellular_component	Solyc03g114050.2	0	1	up
GO:0006177	GMP biosynthetic process	biological_process	Solyc08g081150.2	0	1	up
GO:0009435	NAD biosynthetic process	biological_process	Solyc02g093290.2;Solyc03g044430.2;Solyc03g112060.2;Solyc05g008180.2;Solyc07g065590.2	0	1	up,down
GO:0010024	phytochromobilin biosynthetic process	biological_process	Solyc01g008930.2	0	1	down
GO:0051861	glycolipid binding	molecular_function	Solyc02g070250.2;Solyc04g064920.2;Solyc06g083810.2	0	1	up,down
GO:0051920	peroxiredoxin activity	molecular_function	Solyc01g007740.2;Solyc03g096040.2;Solyc10g082030.1	0	1	up
GO:0050661	NADP binding	molecular_function	Solyc01g112120.2;Solyc01g106390.2;Solyc01g112100.2;Solyc01g112140.2;Solyc02g093830.2;Solyc03g115560.2;Solyc04g005160.1;Solyc04g076870.2;Solyc05g010260.2;Solyc05g015950.2;Solyc05g050910.2;Solyc05g050920.2;Solyc06g064550.2;Solyc06g065630.2;Solyc06g008050.2;Solyc06g060610.2;Solyc07g042430.1;Solyc07g045540.2;Solyc09g091870.1;Solyc12g056120.1	0	1	up,down
GO:0033178	proton-transporting two-sector ATPase complex, catalytic domain	cellular_component	Solyc01g111760.2;Solyc01g007320.2;Solyc01g073690.2;Solyc02g068450.2;Solyc02g091130.2;Solyc04g007550.2;Solyc06g063330.2;Solyc08g008210.2;Solyc08g081910.2;Solyc10g055670.1;Solyc12g056110.1;Solyc12g055800.1	0	1	up,down
GO:0006644	phospholipid metabolic process	biological_process	Solyc06g068470.2	0	1	up,down
GO:0006233	dTDP biosynthetic process	biological_process	Solyc07g048010.2;Solyc08g077300.2	0	1	up,down
GO:0005991	trehalose metabolic process	biological_process	Solyc08g082860.2	0	1	up
GO:0019318	hexose metabolic process	biological_process	Solyc02g087770.2;Solyc02g087780.2;Solyc02g087800.2;Solyc02g087810.2;Solyc03g113030.2	0	1	up
GO:0006527	arginine catabolic process	biological_process	Solyc01g110440.2;Solyc10g054440.1	0	1	down
GO:0015923	mannosidase activity	molecular_function	Solyc02g083700.2;Solyc02g087290.2;Solyc06g068860.2	0	1	up
GO:0031429	box H/ACA snoRNP complex	cellular_component	Solyc10g078540.1	0	1	up,down
GO:0045005	maintenance of fidelity involved in DNA-dependent DNA replication	biological_process	Solyc02g078390.2	0	1	up
GO:0070403	NAD+ binding	molecular_function	Solyc04g009430.2;Solyc07g065550.2	0	1	up,down
GO:0004047	aminomethyltransferase activity	molecular_function	Solyc01g104060.2;Solyc02g080810.2;Solyc08g079470.2	0	1	up,down
GO:0030071	regulation of mitotic metaphase/anaphase transition	biological_process	Solyc03g113740.2	0	1	down
GO:0008531	riboflavin kinase activity	molecular_function	Solyc02g079100.2	0	1	down
GO:0016655	oxidoreductase activity, acting on NADH or NADPH, quinone or similar compound as acceptor	molecular_function	Solyc05g026550.2;Solyc09g083150.2;Solyc11g006020.1	0	1	up,down
GO:0004347	glucose-6-phosphate isomerase activity	molecular_function	Solyc04g076090.2;Solyc12g014380.1	0	1	up,down
GO:0003954	NADH dehydrogenase activity	molecular_function	Solyc04g008490.1	0	1	down
GO:0005639	integral to nuclear inner membrane	cellular_component	Solyc08g077250.2	0	1	down
GO:0019288	isopentenyl diphosphate biosynthetic process, mevalonate-independent pathway	biological_process	Solyc01g109300.2	0	1	up
GO:0003905	alkylbase DNA N-glycosylase activity	molecular_function	Solyc10g080560.1	0	1	up
GO:0006665	sphingolipid metabolic process	biological_process	Solyc01g103230.2;Solyc09g091850.2;Solyc11g042460.1	0	1	up,down
GO:0003843	1,3-beta-D-glucan synthase activity	molecular_function	Solyc01g073750.2;Solyc01g006370.2;Solyc02g078230.1;Solyc07g061920.2;Solyc07g053980.2;Solyc07g056260.2;Solyc11g005980.1	0	1	up,down
GO:0009186	deoxyribonucleoside diphosphate metabolic process	biological_process	Solyc01g080210.2;Solyc02g094160.1	0	1	down
GO:0031361	integral to thylakoid membrane	cellular_component	Solyc01g007380.1	0	1	down
GO:0043631	RNA polyadenylation	biological_process	Solyc01g058260.2;Solyc05g008630.2;Solyc08g066200.2;Solyc12g095890.1;Solyc12g099180.1	0	1	up,down
GO:0046912	transferase activity, transferring acyl groups, acyl groups converted into alkyl on transfer	molecular_function	Solyc01g073740.2;Solyc01g059880.2;Solyc07g055840.2;Solyc12g011000.1;Solyc12g099260.1	0	1	up,down
GO:0004371	glycerone kinase activity	molecular_function	Solyc06g072380.2	0	1	down
GO:0008290	F-actin capping protein complex	cellular_component	Solyc01g099720.2;Solyc09g065950.2;Solyc12g056770.1	0	1	down
GO:0001882	nucleoside binding	molecular_function	Solyc02g093300.2	0	1	down
GO:0016151	nickel cation binding	molecular_function	Solyc02g031980.2;Solyc05g014970.2	0	1	up,down
GO:0009982	pseudouridine synthase activity	molecular_function	Solyc01g103560.2;Solyc01g107580.2;Solyc01g100400.2;Solyc02g093460.2;Solyc02g062520.2;Solyc02g080320.2;Solyc03g097550.2;Solyc04g072140.2;Solyc04g081920.2;Solyc04g082070.2;Solyc05g053190.2;Solyc09g056260.2;Solyc10g078540.1;Solyc11g008360.1	0	1	up,down
GO:0006420	arginyl-tRNA aminoacylation	biological_process	Solyc12g008570.1	0	1	down
GO:0003937	IMP cyclohydrolase activity	molecular_function	Solyc08g075160.2	0	1	up
GO:0016627	oxidoreductase activity, acting on the CH-CH group of donors	molecular_function	Solyc01g066310.2;Solyc01g110460.2;Solyc03g118830.2;Solyc04g054890.2;Solyc05g054370.2;Solyc05g054490.2;Solyc06g068970.2;Solyc06g073560.2;Solyc10g008110.2;Solyc10g085200.1;Solyc10g086500.1;Solyc10g076600.1;Solyc11g007000.1;Solyc11g069180.1;Solyc11g006270.1;Solyc11g006290.1	0	1	up,down
GO:0003724	RNA helicase activity	molecular_function	Solyc01g104680.2;Solyc01g104700.2;Solyc05g023800.2	0	1	up,down
GO:0030131	clathrin adaptor complex	cellular_component	Solyc01g080360.2;Solyc01g100820.2;Solyc01g103480.2;Solyc04g025870.2;Solyc04g076230.2;Solyc05g005780.2;Solyc05g013340.2;Solyc06g061150.2;Solyc06g074650.2;Solyc08g068210.2;Solyc08g006960.2;Solyc08g081320.2	0	1	up,down
GO:0030272	5-formyltetrahydrofolate cyclo-ligase activity	molecular_function	Solyc03g113590.2;Solyc04g071700.2	0	1	up
GO:0003676	nucleic acid binding	molecular_function	Solyc00g007070.2;Solyc01g005820.2;Solyc01g005960.2;Solyc01g006340.2;Solyc01g006710.2;Solyc01g006940.2;Solyc01g006970.2;Solyc01g008060.2;Solyc01g008170.2;Solyc01g008600.2;Solyc01g057760.2;Solyc01g058450.2;Solyc01g067390.2;Solyc01g086980.2;Solyc01g088100.2;Solyc01g088370.2;Solyc01g088800.2;Solyc01g094350.2;Solyc01g094800.2;Solyc01g095710.2;Solyc01g099460.1;Solyc01g100270.2;Solyc01g100280.2;Solyc01g…	6	1	up,down
GO:0017089	glycolipid transporter activity	molecular_function	Solyc02g070250.2;Solyc04g064920.2;Solyc06g083810.2	0	1	up,down
GO:0043140	ATP-dependent 3'-5' DNA helicase activity	molecular_function	Solyc01g103960.2	0	1	up
GO:0033903	endo-1,3(4)-beta-glucanase activity	molecular_function	Solyc02g089720.1;Solyc02g089730.1	0	1	down
GO:0005986	sucrose biosynthetic process	biological_process	Solyc01g006740.2;Solyc10g081660.1	0	1	up,down
GO:0030418	nicotianamine biosynthetic process	biological_process	Solyc01g100490.2	0	1	down
GO:0046949	fatty-acyl-CoA biosynthetic process	biological_process	Solyc01g066520.2	0	1	up
GO:0008239	dipeptidyl-peptidase activity	molecular_function	Solyc08g075390.2	0	1	up
GO:0006302	double-strand break repair	biological_process	Solyc02g050200.1;Solyc06g053770.2;Solyc09g009340.1	0	1	up
GO:0004488	methylenetetrahydrofolate dehydrogenase (NADP+) activity	molecular_function	Solyc01g094280.2;Solyc08g048240.2;Solyc10g080970.1	0	1	up
GO:0043039	tRNA aminoacylation	biological_process	Solyc01g111990.2;Solyc01g112290.2;Solyc01g102410.2;Solyc02g090860.2;Solyc03g097290.2;Solyc03g119280.2;Solyc05g005800.2;Solyc05g009220.2;Solyc05g056260.2;Solyc07g048080.2;Solyc08g074550.2;Solyc10g007060.2	0	1	up,down
GO:0042318	penicillin biosynthetic process	biological_process	Solyc12g056150.1	0	1	up
GO:0032955	regulation of barrier septum assembly	biological_process	Solyc05g012710.2	0	1	down
GO:0006468	protein phosphorylation	biological_process	Solyc00g201160.2;Solyc00g007060.2;Solyc00g007100.2;Solyc00g009090.2;Solyc00g153680.1;Solyc00g289230.1;Solyc01g005030.2;Solyc01g006120.2;Solyc01g006520.2;Solyc01g006530.1;Solyc01g007130.2;Solyc01g007980.2;Solyc01g007990.2;Solyc01g008440.2;Solyc01g008500.2;Solyc01g008850.2;Solyc01g010660.2;Solyc01g067640.2;Solyc01g068270.2;Solyc01g068360.2;Solyc01g079340.2;Solyc01g080240.2;Solyc01g088050.2;Solyc01g…	22	1	up,down
GO:0005694	chromosome	cellular_component	Solyc01g087720.2;Solyc01g096900.2;Solyc01g014490.2;Solyc02g087980.2;Solyc02g081910.1;Solyc03g093250.1;Solyc03g093260.2;Solyc05g051680.2;Solyc05g014740.1;Solyc05g014750.2;Solyc06g083870.2;Solyc06g073780.2;Solyc07g049720.2;Solyc07g065440.2;Solyc08g005900.2;Solyc09g097880.2;Solyc09g007210.2;Solyc12g021230.1	0	1	up,down
GO:0034968	histone lysine methylation	biological_process	Solyc01g068370.2;Solyc02g089970.2;Solyc02g094520.2;Solyc03g093700.1;Solyc03g093760.1;Solyc06g060960.1;Solyc06g083760.2;Solyc09g090810.1;Solyc09g072890.1;Solyc09g082050.2;Solyc10g077070.1;Solyc12g096990.1	0	1	up,down
GO:0004135	amylo-alpha-1,6-glucosidase activity	molecular_function	Solyc01g100810.2;Solyc11g020610.1	0	1	up,down
GO:0032040	small-subunit processome	cellular_component	Solyc01g087670.2;Solyc03g097160.2;Solyc09g005760.2;Solyc10g079430.1	0	1	up,down
GO:0009536	plastid	cellular_component	Solyc01g007330.2;Solyc01g087520.2;Solyc01g007410.2;Solyc03g034190.2;Solyc05g009570.2;Solyc11g013730.1	0	1	up,down
GO:0006419	alanyl-tRNA aminoacylation	biological_process	Solyc01g111990.2;Solyc03g097290.2	0	1	up,down
GO:0015035	protein disulfide oxidoreductase activity	molecular_function	Solyc00g005840.2;Solyc01g067460.1;Solyc01g096480.2;Solyc01g008250.2;Solyc01g067440.2;Solyc01g108020.2;Solyc02g068500.2;Solyc02g079960.2;Solyc02g082200.2;Solyc02g084660.2;Solyc02g084710.2;Solyc02g087850.1;Solyc02g089230.2;Solyc02g078360.2;Solyc02g087630.2;Solyc03g078380.1;Solyc03g112770.2;Solyc03g115870.2;Solyc03g121480.2;Solyc04g005810.2;Solyc04g010030.1;Solyc04g016010.2;Solyc04g053110.1;Solyc04g…	0	1	up,down
GO:0045116	protein neddylation	biological_process	Solyc01g079840.2	0	1	down
GO:0016585	chromatin remodeling complex	cellular_component	Solyc01g067390.2;Solyc06g054560.2	0	1	down
GO:0006434	seryl-tRNA aminoacylation	biological_process	Solyc01g098880.2	0	1	down
GO:0008824	cyanate hydratase activity	molecular_function	Solyc09g090430.2	0	1	down
GO:0042558	pteridine-containing compound metabolic process	biological_process	Solyc05g012090.2	0	1	down
GO:0016117	carotenoid biosynthetic process	biological_process	Solyc04g040190.1;Solyc06g060880.2;Solyc06g074240.1;Solyc10g079480.1;Solyc12g008980.1;Solyc12g013690.1	0	1	up,down
GO:0005746	mitochondrial respiratory chain	cellular_component	Solyc01g079420.2	0	1	down
GO:0017003	protein-heme linkage	biological_process	Solyc03g033990.1;Solyc09g005870.1	0	1	up,down
GO:0008417	fucosyltransferase activity	molecular_function	Solyc01g108110.2;Solyc06g065240.2;Solyc10g050230.1	0	1	up,down
GO:0005839	proteasome core complex	cellular_component	Solyc02g070510.2;Solyc02g081700.1;Solyc02g084920.2;Solyc04g009410.2;Solyc04g024420.2;Solyc04g080590.2;Solyc05g013820.2;Solyc05g056160.2;Solyc07g055080.2;Solyc08g016510.2;Solyc09g082320.2;Solyc10g008010.2;Solyc10g081130.1;Solyc10g077030.1;Solyc11g069150.1;Solyc12g009140.1	0	1	up,down
GO:0033615	mitochondrial proton-transporting ATP synthase complex assembly	biological_process	Solyc11g066610.1	0	1	down
GO:0005083	small GTPase regulator activity	molecular_function	Solyc02g085220.2;Solyc05g015210.2;Solyc07g056660.2	0	1	up,down
GO:0004425	indole-3-glycerol-phosphate synthase activity	molecular_function	Solyc03g111850.2	0	1	down
GO:0006200	ATP catabolic process	biological_process	Solyc02g091130.2;Solyc04g007550.2	0	1	up,down
GO:0030904	retromer complex	cellular_component	Solyc03g118660.2;Solyc04g050240.2	0	1	up,down
GO:0004733	pyridoxamine-phosphate oxidase activity	molecular_function	Solyc03g063240.2;Solyc03g113770.2;Solyc03g113780.2;Solyc05g050530.2;Solyc06g063290.2	0	1	down
GO:0007021	tubulin complex assembly	biological_process	Solyc01g068400.2	0	1	up
GO:0046080	dUTP metabolic process	biological_process	Solyc01g097970.2;Solyc01g100030.2;Solyc04g080250.2	0	1	up,down
GO:0042398	cellular modified amino acid biosynthetic process	biological_process	Solyc02g067870.2;Solyc05g010320.2;Solyc05g052240.2;Solyc06g084260.2;Solyc07g062030.2;Solyc08g061480.2	0	1	up,down
GO:0008474	palmitoyl-(protein) hydrolase activity	molecular_function	Solyc01g090410.2;Solyc08g078250.2	0	1	up,down
GO:0047800	cysteamine dioxygenase activity	molecular_function	Solyc02g087740.2;Solyc02g067440.2;Solyc03g113130.2;Solyc03g114510.2;Solyc07g055150.2;Solyc10g007990.2	0	1	up,down
GO:0045039	protein import into mitochondrial inner membrane	biological_process	Solyc03g097640.2;Solyc06g072600.2;Solyc06g005840.2;Solyc08g083380.2;Solyc09g011760.2;Solyc10g086510.1	0	1	up,down
GO:0005785	signal recognition particle receptor complex	cellular_component	Solyc12g009990.1	0	1	down
GO:0004332	fructose-bisphosphate aldolase activity	molecular_function	Solyc01g110360.2;Solyc02g062340.2;Solyc02g084440.2;Solyc05g008600.2;Solyc09g009260.2;Solyc10g083570.1	0	1	up,down
GO:0005488	binding	molecular_function	Solyc01g007910.2;Solyc01g098180.2;Solyc02g068300.2;Solyc02g068370.2;Solyc02g005350.2;Solyc03g034430.1;Solyc03g034440.2;Solyc03g112310.1;Solyc03g031980.2;Solyc03g080060.1;Solyc04g071000.1;Solyc05g052470.2;Solyc05g053010.1;Solyc05g055770.2;Solyc06g050980.2;Solyc06g073090.2;Solyc09g005000.1;Solyc09g011840.1;Solyc09g007510.1;Solyc09g011060.2;Solyc09g011070.1;Solyc09g011990.1;Solyc09g012000.1;Solyc10g…	0	1	up,down
GO:0006555	methionine metabolic process	biological_process	Solyc05g055730.2;Solyc11g008870.1	0	1	up,down
GO:0006476	protein deacetylation	biological_process	Solyc04g009430.2;Solyc07g065550.2	0	1	up,down
GO:0019773	proteasome core complex, alpha-subunit complex	cellular_component	Solyc02g070510.2;Solyc02g081700.1;Solyc04g080590.2;Solyc07g055080.2;Solyc08g016510.2;Solyc10g008010.2;Solyc10g081130.1;Solyc10g077030.1;Solyc12g009140.1	0	1	up,down
GO:0009072	aromatic amino acid family metabolic process	biological_process	Solyc04g014730.2;Solyc05g041200.2;Solyc07g045050.2;Solyc11g012160.1	0	1	down
GO:0004526	ribonuclease P activity	molecular_function	Solyc11g007800.1	0	1	up
GO:0004451	isocitrate lyase activity	molecular_function	Solyc07g052480.2	0	1	up
GO:0045893	positive regulation of transcription, DNA-dependent	biological_process	Solyc01g088720.2;Solyc08g068840.2;Solyc11g012150.1	0	1	up,down
GO:0008235	metalloexopeptidase activity	molecular_function	Solyc01g006800.2	0	1	down
GO:0042254	ribosome biogenesis	biological_process	Solyc01g097640.2;Solyc01g104470.2;Solyc04g009540.1;Solyc04g064570.2;Solyc04g082330.2;Solyc05g054580.2;Solyc07g047670.2;Solyc07g054460.2;Solyc10g078540.1;Solyc12g006550.1	0	1	up,down
GO:0010309	acireductone dioxygenase [iron(II)-requiring] activity	molecular_function	Solyc09g082630.2;Solyc09g082650.2	0	1	down
GO:0007264	small GTPase mediated signal transduction	biological_process	Solyc01g008000.2;Solyc01g060130.2;Solyc01g079540.2;Solyc01g090170.2;Solyc01g096220.2;Solyc01g098920.2;Solyc01g103370.2;Solyc01g111560.2;Solyc01g081010.2;Solyc01g086850.2;Solyc01g088560.2;Solyc01g100350.2;Solyc01g103380.2;Solyc01g104680.2;Solyc01g104700.2;Solyc01g109520.2;Solyc02g072180.2;Solyc02g081660.2;Solyc02g092970.2;Solyc02g036450.2;Solyc02g062020.2;Solyc02g064640.2;Solyc02g069370.2;Solyc02g…	0	1	up,down
GO:0016455	RNA polymerase II transcription cofactor activity	molecular_function	Solyc01g094620.2;Solyc01g097320.2;Solyc02g087180.2;Solyc03g083300.2;Solyc03g094030.2;Solyc03g121210.2;Solyc04g014240.1;Solyc04g081430.2;Solyc04g014700.2;Solyc04g039950.2;Solyc08g065160.2;Solyc12g006650.1;Solyc12g009090.1;Solyc12g044640.1	0	1	up,down
GO:0031012	extracellular matrix	cellular_component	Solyc04g005040.1;Solyc04g005050.1;Solyc08g078550.1	0	1	up,down
GO:0004817	cysteine-tRNA ligase activity	molecular_function	Solyc04g076390.2;Solyc05g009190.2	0	1	up
GO:0004799	thymidylate synthase activity	molecular_function	Solyc01g109830.2	0	1	up
GO:0004725	protein tyrosine phosphatase activity	molecular_function	Solyc06g065480.2;Solyc11g016990.1;Solyc11g067060.1;Solyc12g096390.1	0	1	up,down
GO:0000439	core TFIIH complex	cellular_component	Solyc06g071450.2	0	1	up
GO:0022900	electron transport chain	biological_process	Solyc02g092270.2;Solyc05g018250.2	0	1	up
GO:0030677	ribonuclease P complex	cellular_component	Solyc09g007370.2	0	1	up
GO:0016638	oxidoreductase activity, acting on the CH-NH2 group of donors	molecular_function	Solyc03g083440.2;Solyc03g122130.2;Solyc03g122170.2;Solyc03g063560.2;Solyc03g113770.2;Solyc03g113780.2	0	1	down
GO:0004571	mannosyl-oligosaccharide 1,2-alpha-mannosidase activity	molecular_function	Solyc02g070520.2;Solyc03g113900.2;Solyc03g123900.2;Solyc06g053860.2;Solyc06g063260.2	0	1	up,down
GO:0015996	chlorophyll catabolic process	biological_process	Solyc01g108520.1;Solyc06g053980.2;Solyc12g005300.1	0	1	up
GO:0006427	histidyl-tRNA aminoacylation	biological_process	Solyc01g102800.2;Solyc03g119280.2	0	1	up,down
GO:0008612	peptidyl-lysine modification to hypusine	biological_process	Solyc01g011000.2;Solyc02g080800.2;Solyc03g115650.2;Solyc04g005510.2;Solyc07g005560.2;Solyc12g010060.1	0	1	up,down
GO:0004560	alpha-L-fucosidase activity	molecular_function	Solyc03g006980.2;Solyc11g069010.1	0	1	down
GO:0044267	cellular protein metabolic process	biological_process	Solyc01g088080.2;Solyc01g090750.2;Solyc01g028810.2;Solyc02g063090.2;Solyc02g085790.2;Solyc02g044030.1;Solyc02g068730.2;Solyc03g121640.2;Solyc03g123570.2;Solyc03g118910.1;Solyc03g120850.2;Solyc04g007650.2;Solyc05g008200.2;Solyc05g013990.2;Solyc05g053470.2;Solyc06g065520.2;Solyc06g065540.2;Solyc06g075010.2;Solyc07g017510.2;Solyc09g091180.2;Solyc11g069000.1;Solyc11g069790.1;Solyc12g049590.1	0	1	up,down
GO:0003864	3-methyl-2-oxobutanoate hydroxymethyltransferase activity	molecular_function	Solyc09g007130.2	0	1	down
GO:0006075	(1->3)-beta-D-glucan biosynthetic process	biological_process	Solyc01g073750.2;Solyc01g006370.2;Solyc02g078230.1;Solyc07g061920.2;Solyc07g053980.2;Solyc07g056260.2;Solyc11g005980.1	0	1	up,down
GO:0006452	translational frameshifting	biological_process	Solyc01g011000.2;Solyc03g115650.2;Solyc04g005510.2;Solyc07g005560.2;Solyc12g010060.1	0	1	up,down
GO:0016125	sterol metabolic process	biological_process	Solyc06g082980.2	0	1	up
GO:0008455	alpha-1,6-mannosylglycoprotein 2-beta-N-acetylglucosaminyltransferase activity	molecular_function	Solyc07g045470.1	0	1	down
GO:0007031	peroxisome organization	biological_process	Solyc03g119030.2;Solyc04g057960.2;Solyc04g080930.2;Solyc05g054950.2;Solyc06g066570.2	0	1	up
GO:0005856	cytoskeleton	cellular_component	Solyc01g090450.2;Solyc01g089980.2;Solyc02g068340.2;Solyc04g024530.2;Solyc05g013940.2;Solyc07g007630.2;Solyc09g009140.2;Solyc10g008470.2;Solyc10g081270.1;Solyc11g068610.1;Solyc12g098430.1	0	1	up,down
GO:0008276	protein methyltransferase activity	molecular_function	Solyc01g096550.2;Solyc01g102940.2;Solyc03g111830.2;Solyc04g008860.2;Solyc05g054240.2;Solyc05g050000.2;Solyc07g032240.2;Solyc07g066280.2;Solyc07g055850.2;Solyc07g062930.2;Solyc08g067050.2;Solyc12g005280.1;Solyc12g008760.1;Solyc12g006030.1;Solyc12g100070.1	0	1	up,down
GO:0003856	3-dehydroquinate synthase activity	molecular_function	Solyc02g083590.2	0	1	down
GO:0030328	prenylcysteine catabolic process	biological_process	Solyc12g088020.1	0	1	down
GO:0009584	detection of visible light	biological_process	Solyc01g059870.2;Solyc02g071260.2;Solyc05g053410.2;Solyc07g045480.2;Solyc10g044670.1	0	1	up,down
GO:0048038	quinone binding	molecular_function	Solyc01g007300.1;Solyc01g011410.1;Solyc03g113490.2;Solyc05g013440.2;Solyc06g071150.2;Solyc08g079430.2;Solyc09g075940.2;Solyc10g047410.1;Solyc11g070030.1	0	1	up,down
GO:0008374	O-acyltransferase activity	molecular_function	Solyc01g090590.2;Solyc02g068920.2;Solyc03g121960.2;Solyc05g018210.2;Solyc05g050710.2;Solyc06g074680.2;Solyc07g041210.2;Solyc09g072710.2;Solyc11g008550.1;Solyc11g066710.1	0	1	up,down
GO:0004750	ribulose-phosphate 3-epimerase activity	molecular_function	Solyc03g115820.2;Solyc05g007260.2	0	1	up
GO:0016763	transferase activity, transferring pentosyl groups	molecular_function	Solyc05g008180.2;Solyc12g008450.1	0	1	up,down
GO:0010277	chlorophyllide a oxygenase [overall] activity	molecular_function	Solyc04g040160.2;Solyc06g060310.2;Solyc11g012850.1;Solyc11g066440.1;Solyc12g096550.1	0	1	up,down
GO:0005777	peroxisome	cellular_component	Solyc03g114330.2;Solyc04g054890.2;Solyc04g057960.2;Solyc06g071470.2;Solyc06g060720.2;Solyc08g078390.2;Solyc10g008110.2	0	1	up,down
GO:0006779	porphyrin-containing compound biosynthetic process	biological_process	Solyc03g111360.2;Solyc06g048730.2;Solyc10g005110.2;Solyc10g007320.2	0	1	down
GO:0008312	7S RNA binding	molecular_function	Solyc03g116810.2;Solyc08g082740.2;Solyc09g009940.2;Solyc11g062270.1;Solyc12g042740.1;Solyc12g099820.1	0	1	up,down
GO:0004013	adenosylhomocysteinase activity	molecular_function	Solyc09g092380.2;Solyc09g092390.2;Solyc12g098500.1	0	1	up,down
GO:0008466	glycogenin glucosyltransferase activity	molecular_function	Solyc03g070390.2;Solyc03g019750.2;Solyc03g114860.2;Solyc04g005340.2;Solyc04g051200.1;Solyc05g012070.2	0	1	up,down
GO:0004164	diphthine synthase activity	molecular_function	Solyc04g081310.2	0	1	down
GO:0004807	triose-phosphate isomerase activity	molecular_function	Solyc04g011510.2;Solyc06g005490.2	0	1	down
GO:0032957	inositol trisphosphate metabolic process	biological_process	Solyc03g097410.1;Solyc03g097150.2;Solyc04g077120.2;Solyc06g072740.1;Solyc08g015630.2;Solyc08g076690.1;Solyc08g005130.1;Solyc12g088200.1	0	1	up,down
GO:0008479	queuine tRNA-ribosyltransferase activity	molecular_function	Solyc04g074710.2;Solyc12g017690.1	0	1	down
GO:0005047	signal recognition particle binding	molecular_function	Solyc12g009990.1	0	1	down
GO:0007090	regulation of S phase of mitotic cell cycle	biological_process	Solyc02g050200.1	0	1	up
GO:0004375	glycine dehydrogenase (decarboxylating) activity	molecular_function	Solyc08g065220.2	0	1	down
GO:0004045	aminoacyl-tRNA hydrolase activity	molecular_function	Solyc02g086150.2;Solyc02g093030.2;Solyc08g066540.2;Solyc12g037970.1;Solyc12g077590.1;Solyc12g096390.1	0	1	up,down
GO:0003857	3-hydroxyacyl-CoA dehydrogenase activity	molecular_function	Solyc01g066620.2;Solyc03g113300.2;Solyc06g009160.2;Solyc07g019670.2;Solyc07g063010.2;Solyc08g068390.2;Solyc12g007170.1;Solyc12g099440.1	0	1	up,down
GO:0000723	telomere maintenance	biological_process	Solyc02g070300.2	0	1	down
GO:0006308	DNA catabolic process	biological_process	Solyc05g009430.2	0	1	down
GO:0004719	protein-L-isoaspartate (D-aspartate) O-methyltransferase activity	molecular_function	Solyc02g086640.2;Solyc03g111830.2;Solyc07g066280.2;Solyc08g062610.2;Solyc12g019010.1	0	1	down
GO:0006465	signal peptide processing	biological_process	Solyc01g098780.2;Solyc03g005740.1;Solyc04g072110.2;Solyc12g006540.1	0	1	down
GO:0004827	proline-tRNA ligase activity	molecular_function	Solyc01g096870.2;Solyc03g117330.2;Solyc06g068320.2	0	1	up,down
GO:0006412	translation	biological_process	Solyc01g008340.2;Solyc01g009100.2;Solyc01g009520.2;Solyc01g056780.2;Solyc01g056940.2;Solyc01g058190.2;Solyc01g066840.2;Solyc01g080180.2;Solyc01g080810.2;Solyc01g087730.2;Solyc01g090200.2;Solyc01g096290.2;Solyc01g096870.2;Solyc01g097870.2;Solyc01g098880.2;Solyc01g099830.2;Solyc01g099900.2;Solyc01g102800.2;Solyc01g109360.2;Solyc01g111420.2;Solyc01g111810.2;Solyc01g111990.2;Solyc01g112290.2;Solyc01g…	2	1	up,down
GO:0016531	copper chaperone activity	molecular_function	Solyc07g063160.2	0	1	down
GO:0006183	GTP biosynthetic process	biological_process	Solyc01g089970.2;Solyc03g110960.2;Solyc06g071960.2;Solyc08g008340.2;Solyc08g082430.2;Solyc12g049370.1	0	1	up,down
GO:0004764	shikimate 3-dehydrogenase (NADP+) activity	molecular_function	Solyc01g067750.2;Solyc01g106390.2;Solyc04g076870.2;Solyc06g084460.2;Solyc10g038080.1	0	1	up,down
GO:0004427	inorganic diphosphatase activity	molecular_function	Solyc01g100390.2;Solyc01g106430.2;Solyc02g085050.2;Solyc03g117480.2;Solyc04g071880.2;Solyc06g068240.2;Solyc07g007600.2;Solyc08g013680.2;Solyc09g010380.2;Solyc10g047950.1;Solyc12g009840.1;Solyc12g055830.1	0	1	up,down
GO:0008121	ubiquinol-cytochrome-c reductase activity	molecular_function	Solyc08g067020.2;Solyc09g074860.2;Solyc09g074870.2;Solyc11g039840.1;Solyc11g068400.1	0	1	down
GO:0045727	positive regulation of translation	biological_process	Solyc04g064570.2	0	1	down
GO:0005681	spliceosomal complex	cellular_component	Solyc02g014870.2;Solyc04g009230.2;Solyc06g083570.2;Solyc07g008880.2;Solyc07g052190.1;Solyc07g065800.2;Solyc09g065280.2;Solyc10g005800.2;Solyc11g017220.1;Solyc12g008370.1	0	1	up,down
GO:0015002	heme-copper terminal oxidase activity	molecular_function	Solyc00g019730.1	0	1	up
GO:0004175	endopeptidase activity	molecular_function	Solyc02g070510.2;Solyc02g081700.1;Solyc04g080590.2;Solyc07g055080.2;Solyc08g016510.2;Solyc10g008010.2;Solyc10g081130.1;Solyc10g077030.1;Solyc12g009140.1	0	1	up,down
GO:0015969	guanosine tetraphosphate metabolic process	biological_process	Solyc03g123370.2;Solyc03g096900.2;Solyc09g098580.2;Solyc09g075390.2;Solyc12g098920.1	0	1	up,down
GO:0005664	nuclear origin of replication recognition complex	cellular_component	Solyc05g007450.2;Solyc12g013880.1	0	1	up,down
GO:0009245	lipid A biosynthetic process	biological_process	Solyc07g049740.2;Solyc07g064710.2;Solyc07g008850.2	0	1	up,down
GO:0046923	ER retention sequence binding	molecular_function	Solyc02g072120.2;Solyc06g007770.2;Solyc06g083270.2;Solyc09g059270.2;Solyc09g091900.2;Solyc10g054850.1	0	1	up,down
GO:0016303	1-phosphatidylinositol-3-kinase activity	molecular_function	Solyc04g015350.2	0	1	up
GO:0004109	coproporphyrinogen oxidase activity	molecular_function	Solyc03g111360.2;Solyc10g005110.2	0	1	down
GO:0005874	microtubule	cellular_component	Solyc01g068400.2;Solyc02g087880.2;Solyc03g025730.2;Solyc03g111380.2;Solyc03g118760.2;Solyc04g077020.2;Solyc04g081490.2;Solyc06g005910.2;Solyc06g035970.2;Solyc07g052040.1;Solyc08g006890.2;Solyc10g080940.1;Solyc10g085020.1;Solyc10g086760.1	0	1	up,down
GO:0005086	ARF guanyl-nucleotide exchange factor activity	molecular_function	Solyc01g091460.2;Solyc02g067010.2;Solyc02g088290.2;Solyc03g070470.1;Solyc04g005560.2;Solyc12g017830.1	0	1	up,down
GO:0009098	leucine biosynthetic process	biological_process	Solyc05g009030.2;Solyc06g053400.2;Solyc08g014130.2	0	1	down
GO:0072488	ammonium transmembrane transport	biological_process	Solyc09g090730.1;Solyc10g076480.1	0	1	down
GO:0000159	protein phosphatase type 2A complex	cellular_component	Solyc02g067980.2;Solyc02g093800.2;Solyc03g121410.2;Solyc05g014340.2;Solyc05g055530.2;Solyc06g071560.2;Solyc06g062530.2;Solyc06g065690.2;Solyc07g049220.2;Solyc09g008400.2;Solyc10g083920.1;Solyc12g006920.1;Solyc12g044800.1	0	1	up,down
GO:0016756	glutathione gamma-glutamylcysteinyltransferase activity	molecular_function	Solyc09g072620.2	0	1	up
GO:0005740	mitochondrial envelope	cellular_component	Solyc01g105220.2;Solyc06g067940.2;Solyc08g075540.2;Solyc08g075550.2;Solyc11g011990.1;Solyc11g068400.1;Solyc12g042900.1	0	1	up,down
GO:0030126	COPI vesicle coat	cellular_component	Solyc01g007150.2;Solyc02g030250.2;Solyc02g069590.2;Solyc04g080980.2;Solyc07g032100.2;Solyc10g081920.1	0	1	up,down
GO:0006241	CTP biosynthetic process	biological_process	Solyc01g089970.2;Solyc03g110960.2;Solyc06g071960.2;Solyc08g008340.2;Solyc08g082430.2;Solyc12g049370.1	0	1	up,down
GO:0004126	cytidine deaminase activity	molecular_function	Solyc07g021750.1	0	1	up
GO:0004575	sucrose alpha-glucosidase activity	molecular_function	Solyc03g083910.2;Solyc08g079080.2	0	1	up,down
GO:0003684	damaged DNA binding	molecular_function	Solyc01g097440.2;Solyc01g107010.2;Solyc01g034150.2;Solyc02g094590.2;Solyc02g063130.2;Solyc02g078390.2;Solyc02g085840.2;Solyc03g117510.2;Solyc03g115580.2;Solyc03g117780.2;Solyc04g007120.2;Solyc08g076610.2;Solyc11g011150.1	0	1	up,down
GO:0016846	carbon-sulfur lyase activity	molecular_function	Solyc03g112460.2;Solyc11g011450.1	0	1	up
GO:0009081	branched chain family amino acid metabolic process	biological_process	Solyc02g091970.2;Solyc03g043880.2;Solyc04g077240.2;Solyc07g021630.2;Solyc12g088220.1	0	1	up,down
GO:0006481	C-terminal protein methylation	biological_process	Solyc04g009010.1;Solyc07g007700.1	0	1	up
GO:0003777	microtubule motor activity	molecular_function	Solyc01g057320.1;Solyc01g066820.2;Solyc01g091480.2;Solyc01g098080.2;Solyc01g098980.2;Solyc01g108670.2;Solyc01g110190.2;Solyc02g091780.1;Solyc02g062330.1;Solyc02g068340.2;Solyc02g084390.2;Solyc03g120810.2;Solyc04g040110.2;Solyc04g076310.2;Solyc04g077540.2;Solyc04g081060.2;Solyc04g078610.2;Solyc05g054260.2;Solyc06g009780.2;Solyc06g060140.2;Solyc06g075580.2;Solyc07g064030.2;Solyc07g065880.2;Solyc08g…	0	1	up,down
GO:0008641	small protein activating enzyme activity	molecular_function	Solyc01g079840.2;Solyc01g109960.2;Solyc06g007320.2;Solyc09g018450.2	0	1	up,down
GO:0008060	ARF GTPase activator activity	molecular_function	Solyc02g024020.2;Solyc03g006610.2;Solyc03g118260.1;Solyc04g008660.2;Solyc05g023750.2;Solyc07g063550.2;Solyc08g005070.2;Solyc08g067930.2;Solyc08g076920.2;Solyc09g010520.2;Solyc10g076990.1;Solyc10g084690.1;Solyc10g006850.2;Solyc12g006990.1	0	1	up,down
GO:0019211	phosphatase activator activity	molecular_function	Solyc01g008280.2	0	1	down
GO:0004819	glutamine-tRNA ligase activity	molecular_function	Solyc05g009220.2	0	1	up
GO:0004523	ribonuclease H activity	molecular_function	Solyc01g008060.2;Solyc02g087130.2;Solyc04g005010.2;Solyc05g006090.2;Solyc06g033980.2;Solyc06g082170.2;Solyc07g041740.1;Solyc11g006860.1	0	1	up,down
GO:0050515	4-(cytidine 5'-diphospho)-2-C-methyl-D-erythritol kinase activity	molecular_function	Solyc01g009010.2	0	1	down
GO:0006357	regulation of transcription from RNA polymerase II promoter	biological_process	Solyc01g094620.2;Solyc01g097320.2;Solyc02g087180.2;Solyc03g083300.2;Solyc03g121210.2;Solyc04g014240.1;Solyc04g081430.2;Solyc04g014700.2;Solyc04g039950.2;Solyc08g065160.2;Solyc11g010950.1;Solyc12g006650.1;Solyc12g009090.1;Solyc12g044640.1	0	1	up,down
GO:0004091	carboxylesterase activity	molecular_function	Solyc01g094570.2;Solyc03g025510.2;Solyc04g016360.2;Solyc05g051280.2;Solyc11g011120.1	0	1	up,down
GO:0006631	fatty acid metabolic process	biological_process	Solyc01g066620.2;Solyc03g063110.2;Solyc03g113300.2;Solyc06g053480.2;Solyc06g059710.2;Solyc06g009160.2;Solyc06g059720.2;Solyc07g019670.2;Solyc07g063010.2;Solyc08g068390.2;Solyc11g008680.1;Solyc12g007170.1;Solyc12g099440.1	0	1	up,down
GO:0015629	actin cytoskeleton	cellular_component	Solyc08g066110.2;Solyc08g075070.2;Solyc11g070130.1;Solyc12g044630.1;Solyc12g008590.1	0	1	up,down
GO:0016311	dephosphorylation	biological_process	Solyc11g007670.1	0	1	up
GO:0008308	voltage-gated anion channel activity	molecular_function	Solyc01g010760.2;Solyc02g067460.2;Solyc02g092440.2;Solyc03g058920.2;Solyc03g044010.2;Solyc06g007710.2;Solyc06g082800.2;Solyc07g008350.2	0	1	up,down
GO:0008676	3-deoxy-8-phosphooctulonate synthase activity	molecular_function	Solyc11g072690.1	0	1	up
GO:0005381	iron ion transmembrane transporter activity	molecular_function	Solyc01g100610.2;Solyc10g076280.1	0	1	down
GO:0019139	cytokinin dehydrogenase activity	molecular_function	Solyc04g080820.2;Solyc10g079870.1	0	1	up,down
GO:0035299	inositol pentakisphosphate 2-kinase activity	molecular_function	Solyc04g080670.2	0	1	up
GO:0004828	serine-tRNA ligase activity	molecular_function	Solyc01g098880.2	0	1	down
GO:0006672	ceramide metabolic process	biological_process	Solyc01g104080.2;Solyc05g053740.2;Solyc09g092120.2	0	1	up,down
GO:0004672	protein kinase activity	molecular_function	Solyc00g201160.2;Solyc00g007060.2;Solyc00g007100.2;Solyc00g009090.2;Solyc00g153680.1;Solyc00g289230.1;Solyc01g005030.2;Solyc01g006120.2;Solyc01g006520.2;Solyc01g006530.1;Solyc01g007130.2;Solyc01g007980.2;Solyc01g007990.2;Solyc01g008440.2;Solyc01g008500.2;Solyc01g008850.2;Solyc01g010660.2;Solyc01g067640.2;Solyc01g068270.2;Solyc01g068360.2;Solyc01g079340.2;Solyc01g080240.2;Solyc01g088050.2;Solyc01g…	22	1	up,down
GO:0004496	mevalonate kinase activity	molecular_function	Solyc01g098840.2	0	1	down
GO:0005779	integral to peroxisomal membrane	cellular_component	Solyc03g119030.2	0	1	up
GO:0006098	pentose-phosphate shunt	biological_process	Solyc01g081510.2;Solyc01g099240.2;Solyc01g093990.2;Solyc01g106390.2;Solyc02g068640.2;Solyc02g022930.2;Solyc03g121720.2;Solyc04g005160.1;Solyc04g076870.2;Solyc05g010260.2;Solyc07g063010.2;Solyc07g007590.1;Solyc09g011870.1;Solyc09g018790.2;Solyc12g040570.1;Solyc12g056120.1	0	1	up,down
GO:0005978	glycogen biosynthetic process	biological_process	Solyc01g100810.2;Solyc11g020610.1	0	1	up,down
GO:0017150	tRNA dihydrouridine synthase activity	molecular_function	Solyc01g110490.2;Solyc01g087300.2;Solyc01g087390.2;Solyc02g093060.2;Solyc03g044270.2;Solyc06g073230.2	0	1	up,down
GO:0006418	tRNA aminoacylation for protein translation	biological_process	Solyc01g080810.2;Solyc01g096870.2;Solyc01g098880.2;Solyc01g102800.2;Solyc01g109360.2;Solyc01g005540.2;Solyc01g102410.2;Solyc01g106740.2;Solyc02g065300.1;Solyc02g090860.2;Solyc03g019940.2;Solyc03g117330.2;Solyc03g118170.2;Solyc03g119280.2;Solyc04g076390.2;Solyc05g005800.2;Solyc05g009220.2;Solyc05g009190.2;Solyc05g054600.2;Solyc05g056250.2;Solyc06g068320.2;Solyc06g073330.2;Solyc07g008530.1;Solyc07g…	0	1	up,down
GO:0008483	transaminase activity	molecular_function	Solyc04g054310.2;Solyc04g009200.2;Solyc07g006810.2;Solyc07g043310.2;Solyc07g032740.2;Solyc07g055210.2;Solyc08g080370.2;Solyc08g041870.2;Solyc08g068330.2;Solyc10g075170.1;Solyc10g076250.1;Solyc12g006470.1;Solyc12g006450.1	0	1	up,down
GO:0001906	cell killing	biological_process	Solyc06g053810.2;Solyc07g044970.1	0	1	up
GO:0000774	adenyl-nucleotide exchange factor activity	molecular_function	Solyc07g064930.2;Solyc10g081240.1;Solyc12g014470.1	0	1	up,down
GO:0046422	violaxanthin de-epoxidase activity	molecular_function	Solyc04g050930.2	0	1	up
GO:0005945	6-phosphofructokinase complex	cellular_component	Solyc02g081160.2;Solyc03g093520.2;Solyc04g014270.2;Solyc04g015200.2;Solyc04g082880.2;Solyc07g045160.2;Solyc07g049280.2;Solyc08g066100.2;Solyc11g010450.1;Solyc12g095760.1;Solyc12g095880.1	0	1	up,down
GO:0000175	3'-5'-exoribonuclease activity	molecular_function	Solyc02g086600.2	0	1	down
GO:0030337	DNA polymerase processivity factor activity	molecular_function	Solyc06g076660.2	0	1	up
GO:0006072	glycerol-3-phosphate metabolic process	biological_process	Solyc01g088150.2;Solyc03g117490.2;Solyc04g016330.2;Solyc06g048920.2	0	1	up,down
GO:0005730	nucleolus	cellular_component	Solyc07g047670.2	0	1	up
GO:0003689	DNA clamp loader activity	molecular_function	Solyc06g060150.2;Solyc07g005880.2;Solyc08g080510.2;Solyc11g012820.1	0	1	up,down
GO:0016780	phosphotransferase activity, for other substituted phosphate groups	molecular_function	Solyc04g009580.2;Solyc04g049550.2;Solyc08g005990.2;Solyc10g005290.2	0	1	up,down
GO:0004514	nicotinate-nucleotide diphosphorylase (carboxylating) activity	molecular_function	Solyc05g008180.2	0	1	down
GO:0004484	mRNA guanylyltransferase activity	molecular_function	Solyc09g011930.2;Solyc09g065010.2	0	1	up,down
GO:0000226	microtubule cytoskeleton organization	biological_process	Solyc01g007180.2;Solyc02g081460.2;Solyc04g079390.2;Solyc09g009140.2;Solyc09g075190.2;Solyc11g071570.1	0	1	up,down
GO:0006000	fructose metabolic process	biological_process	Solyc06g082150.2	0	1	down
GO:0008987	quinolinate synthetase A activity	molecular_function	Solyc03g112060.2	0	1	up
GO:0007030	Golgi organization	biological_process	Solyc08g006660.1	0	1	down
GO:0030163	protein catabolic process	biological_process	Solyc03g119700.2	0	1	up
GO:0009029	tetraacyldisaccharide 4'-kinase activity	molecular_function	Solyc07g064710.2	0	1	up,down
GO:0006306	DNA methylation	biological_process	Solyc02g062740.2;Solyc04g005250.2;Solyc08g005400.2;Solyc08g067070.2;Solyc10g078190.1;Solyc11g030600.2;Solyc12g100330.1	0	1	up
GO:0016992	lipoate synthase activity	molecular_function	Solyc01g087520.2;Solyc07g054540.2;Solyc08g068440.2;Solyc12g099700.1	0	1	up,down
GO:0006913	nucleocytoplasmic transport	biological_process	Solyc07g008160.2	0	1	down
GO:0043461	proton-transporting ATP synthase complex assembly	biological_process	Solyc02g093690.2	0	1	up
GO:0005852	eukaryotic translation initiation factor 3 complex	cellular_component	Solyc06g076150.2	0	1	down
GO:0003919	FMN adenylyltransferase activity	molecular_function	Solyc04g008990.2	0	1	up
GO:0032934	sterol binding	molecular_function	Solyc04g078920.2	0	1	down
GO:0004112	cyclic-nucleotide phosphodiesterase activity	molecular_function	Solyc02g071750.2;Solyc03g005930.2	0	1	down
GO:0019901	protein kinase binding	molecular_function	Solyc01g099310.2;Solyc01g098350.2;Solyc01g098930.2;Solyc04g072880.2;Solyc06g083260.2;Solyc07g032480.2;Solyc07g052610.2;Solyc09g065200.2;Solyc09g075760.2;Solyc10g078180.1	0	1	up,down
GO:0006621	protein retention in ER lumen	biological_process	Solyc02g072120.2;Solyc06g007770.2;Solyc06g083270.2;Solyc09g059270.2;Solyc09g091900.2;Solyc10g054850.1	0	1	up,down
GO:0004635	phosphoribosyl-AMP cyclohydrolase activity	molecular_function	Solyc10g005930.1	0	1	down
GO:0006541	glutamine metabolic process	biological_process	Solyc01g079650.2;Solyc01g056850.2;Solyc01g106060.2;Solyc02g082190.2;Solyc02g086300.2;Solyc03g115630.2;Solyc03g034320.2;Solyc05g008910.2;Solyc07g006090.1;Solyc08g081150.2;Solyc10g007410.2;Solyc12g010180.1	0	1	up,down
GO:0000154	rRNA modification	biological_process	Solyc01g091800.2;Solyc01g100430.2;Solyc02g084730.2	0	1	up,down
GO:0006221	pyrimidine nucleotide biosynthetic process	biological_process	Solyc01g079650.2;Solyc01g056850.2;Solyc02g082190.2	0	1	up,down
GO:0043189	H4/H2A histone acetyltransferase complex	cellular_component	Solyc05g012400.2	0	1	up
GO:0004637	phosphoribosylamine-glycine ligase activity	molecular_function	Solyc01g103440.2	0	1	down
GO:0009086	methionine biosynthetic process	biological_process	Solyc01g009180.2;Solyc10g081510.1	0	1	down
GO:0016614	oxidoreductase activity, acting on CH-OH group of donors	molecular_function	Solyc00g156980.2;Solyc01g088150.2;Solyc03g121600.2;Solyc04g016330.2;Solyc06g062600.2;Solyc06g035580.2;Solyc06g048920.2;Solyc08g075240.2;Solyc08g005630.2;Solyc08g080190.2;Solyc09g090350.2;Solyc09g072610.2	0	1	up,down
GO:0002098	tRNA wobble uridine modification	biological_process	Solyc04g008860.2	0	1	down
GO:0046168	glycerol-3-phosphate catabolic process	biological_process	Solyc01g088150.2;Solyc02g068640.2;Solyc04g016330.2;Solyc06g048920.2;Solyc07g063010.2	0	1	up,down
GO:0004146	dihydrofolate reductase activity	molecular_function	Solyc01g109830.2	0	1	up
GO:0006614	SRP-dependent cotranslational protein targeting to membrane	biological_process	Solyc01g091580.2;Solyc03g116810.2;Solyc08g082740.2;Solyc09g009940.2;Solyc11g062270.1;Solyc12g009990.1;Solyc12g042740.1;Solyc12g099820.1	0	1	up,down
GO:0042176	regulation of protein catabolic process	biological_process	Solyc01g111700.1;Solyc01g111710.2	0	1	up
GO:0008446	GDP-mannose 4,6-dehydratase activity	molecular_function	Solyc02g084210.1;Solyc03g118270.1	0	1	down
GO:0004540	ribonuclease activity	molecular_function	Solyc01g006260.2;Solyc02g082460.2;Solyc06g005200.2;Solyc09g007370.2;Solyc09g010870.2;Solyc11g013030.1	0	1	up,down
GO:0005788	endoplasmic reticulum lumen	cellular_component	Solyc06g084390.2	0	1	down
GO:0006370	mRNA capping	biological_process	Solyc03g118250.2;Solyc09g005300.2;Solyc09g011930.2;Solyc09g065010.2;Solyc11g007700.1	0	1	up,down
GO:0006450	regulation of translational fidelity	biological_process	Solyc07g063140.1	0	1	up
GO:0004428	inositol or phosphatidylinositol kinase activity	molecular_function	Solyc04g015350.2;Solyc11g005910.1	0	1	up,down
GO:0048278	vesicle docking	biological_process	Solyc03g095410.2;Solyc07g056010.2	0	1	up,down
GO:0017009	protein-phycocyanobilin linkage	biological_process	Solyc06g068760.2	0	1	down
GO:0008318	protein prenyltransferase activity	molecular_function	Solyc01g111410.2;Solyc04g076430.2;Solyc06g073390.2	0	1	up
GO:0004797	thymidine kinase activity	molecular_function	Solyc11g012480.1	0	1	up
GO:0032312	regulation of ARF GTPase activity	biological_process	Solyc02g024020.2;Solyc03g006610.2;Solyc03g118260.1;Solyc04g008660.2;Solyc05g023750.2;Solyc07g063550.2;Solyc08g005070.2;Solyc08g067930.2;Solyc08g076920.2;Solyc09g010520.2;Solyc10g076990.1;Solyc10g084690.1;Solyc10g006850.2;Solyc12g006990.1	0	1	up,down
GO:0007186	G-protein coupled receptor signaling pathway	biological_process	Solyc01g008000.2;Solyc01g060130.2;Solyc01g079540.2;Solyc01g100350.2;Solyc01g109110.2;Solyc02g090160.2;Solyc02g092970.2;Solyc02g064640.2;Solyc03g005300.2;Solyc03g043960.2;Solyc03g096910.2;Solyc03g097980.2;Solyc05g005190.2;Solyc06g009660.2;Solyc06g072800.2;Solyc07g006640.2;Solyc07g014650.2;Solyc08g005310.2;Solyc08g061260.2;Solyc08g076160.2;Solyc08g061220.2;Solyc10g074630.1;Solyc11g011040.1;Solyc12g…	0	1	up,down
GO:0016592	mediator complex	cellular_component	Solyc01g094620.2;Solyc01g097320.2;Solyc02g087180.2;Solyc03g083300.2;Solyc03g094030.2;Solyc03g121210.2;Solyc04g014240.1;Solyc04g081430.2;Solyc04g014700.2;Solyc04g039950.2;Solyc08g065160.2;Solyc12g006650.1;Solyc12g009090.1;Solyc12g044640.1	0	1	up,down
GO:0004643	phosphoribosylaminoimidazolecarboxamide formyltransferase activity	molecular_function	Solyc08g075160.2	0	1	up
GO:0003848	2-amino-4-hydroxy-6-hydroxymethyldihydropteridine diphosphokinase activity	molecular_function	Solyc05g012090.2	0	1	down
GO:0043161	proteasomal ubiquitin-dependent protein catabolic process	biological_process	Solyc02g063130.2;Solyc02g085840.2;Solyc03g117780.2;Solyc04g007120.2	0	1	up,down
GO:0005665	DNA-directed RNA polymerase II, core complex	cellular_component	Solyc02g083350.2	0	1	up
GO:0003872	6-phosphofructokinase activity	molecular_function	Solyc02g081160.2;Solyc03g093520.2;Solyc04g014270.2;Solyc04g015200.2;Solyc04g082880.2;Solyc07g045160.2;Solyc07g049280.2;Solyc08g066100.2;Solyc11g010450.1;Solyc12g095760.1;Solyc12g095880.1	0	1	up,down
GO:0008915	lipid-A-disaccharide synthase activity	molecular_function	Solyc07g049740.2	0	1	down
GO:0015935	small ribosomal subunit	cellular_component	Solyc03g019780.2;Solyc03g045110.2;Solyc06g072120.2;Solyc10g078620.1;Solyc11g042610.1	0	1	up,down
GO:0004084	branched-chain-amino-acid transaminase activity	molecular_function	Solyc02g091970.2;Solyc03g043880.2;Solyc04g077240.2;Solyc07g021630.2;Solyc12g088220.1	0	1	up,down
GO:0003743	translation initiation factor activity	molecular_function	Solyc01g088370.2;Solyc01g088720.2;Solyc01g095410.2;Solyc01g099310.2;Solyc01g111720.2;Solyc02g021550.2;Solyc02g078120.1;Solyc02g085470.2;Solyc03g005870.2;Solyc03g034430.1;Solyc03g034440.2;Solyc03g095840.2;Solyc03g095870.1;Solyc04g072880.2;Solyc04g081360.2;Solyc05g050200.2;Solyc05g052180.2;Solyc06g076150.2;Solyc06g082580.2;Solyc07g005830.2;Solyc07g039450.2;Solyc07g042570.2;Solyc07g064150.2;Solyc07g…	0	1	up,down
GO:0035091	phosphatidylinositol binding	molecular_function	Solyc01g108920.2;Solyc01g065720.2;Solyc01g108970.2;Solyc03g112830.2;Solyc03g120770.2;Solyc03g116830.2;Solyc06g050550.2;Solyc12g044220.1	0	1	up,down
GO:0006413	translational initiation	biological_process	Solyc01g088370.2;Solyc01g088720.2;Solyc01g095410.2;Solyc01g099310.2;Solyc01g111720.2;Solyc02g021550.2;Solyc02g078120.1;Solyc02g085470.2;Solyc03g005870.2;Solyc03g034430.1;Solyc03g034440.2;Solyc04g072880.2;Solyc04g081360.2;Solyc05g050200.2;Solyc05g052180.2;Solyc06g076150.2;Solyc06g082580.2;Solyc07g005830.2;Solyc07g039450.2;Solyc07g042570.2;Solyc07g064150.2;Solyc07g064620.1;Solyc09g090580.2;Solyc10g…	0	1	up,down
GO:0005742	mitochondrial outer membrane translocase complex	cellular_component	Solyc02g068130.2;Solyc02g094140.2	0	1	up,down
GO:0017119	Golgi transport complex	cellular_component	Solyc08g075440.2	0	1	down
GO:0004831	tyrosine-tRNA ligase activity	molecular_function	Solyc07g008530.1	0	1	down
GO:0004655	porphobilinogen synthase activity	molecular_function	Solyc08g069030.2	0	1	up
GO:0004813	alanine-tRNA ligase activity	molecular_function	Solyc01g111990.2;Solyc03g097290.2	0	1	up,down
GO:0042393	histone binding	molecular_function	Solyc02g094520.2;Solyc03g118180.2;Solyc03g093700.1;Solyc03g093760.1;Solyc05g023680.2;Solyc06g060960.1;Solyc09g090810.1;Solyc09g082050.2;Solyc10g077070.1;Solyc12g096990.1	0	1	up,down
GO:0030410	nicotianamine synthase activity	molecular_function	Solyc01g100490.2	0	1	down
GO:0005759	mitochondrial matrix	cellular_component	Solyc03g079930.2;Solyc03g117080.2;Solyc06g065800.2;Solyc09g011250.2;Solyc11g006400.1	0	1	up,down
GO:0015684	ferrous iron transport	biological_process	Solyc01g067530.2;Solyc01g080780.2;Solyc01g081010.2;Solyc02g081660.2;Solyc02g023970.2;Solyc02g077280.2;Solyc03g121980.2;Solyc04g072770.2;Solyc04g080900.2;Solyc04g051830.2;Solyc04g080770.2;Solyc06g083520.2;Solyc06g084270.2;Solyc07g066430.2;Solyc07g053730.2;Solyc08g068200.2;Solyc09g061430.2;Solyc09g090460.2;Solyc10g005910.2;Solyc11g065870.1;Solyc12g049270.1	0	1	up,down
GO:0043043	peptide biosynthetic process	biological_process	Solyc10g075020.1	0	1	up
GO:0031167	rRNA methylation	biological_process	Solyc02g067540.2;Solyc03g005010.2;Solyc12g006030.1;Solyc12g088810.1	0	1	up,down
GO:0006438	valyl-tRNA aminoacylation	biological_process	Solyc09g007540.2	0	1	up
GO:0001510	RNA methylation	biological_process	Solyc01g104990.2;Solyc03g121260.2;Solyc09g014320.2;Solyc10g046930.1;Solyc11g069340.1;Solyc12g088810.1	0	1	up,down
GO:0000015	phosphopyruvate hydratase complex	cellular_component	Solyc03g114500.2;Solyc06g076650.2;Solyc09g009020.2;Solyc10g085550.1	0	1	up,down
GO:0071805	potassium ion transmembrane transport	biological_process	Solyc01g105150.2;Solyc02g031840.2;Solyc02g087000.2;Solyc02g068590.2;Solyc03g097860.1;Solyc04g025880.2;Solyc04g008450.2;Solyc04g025990.2;Solyc05g005720.2;Solyc05g005740.2;Solyc06g050170.2;Solyc10g047270.1;Solyc12g096580.1;Solyc12g017910.1	0	1	up,down
GO:0004506	squalene monooxygenase activity	molecular_function	Solyc00g085070.2;Solyc04g077440.2;Solyc06g060880.2;Solyc09g091570.2	0	1	up,down
GO:0004057	arginyltransferase activity	molecular_function	Solyc06g051760.2	0	1	down
GO:0051603	proteolysis involved in cellular protein catabolic process	biological_process	Solyc02g070510.2;Solyc02g081700.1;Solyc02g084920.2;Solyc04g009410.2;Solyc04g024420.2;Solyc04g080590.2;Solyc05g013820.2;Solyc05g056160.2;Solyc07g055080.2;Solyc08g016510.2;Solyc09g082320.2;Solyc10g008010.2;Solyc10g081130.1;Solyc10g077030.1;Solyc11g069150.1;Solyc12g009140.1	0	1	up,down
GO:0008977	prephenate dehydrogenase activity	molecular_function	Solyc06g050630.2;Solyc07g007590.1;Solyc09g011870.1	0	1	up,down
GO:0004735	pyrroline-5-carboxylate reductase activity	molecular_function	Solyc02g068640.2	0	1	up
GO:0048193	Golgi vesicle transport	biological_process	Solyc04g078130.2;Solyc12g088440.1	0	1	up,down
GO:0015205	nucleobase transmembrane transporter activity	molecular_function	Solyc09g008550.2	0	1	down
GO:0008289	lipid binding	molecular_function	Solyc07g065010.2	0	1	up
GO:0016820	hydrolase activity, acting on acid anhydrides, catalyzing transmembrane movement of substances	molecular_function	Solyc00g019740.1;Solyc01g111760.2;Solyc01g007320.2;Solyc02g091130.2;Solyc04g007550.2;Solyc04g049330.2;Solyc05g056020.2;Solyc06g063330.2;Solyc07g005940.2;Solyc10g055670.1;Solyc12g009890.1;Solyc12g055800.1	0	1	up,down
GO:0009059	macromolecule biosynthetic process	biological_process	Solyc06g066400.2;Solyc08g005210.2;Solyc09g009960.2;Solyc11g006930.1	0	1	up,down
GO:0006304	DNA modification	biological_process	Solyc01g067180.2	0	1	up
GO:0046034	ATP metabolic process	biological_process	Solyc01g111760.2;Solyc01g007320.2;Solyc02g091130.2;Solyc04g007550.2;Solyc06g063330.2;Solyc10g055670.1;Solyc11g039980.1;Solyc12g055800.1	0	1	up,down
GO:0008262	importin-alpha export receptor activity	molecular_function	Solyc01g096060.2	0	1	down
GO:0042742	defense response to bacterium	biological_process	Solyc01g097240.2;Solyc01g097270.2;Solyc01g097280.2	0	1	down
GO:0008253	5'-nucleotidase activity	molecular_function	Solyc11g006420.1	0	1	down
GO:0006007	glucose catabolic process	biological_process	Solyc07g044840.2	0	1	up
GO:0004148	dihydrolipoyl dehydrogenase activity	molecular_function	Solyc05g053300.2;Solyc12g099100.1	0	1	down
GO:0006165	nucleoside diphosphate phosphorylation	biological_process	Solyc01g089970.2;Solyc03g110960.2;Solyc06g071960.2;Solyc08g008340.2;Solyc08g082430.2;Solyc12g049370.1	0	1	up,down
GO:0031625	ubiquitin protein ligase binding	molecular_function	Solyc01g010820.2;Solyc01g067210.2;Solyc01g067100.2;Solyc01g067120.2;Solyc01g099290.2;Solyc02g070460.2;Solyc02g087900.2;Solyc02g021470.2;Solyc05g007750.2;Solyc06g008710.1;Solyc06g084520.2;Solyc09g010050.1;Solyc09g074680.2	0	1	up,down
GO:0005850	eukaryotic translation initiation factor 2 complex	cellular_component	Solyc03g095840.2;Solyc03g095870.1	0	1	up
GO:0004826	phenylalanine-tRNA ligase activity	molecular_function	Solyc01g008310.2;Solyc05g056260.2	0	1	up,down
GO:0004334	fumarylacetoacetase activity	molecular_function	Solyc04g014730.2;Solyc11g012160.1	0	1	down
GO:0046938	phytochelatin biosynthetic process	biological_process	Solyc09g072620.2	0	1	up
GO:0042719	mitochondrial intermembrane space protein transporter complex	cellular_component	Solyc03g097640.2;Solyc06g072600.2;Solyc06g005840.2;Solyc08g083380.2;Solyc09g011760.2;Solyc10g086510.1	0	1	up,down
GO:0006559	L-phenylalanine catabolic process	biological_process	Solyc12g014100.1	0	1	down
GO:0043626	PCNA complex	cellular_component	Solyc06g076660.2	0	1	up
GO:0005622	intracellular	cellular_component	Solyc01g006710.2;Solyc01g008000.2;Solyc01g008340.2;Solyc01g008770.2;Solyc01g009100.2;Solyc01g056780.2;Solyc01g056940.2;Solyc01g060130.2;Solyc01g066840.2;Solyc01g067530.2;Solyc01g067790.2;Solyc01g079540.2;Solyc01g080180.2;Solyc01g088030.2;Solyc01g090170.2;Solyc01g091460.2;Solyc01g096220.2;Solyc01g097870.2;Solyc01g098920.2;Solyc01g099230.2;Solyc01g099830.2;Solyc01g099900.2;Solyc01g100270.2;Solyc01g…	11	1	up,down
GO:0005985	sucrose metabolic process	biological_process	Solyc02g081300.2;Solyc03g098290.2;Solyc07g007790.2;Solyc07g042550.2;Solyc09g098590.2;Solyc09g092130.2;Solyc12g009300.1	0	1	up,down
GO:0006364	rRNA processing	biological_process	Solyc01g106880.2;Solyc01g087670.2;Solyc01g110550.2;Solyc02g071280.2;Solyc03g097160.2;Solyc03g025270.2;Solyc03g113860.1;Solyc07g017940.1;Solyc08g062610.2;Solyc09g005760.2;Solyc09g007370.2;Solyc10g079430.1;Solyc10g046930.1;Solyc12g096330.1	0	1	up,down
GO:0009039	urease activity	molecular_function	Solyc05g014970.2	0	1	down
GO:0006788	heme oxidation	biological_process	Solyc04g079290.2;Solyc12g009470.1	0	1	up,down
GO:0019538	protein metabolic process	biological_process	Solyc01g007260.2;Solyc02g063250.2;Solyc02g084030.2;Solyc02g088610.2;Solyc03g093690.2;Solyc03g111720.2;Solyc03g007110.2;Solyc03g115230.2;Solyc03g117950.2;Solyc03g118340.2;Solyc05g055200.2;Solyc06g034020.2;Solyc07g018070.2;Solyc08g079660.2;Solyc12g042060.1	0	1	up,down
GO:0006486	protein glycosylation	biological_process	Solyc01g108110.2;Solyc01g104040.2;Solyc02g070400.2;Solyc02g094500.2;Solyc03g097780.2;Solyc03g098600.2;Solyc03g113520.2;Solyc04g082670.2;Solyc05g006680.2;Solyc05g053280.2;Solyc05g007930.2;Solyc06g065240.2;Solyc06g071160.2;Solyc06g074370.1;Solyc07g064670.2;Solyc07g052320.2;Solyc08g069060.2;Solyc08g081920.2;Solyc08g029170.2;Solyc08g078650.2;Solyc10g007200.2;Solyc10g050230.1;Solyc11g013490.1;Solyc12g…	0	1	up,down
GO:0005524	ATP binding	molecular_function	Solyc00g201160.2;Solyc00g007060.2;Solyc00g007100.2;Solyc00g009090.2;Solyc00g011890.2;Solyc00g153680.1;Solyc00g289230.1;Solyc01g005030.2;Solyc01g005960.2;Solyc01g006120.2;Solyc01g006280.2;Solyc01g006340.2;Solyc01g006520.2;Solyc01g006530.1;Solyc01g006710.2;Solyc01g006970.2;Solyc01g007130.2;Solyc01g007980.2;Solyc01g007990.2;Solyc01g008330.2;Solyc01g008440.2;Solyc01g008500.2;Solyc01g008850.2;Solyc01g…	42	1	up,down
GO:0006869	lipid transport	biological_process	Solyc05g051630.2	0	1	up
GO:0015851	nucleobase transport	biological_process	Solyc09g008550.2	0	1	down
GO:0016161	beta-amylase activity	molecular_function	Solyc01g067660.2;Solyc01g094580.2;Solyc07g052690.2;Solyc08g007130.2;Solyc08g077530.2;Solyc08g005780.2;Solyc08g082810.2	0	1	up,down
GO:0033180	proton-transporting V-type ATPase, V1 domain	cellular_component	Solyc02g068450.2	0	1	down
GO:0008076	voltage-gated potassium channel complex	cellular_component	Solyc07g005520.1;Solyc08g008070.1;Solyc08g081230.1;Solyc10g076860.1;Solyc12g010080.1	0	1	up,down
GO:0000179	rRNA (adenine-N6,N6-)-dimethyltransferase activity	molecular_function	Solyc01g091800.2;Solyc01g100430.2;Solyc02g084730.2	0	1	up,down
GO:0003849	3-deoxy-7-phosphoheptulonate synthase activity	molecular_function	Solyc01g105390.2;Solyc01g105420.2;Solyc04g074480.2;Solyc11g009080.1	0	1	down
GO:0003980	UDP-glucose:glycoprotein glucosyltransferase activity	molecular_function	Solyc01g104040.2	0	1	down
GO:0016813	hydrolase activity, acting on carbon-nitrogen (but not peptide) bonds, in linear amidines	molecular_function	Solyc01g091160.2	0	1	up
GO:0007020	microtubule nucleation	biological_process	Solyc09g009140.2	0	1	up
GO:0004746	riboflavin synthase activity	molecular_function	Solyc07g054190.2	0	1	down
GO:0006228	UTP biosynthetic process	biological_process	Solyc01g089970.2;Solyc03g110960.2;Solyc06g071960.2;Solyc08g008340.2;Solyc08g082430.2;Solyc12g049370.1	0	1	up,down
GO:0004619	phosphoglycerate mutase activity	molecular_function	Solyc07g044840.2	0	1	up
GO:0043234	protein complex	cellular_component	Solyc02g087880.2;Solyc03g025730.2;Solyc03g111380.2;Solyc03g118760.2;Solyc04g077020.2;Solyc04g081490.2;Solyc06g005910.2;Solyc06g035970.2;Solyc07g052040.1;Solyc07g065050.2;Solyc08g006890.2;Solyc09g009430.2;Solyc10g083490.1;Solyc10g080940.1;Solyc10g085020.1;Solyc10g086760.1;Solyc12g014560.1	0	1	up,down
GO:0004491	methylmalonate-semialdehyde dehydrogenase (acylating) activity	molecular_function	Solyc01g106080.2	0	1	down
GO:0006164	purine nucleotide biosynthetic process	biological_process	Solyc01g081300.2;Solyc02g085520.2;Solyc08g075160.2;Solyc08g081150.2;Solyc10g080320.1	0	1	up,down
GO:0052726	inositol-1,3,4-trisphosphate 5-kinase activity	molecular_function	Solyc03g097410.1;Solyc03g097150.2;Solyc04g077120.2;Solyc06g072740.1;Solyc08g015630.2;Solyc08g076690.1;Solyc08g005130.1;Solyc12g088200.1	0	1	up,down
GO:0006338	chromatin remodeling	biological_process	Solyc01g067390.2;Solyc06g054560.2;Solyc11g013400.1	0	1	up,down
GO:0030054	cell junction	cellular_component	Solyc03g070390.2;Solyc03g019750.2;Solyc03g114860.2;Solyc04g005340.2;Solyc04g051200.1;Solyc05g012070.2	0	1	up,down
GO:0019204	nucleotide phosphatase activity	molecular_function	Solyc03g032120.2;Solyc06g075310.2	0	1	down
GO:0006013	mannose metabolic process	biological_process	Solyc02g083700.2;Solyc02g087290.2;Solyc06g068860.2	0	1	up
GO:0008716	D-alanine-D-alanine ligase activity	molecular_function	Solyc01g008330.2;Solyc06g075340.2;Solyc09g065540.2;Solyc11g006340.1	0	1	up,down
GO:0016743	carboxyl- or carbamoyltransferase activity	molecular_function	Solyc04g080610.2;Solyc11g006350.1;Solyc12g089210.1	0	1	up,down
GO:0003868	4-hydroxyphenylpyruvate dioxygenase activity	molecular_function	Solyc05g041200.2;Solyc07g045050.2	0	1	down
GO:0004107	chorismate synthase activity	molecular_function	Solyc04g009620.2;Solyc04g049350.2	0	1	down
GO:0000049	tRNA binding	molecular_function	Solyc02g090860.2;Solyc03g119280.2;Solyc05g056260.2;Solyc06g048610.2;Solyc07g008950.2;Solyc08g015960.2;Solyc10g007060.2	0	1	up,down
GO:0004325	ferrochelatase activity	molecular_function	Solyc05g018650.2;Solyc08g065480.2;Solyc10g084140.1	0	1	up,down
GO:0004639	phosphoribosylaminoimidazolesuccinocarboxamide synthase activity	molecular_function	Solyc01g081300.2	0	1	down
GO:0010181	FMN binding	molecular_function	Solyc01g103390.2;Solyc01g109400.2;Solyc01g109420.2;Solyc02g079750.2;Solyc02g085820.2;Solyc02g087240.2;Solyc03g034140.2;Solyc03g063240.2;Solyc03g113770.2;Solyc03g113780.2;Solyc04g076380.2;Solyc04g080340.2;Solyc05g050530.2;Solyc06g063290.2;Solyc06g076880.2;Solyc07g007870.2;Solyc07g019460.2;Solyc10g006650.2;Solyc10g086220.1;Solyc11g032130.1	0	1	up,down
GO:0007010	cytoskeleton organization	biological_process	Solyc01g109580.2;Solyc02g021420.2;Solyc04g015830.2;Solyc08g066110.2;Solyc08g075070.2;Solyc10g051340.1;Solyc10g079400.1;Solyc10g080100.1;Solyc11g070130.1;Solyc12g044630.1;Solyc12g008590.1	0	1	up,down
GO:0051205	protein insertion into membrane	biological_process	Solyc05g014050.2;Solyc08g008320.2;Solyc08g082290.2;Solyc08g082300.2;Solyc11g066110.1	0	1	up,down
GO:0030060	L-malate dehydrogenase activity	molecular_function	Solyc01g106480.2;Solyc02g063490.2;Solyc03g115990.1;Solyc07g062650.2;Solyc09g091070.1;Solyc12g014180.1	0	1	up,down
GO:0003678	DNA helicase activity	molecular_function	Solyc02g022830.2;Solyc03g032070.2;Solyc06g062350.2;Solyc08g063050.2;Solyc11g069370.1;Solyc11g069950.1	0	1	up,down
GO:0016429	tRNA (adenine-N1-)-methyltransferase activity	molecular_function	Solyc02g086640.2;Solyc03g025270.2	0	1	up,down
GO:0008198	ferrous iron binding	molecular_function	Solyc01g090180.2;Solyc11g072550.1	0	1	up,down
GO:0004784	superoxide dismutase activity	molecular_function	Solyc02g021140.2;Solyc03g095180.2;Solyc06g048410.2;Solyc06g049080.2	0	1	down
GO:0016042	lipid catabolic process	biological_process	Solyc01g094570.2;Solyc03g025510.2;Solyc05g051280.2;Solyc07g014730.2;Solyc11g011120.1;Solyc12g006870.1	0	1	up,down
GO:0005544	calcium-dependent phospholipid binding	molecular_function	Solyc01g097520.2;Solyc01g097510.2;Solyc01g097540.2;Solyc04g078820.2;Solyc04g055170.2;Solyc04g073990.2;Solyc10g047240.1	0	1	up,down
GO:0009396	folic acid-containing compound biosynthetic process	biological_process	Solyc01g006280.2;Solyc01g094280.2;Solyc03g113590.2;Solyc04g071700.2;Solyc05g012090.2;Solyc05g052920.2;Solyc08g048240.2;Solyc10g080970.1	0	1	up,down
GO:0006425	glutaminyl-tRNA aminoacylation	biological_process	Solyc05g009220.2	0	1	up
GO:0004822	isoleucine-tRNA ligase activity	molecular_function	Solyc01g080810.2	0	1	down
GO:0008250	oligosaccharyltransferase complex	cellular_component	Solyc05g046330.2;Solyc07g014700.2	0	1	up
GO:0044238	primary metabolic process	biological_process	Solyc06g073090.2	0	1	down
GO:0007017	microtubule-based process	biological_process	Solyc01g005460.2;Solyc01g066590.2;Solyc02g087880.2;Solyc03g113540.2;Solyc03g025730.2;Solyc03g111380.2;Solyc03g118760.2;Solyc03g120690.2;Solyc04g077020.2;Solyc04g081490.2;Solyc06g005910.2;Solyc06g071180.2;Solyc06g035970.2;Solyc07g052040.1;Solyc07g063180.2;Solyc07g063610.2;Solyc08g006890.2;Solyc10g080940.1;Solyc10g085020.1;Solyc10g086760.1;Solyc12g044240.1	0	1	up,down
GO:0000148	1,3-beta-D-glucan synthase complex	cellular_component	Solyc01g073750.2;Solyc01g006370.2;Solyc02g078230.1;Solyc07g061920.2;Solyc07g053980.2;Solyc07g056260.2;Solyc11g005980.1	0	1	up,down
GO:0051276	chromosome organization	biological_process	Solyc02g087980.2;Solyc03g093250.1;Solyc06g083870.2;Solyc06g073780.2	0	1	down
GO:0004853	uroporphyrinogen decarboxylase activity	molecular_function	Solyc06g048730.2;Solyc10g007320.2	0	1	down
GO:0030604	1-deoxy-D-xylulose-5-phosphate reductoisomerase activity	molecular_function	Solyc03g114340.2	0	1	down
GO:0033179	proton-transporting V-type ATPase, V0 domain	cellular_component	Solyc07g049710.2;Solyc09g098440.2;Solyc12g098720.1	0	1	up,down
GO:0034755	iron ion transmembrane transport	biological_process	Solyc01g100610.2;Solyc10g076280.1	0	1	down
GO:0004579	dolichyl-diphosphooligosaccharide-protein glycotransferase activity	molecular_function	Solyc01g109410.2;Solyc04g082670.2;Solyc05g046330.2;Solyc07g014700.2	0	1	up,down
GO:0006784	heme a biosynthetic process	biological_process	Solyc11g007000.1	0	1	up
GO:0016791	phosphatase activity	molecular_function	Solyc03g121420.2;Solyc06g062540.2;Solyc06g062550.2;Solyc06g062560.1;Solyc11g007670.1	0	1	up,down
GO:0044070	regulation of anion transport	biological_process	Solyc01g010760.2;Solyc02g067460.2;Solyc02g092440.2;Solyc03g058920.2;Solyc03g044010.2;Solyc06g007710.2;Solyc06g082800.2;Solyc07g008350.2	0	1	up,down
GO:0042586	peptide deformylase activity	molecular_function	Solyc02g086680.2;Solyc07g015860.2	0	1	up,down
GO:0006423	cysteinyl-tRNA aminoacylation	biological_process	Solyc04g076390.2;Solyc05g009190.2	0	1	up
GO:0006544	glycine metabolic process	biological_process	Solyc01g104000.2;Solyc02g091560.2;Solyc04g076790.2;Solyc05g053810.2;Solyc08g065490.2;Solyc12g095930.1;Solyc12g098490.1	0	1	up,down
GO:0018024	histone-lysine N-methyltransferase activity	molecular_function	Solyc01g068370.2;Solyc02g089970.2;Solyc02g094520.2;Solyc03g093700.1;Solyc03g093760.1;Solyc06g008130.2;Solyc06g060960.1;Solyc06g083760.2;Solyc09g090810.1;Solyc09g072890.1;Solyc09g082050.2;Solyc10g077070.1;Solyc12g096990.1	0	1	up,down
GO:0006353	transcription termination, DNA-dependent	biological_process	Solyc02g072260.2;Solyc04g016290.2;Solyc09g025260.2	0	1	up,down
GO:0006813	potassium ion transport	biological_process	Solyc01g094290.2;Solyc01g106390.2;Solyc03g044720.1;Solyc04g080550.2;Solyc07g005520.1;Solyc08g008070.1;Solyc08g081230.1;Solyc10g076860.1;Solyc12g010080.1;Solyc12g098150.1	0	1	up,down
GO:0004555	alpha,alpha-trehalase activity	molecular_function	Solyc08g082860.2	0	1	up
GO:0042823	pyridoxal phosphate biosynthetic process	biological_process	Solyc03g120090.1;Solyc06g081980.1	0	1	up,down
GO:0019277	UDP-N-acetylgalactosamine biosynthetic process	biological_process	Solyc11g017030.1	0	1	up
GO:0008764	UDP-N-acetylmuramoylalanine-D-glutamate ligase activity	molecular_function	Solyc05g012800.1	0	1	up
GO:0009228	thiamine biosynthetic process	biological_process	Solyc01g103950.2;Solyc03g120090.1;Solyc05g053480.2;Solyc06g006080.2;Solyc06g081980.1;Solyc09g065160.2;Solyc10g079500.1	0	1	up,down
GO:0008237	metallopeptidase activity	molecular_function	Solyc01g108600.2;Solyc03g119780.2;Solyc04g049720.2;Solyc08g062630.2;Solyc08g081250.2	0	1	up,down
GO:0006415	translational termination	biological_process	Solyc01g100420.2;Solyc03g078020.2;Solyc04g025290.2;Solyc05g055210.1;Solyc07g006130.1;Solyc08g079490.2;Solyc09g074650.2;Solyc10g079840.1;Solyc11g006660.1;Solyc11g020590.1;Solyc12g010520.1	0	1	up,down
GO:0001104	RNA polymerase II transcription cofactor activity	molecular_function	Solyc01g094620.2;Solyc01g097320.2;Solyc02g087180.2;Solyc03g094030.2;Solyc03g121210.2;Solyc04g014240.1;Solyc04g081430.2;Solyc04g014700.2;Solyc04g039950.2;Solyc08g065160.2;Solyc12g006650.1;Solyc12g009090.1;Solyc12g044640.1	0	1	up,down
GO:0000221	vacuolar proton-transporting V-type ATPase, V1 domain	cellular_component	Solyc07g005940.2;Solyc07g049390.1;Solyc10g084270.1;Solyc12g009890.1	0	1	up,down
GO:0051258	protein polymerization	biological_process	Solyc02g087880.2;Solyc03g025730.2;Solyc03g111380.2;Solyc03g118760.2;Solyc04g077020.2;Solyc04g081490.2;Solyc06g005910.2;Solyc06g035970.2;Solyc07g052040.1;Solyc07g065050.2;Solyc08g006890.2;Solyc09g009430.2;Solyc10g083490.1;Solyc10g080940.1;Solyc10g085020.1;Solyc10g086760.1;Solyc12g014560.1	0	1	up,down
GO:0006188	IMP biosynthetic process	biological_process	Solyc07g006530.2;Solyc08g075160.2	0	1	up,down
GO:0006556	S-adenosylmethionine biosynthetic process	biological_process	Solyc01g101060.2;Solyc09g008280.1;Solyc10g083970.1;Solyc12g099000.1	0	1	up,down
GO:0006506	GPI anchor biosynthetic process	biological_process	Solyc01g006000.2;Solyc01g089900.2;Solyc02g087170.2;Solyc02g081610.1;Solyc02g083260.2;Solyc03g117650.2;Solyc04g017700.2;Solyc07g062540.2;Solyc07g006330.1;Solyc08g076810.2;Solyc08g080420.2;Solyc08g076570.2;Solyc08g082840.1;Solyc12g042530.1	0	1	up,down
GO:0008124	4-alpha-hydroxytetrahydrobiopterin dehydratase activity	molecular_function	Solyc00g024150.2	0	1	up
GO:0003935	GTP cyclohydrolase II activity	molecular_function	Solyc01g105560.2;Solyc11g010300.1;Solyc11g073160.1	0	1	up,down
GO:0005801	cis-Golgi network	cellular_component	Solyc01g111690.2;Solyc01g100840.2;Solyc03g007680.2;Solyc04g008640.2;Solyc06g065740.2;Solyc06g068030.2	0	1	up,down
GO:0016851	magnesium chelatase activity	molecular_function	Solyc01g079500.2;Solyc01g105520.2;Solyc01g110130.2;Solyc02g082180.2;Solyc02g070780.2;Solyc04g015490.2;Solyc04g015750.2;Solyc07g005020.2;Solyc08g080510.2;Solyc10g008740.2;Solyc11g040120.1;Solyc12g014150.1	0	1	up,down
GO:0006826	iron ion transport	biological_process	Solyc05g052470.2;Solyc06g050980.2	0	1	up
GO:0051539	4 iron, 4 sulfur cluster binding	molecular_function	Solyc01g087520.2;Solyc01g007300.1;Solyc01g073730.2;Solyc02g087240.2;Solyc02g084750.2;Solyc07g054540.2;Solyc08g068440.2;Solyc11g022390.1;Solyc11g070030.1;Solyc12g099700.1	0	1	up,down
GO:0004869	cysteine-type endopeptidase inhibitor activity	molecular_function	Solyc01g009020.2;Solyc03g097270.2;Solyc05g054120.1;Solyc09g097850.1	0	1	up,down
GO:0019673	GDP-mannose metabolic process	biological_process	Solyc02g084210.1;Solyc03g118270.1	0	1	down
GO:0006730	one-carbon metabolic process	biological_process	Solyc09g092380.2;Solyc09g092390.2;Solyc12g098500.1	0	1	up,down
GO:0006270	DNA-dependent DNA replication initiation	biological_process	Solyc01g079500.2	0	1	down
GO:0000213	tRNA-intron endonuclease activity	molecular_function	Solyc06g075350.1	0	1	down
GO:0005971	ribonucleoside-diphosphate reductase complex	cellular_component	Solyc04g051350.2;Solyc04g012060.2	0	1	up,down
GO:0003916	DNA topoisomerase activity	molecular_function	Solyc01g096900.2;Solyc02g081910.1;Solyc05g014740.1;Solyc05g014750.2;Solyc09g097880.2	0	1	up,down
GO:0008138	protein tyrosine/serine/threonine phosphatase activity	molecular_function	Solyc01g080040.2;Solyc03g111160.2;Solyc03g118350.2;Solyc04g009700.2;Solyc05g013750.2;Solyc05g054700.2;Solyc06g050230.2;Solyc06g066760.2;Solyc07g049410.2;Solyc08g078270.2;Solyc09g011930.2;Solyc09g065010.2;Solyc10g039280.1;Solyc11g007830.1;Solyc12g005990.1;Solyc12g008620.1	0	1	up,down
GO:0006207	'de novo' pyrimidine base biosynthetic process	biological_process	Solyc11g068830.1	0	1	up
GO:0016307	phosphatidylinositol phosphate kinase activity	molecular_function	Solyc01g104140.2;Solyc01g096410.2;Solyc03g123570.2;Solyc04g007650.2;Solyc04g015470.2;Solyc05g008200.2;Solyc06g065540.2;Solyc07g017510.2;Solyc09g008480.2;Solyc10g086320.1;Solyc11g013180.1;Solyc12g049590.1	0	1	up,down
GO:0004789	thiamine-phosphate diphosphorylase activity	molecular_function	Solyc01g103950.2;Solyc09g065160.2	0	1	up
GO:0004930	G-protein coupled receptor activity	molecular_function	Solyc08g061260.2	0	1	down
GO:0003978	UDP-glucose 4-epimerase activity	molecular_function	Solyc02g030230.2;Solyc02g069580.2;Solyc07g043550.2;Solyc08g082440.2;Solyc08g080570.2;Solyc12g055930.1	0	1	up,down
GO:0030515	snoRNA binding	molecular_function	Solyc07g054460.2;Solyc10g078540.1	0	1	up,down
GO:0009317	acetyl-CoA carboxylase complex	cellular_component	Solyc01g094340.2;Solyc09g013080.2	0	1	up,down
GO:0008191	metalloendopeptidase inhibitor activity	molecular_function	Solyc07g007240.2;Solyc07g007250.2;Solyc07g049140.2	0	1	up,down
GO:0000042	protein targeting to Golgi	biological_process	Solyc02g082840.2	0	1	up
GO:0006888	ER to Golgi vesicle-mediated transport	biological_process	Solyc01g081070.2;Solyc01g111690.2;Solyc01g080850.2;Solyc01g100840.2;Solyc02g082220.2;Solyc03g005380.2;Solyc03g007680.2;Solyc05g053830.2;Solyc06g065740.2;Solyc06g084210.2;Solyc06g068030.2;Solyc09g092680.2;Solyc11g068500.1	0	1	up,down
GO:0006750	glutathione biosynthetic process	biological_process	Solyc01g098610.2;Solyc08g081010.2	0	1	up,down
GO:0004001	adenosine kinase activity	molecular_function	Solyc09g007940.2;Solyc10g086190.1	0	1	up
GO:0004066	asparagine synthase (glutamine-hydrolyzing) activity	molecular_function	Solyc05g012200.2;Solyc06g007180.2;Solyc09g074100.2	0	1	up
