# Supplementary material for: Transcriptomic Analysis Reveals Possible Influences of ABA on Secondary Metabolism of Pigments, Flavonoids and Antioxidants in Tomato Fruit during Ripening
Source: PLoS One. 2015 Jun 8;10(6):e0129598. doi: 10.1371/journal.pone.0129598 (PMC4460000; doi:10.1371/journal.pone.0129598)
Supplement: S10 Table — (XLS) [file pone.0129598.s014.xls]

## Sheet: Table S10
Table S10 Identification of highly enriched KEGG classes of DEGs (P value < 0.05)
Pathway ID	Pathway	Number of differentially expressed genes	Adjusted P-value	regulation
ABA vs. CK
ko00196	Photosynthesis - antenna proteins	11	7.89e-06	down
ko00195	Photosynthesis	10	0.00203	up,down
NDGA vs. CK
ko00196	Photosynthesis - antenna proteins	12	1.44e-05	up,down
ko00195	Photosynthesis	12	0.000377	up,down
