# Supplementary material for: Transcriptomic Analysis Reveals Possible Influences of ABA on Secondary Metabolism of Pigments, Flavonoids and Antioxidants in Tomato Fruit during Ripening
Source: PLoS One. 2015 Jun 8;10(6):e0129598. doi: 10.1371/journal.pone.0129598 (PMC4460000; doi:10.1371/journal.pone.0129598)
Supplement: S13 Table — The genes’ expression level were normalized with the value in FPKM. The different expression was analyzed according to the expression level of each gene among three samples by using P-value. yes: significantly difference expression (P value ≤ 0.05); no: no change in expression level (P value>0.05). (XLS) [file pone.0129598.s017.xls]

## Sheet: Table S13
Table S13 Genes related to carotenoid biosynthesis
The genes’ expression level were normalized with the value in FPKM.
The different expression was analyzed according to the expression level of each gene among three samples by using P-value.
yes: significantly difference expression (P value ≤ 0.05); no: no change in expression level (P value ＞0.05)
Gene	Annotation	CK	ABA	NDGA	P value	significant	GO	KEGG
Deoxyxylulose-5-phosphate synthase (DXS)
Solyc01g067890.2	Deoxyxylulose-5-phosphate synthase	161.706	160.922	148.567	1.15e-07	yes	GO:0016624(oxidoreductase activity, acting on the aldehyde or oxo group of donors, disulfide as acceptor),GO:0008152(metabolic process),GO:0003824(catalytic activity)	00900(Terpenoid backbone biosynthesis)
Solyc11g010850.1	Deoxyxylulose-5-phosphate synthase	0.720544	0.144409	0.365142	0.80358	no	GO:0016624(oxidoreductase activity, acting on the aldehyde or oxo group of donors, disulfide as acceptor),GO:0008152(metabolic process),GO:0003824(catalytic activity)	NA
1-deoxy-D-xylulose 5-phosphate reductoisomerase (DXR)
Solyc03g114340.2	1-deoxy-D-xylulose 5-phosphate reductoisomerase	27.4177	28.4109	26.8617	0.075865	no	GO:0070402(NADPH binding),GO:0055114(oxidation-reduction process),GO:0005515(protein binding),GO:0046872(metal ion binding),GO:0030604(1-deoxy-D-xylulose-5-phosphate reductoisomerase activity),GO:0008299(isoprenoid biosynthetic process)	00900(Terpenoid backbone biosynthesis)
Isopentenyl pyrophosphate:dimethylallyl pyrophosphate isomerase (IPI)
Solyc04g056390.2	isopentenyl pyrophosphate:dimethylallyl pyrophosphate isomerase 2	210.359	213.928	190.984	9.99e-11	yes	GO:0016787(hydrolase activity),GO:0008299(isoprenoid biosynthetic process),GO:0004452(isopentenyl-diphosphate delta-isomerase activity)	00900(Terpenoid backbone biosynthesis)
Geranylgeranyl pyrophosphate synthase (GGPS)
Solyc02g085700.1	geranylgeranyl pyrophosphate synthase 1	57.7399	53.6555	44.9642	0.00067482	yes	GO:0008299	NA
Solyc02g085710.2	geranylgeranyl pyrophosphate synthase 1	57.7399	53.6555	44.9642	0.00067482	yes	GO:0008299	NA
Solyc04g079960.1	geranylgeranyl pyrophosphate synthase 1	74.0366	72.0521	32.4841	2.88e-11	yes	GO:0008299(isoprenoid biosynthetic process)	NA
Phytoene Synthase (PSY)
Solyc02g081330.2	Phytoene Synthase	8.9366	8.80599	7.78668	0.37085	no	GO:0016740(transferase activity),GO:0009058(biosynthetic process)	00906(Carotenoid biosynthesis)
Solyc03g031860.2	Phytoene Synthase	2277.9	2951.38	1767.95	0	yes	GO:0016740(transferase activity),GO:0009058(biosynthetic process)	00906(Carotenoid biosynthesis)
Solyc03g115030.2	Phytoene Synthase	204.814	232.182	165.917	6.29e-18	yes	NA	NA
Phytoene desaturase (PDS)
Solyc03g123760.2	phytoene desaturase 3	44.4965	58.7438	38.5299	7.89e-06	yes	GO:0016491(oxidoreductase activity),GO:0055114(oxidation-reduction process)	00906(Carotenoid biosynthesis)
Solyc05g041200.2	phytoene desaturation 1	267.64	242.187	185.909	1.38e-18	yes	GO:0009072(aromatic amino acid family metabolic process),GO:0003868(4-hydroxyphenylpyruvate dioxygenase activity)	00130(Ubiquinone and other terpenoid-quinone biosynthesis)
Solyc07g045050.2	phytoene desaturation 1	19.728	16.1358	15.1536	0.13683	no	GO:0009072(aromatic amino acid family metabolic process),GO:0003868(4-hydroxyphenylpyruvate dioxygenase activity)	NA
Zeta-carotene desaturase (ZDS)
Solyc01g097810.2	zeta-carotene desaturase	53.699	59.0187	43.1995	6.2594e-05	yes	GO:0016491(oxidoreductase activity),GO:0055114(oxidation-reduction process)	00906(Carotenoid biosynthesis)
Carotenoid isomerase (CRTISO)
Solyc10g081650.1	carotenoid isomerase	101.144	117.492	67.7415	7.22e-13	yes	GO:0009055(electron carrier activity),GO:0016491(oxidoreductase activity),GO:0055114(oxidation-reduction process)	00906(Carotenoid biosynthesis)
Lycopene cyclase(LYC)
Solyc04g040190.1	lycopene beta cyclase	5.54466	11.3826	9.91716	0.11236	no	GO:0016705(oxidoreductase activity, acting on paired donors, with incorporation or reduction of molecular oxygen),GO:0016117(carotenoid biosynthetic process),GO:0016491(oxidoreductase activity),GO:0055114(oxidation-reduction process)	00906(Carotenoid biosynthesis)
Solyc06g074240.1	lycopene beta cyclase	1.63802	0.623892	0.144203	0.40144	no	GO:0016705(oxidoreductase activity, acting on paired donors, with incorporation or reduction of molecular oxygen),GO:0016117(carotenoid biosynthetic process),GO:0016491(oxidoreductase activity),GO:0055114(oxidation-reduction process)	NA
Solyc10g079480.1	lycopene beta cyclase	0.289147	0.395541	0.699333	0.96605	no	GO:0016705(oxidoreductase activity, acting on paired donors, with incorporation or reduction of molecular oxygen),GO:0016117(carotenoid biosynthetic process),GO:0016491(oxidoreductase activity),GO:0055114(oxidation-reduction process)	00906(Carotenoid biosynthesis)
Solyc01g102950.2	Lycopene beta/epsilon cyclase protein	0.592115	0.642368	0	0.6065	no	NA	NA
Solyc12g008980.1	Lycopene beta/epsilon cyclase protein	0	0	0.337686	0.8034	no	GO:0016705(oxidoreductase activity, acting on paired donors, with incorporation or reduction of molecular oxygen),GO:0016117(carotenoid biosynthetic process),GO:0016491(oxidoreductase activity),GO:0055114(oxidation-reduction process)	00906(Carotenoid biosynthesis)
Zeaxanthin epoxidase (ZEP)
Solyc02g090890.2	zeaxanthin epoxidase (ZEP) (ABA1)	17.9574	11.2314	44.4381	0.012384	yes	GO:0005515(protein binding),GO:0055114(oxidation-reduction process),GO:0004497(monooxygenase activity)	00906(Carotenoid biosynthesis)
Violaxanthin de-epoxidase-related (VDE)
Solyc04g051610.2	violaxanthin de-epoxidase-related	1.68765	2.10627	2.17132	0.84911	no	NA	NA
Solyc04g050930.2	violaxanthin de-epoxidase-related	0.551685	0	0.623797	0.81314	no	GO:0046422(violaxanthin de-epoxidase activity),GO:0055114(oxidation-reduction process),GO:0009507(chloroplast)	00906(Carotenoid biosynthesis)
Neoxanthin synthase (NSY/ABA4)
Solyc02g063170.2	abscisic acid (aba)-deficient 4	0.523874	0.155184	1.02482	0.86788	no	NA	NA
Solyc02g086050.2	abscisic acid (aba)-deficient 4	6.23089	8.69528	8.31927	0.39944	no	NA	NA
Solyc03g034240.2	abscisic acid (aba)-deficient 4	6.06117	0	2.3376	0.028722	yes	NA	NA
