# Supplementary material for: Transcriptomic Analysis Reveals Possible Influences of ABA on Secondary Metabolism of Pigments, Flavonoids and Antioxidants in Tomato Fruit during Ripening
Source: PLoS One. 2015 Jun 8;10(6):e0129598. doi: 10.1371/journal.pone.0129598 (PMC4460000; doi:10.1371/journal.pone.0129598)
Supplement: S14 Table — The genes’ expression level were normalized with the value in FPKM. The different expression was analyzed according to the expression level of each gene among three samples by using P-value. yes: significantly difference expression (P value ≤ 0.05); no: no change in expression level (P value>0.05). (XLS) [file pone.0129598.s018.xls]

## Sheet: Table S14
Table S14 Genes related to chorophyll degradation
The genes’ expression level were normalized with the value in FPKM.
The different expression was analyzed according to the expression level of each gene among three samples by using P-value.
yes: significantly difference expression (P value ≤ 0.05); no: no change in expression level (P value ＞0.05)
Gene	Annotation	CK	ABA	NDGA	P value	significant	GO	KEGG
Chlorophyllase (Chlase)
Solyc06g053980.2	chlorophyllase 2	1.13316	0.10133	3.78804	0.30649	no	GO:0016787(hydrolase activity),GO:0047746(chlorophyllase activity),GO:0015996(chlorophyll catabolic process)	00860(Porphyrin and chlorophyll metabolism)
Solyc12g005300.1	chlorophyllase 2	1.39892	0.356977	3.24261	0.55244	no	GO:0047746(chlorophyllase activity),GO:0015996(chlorophyll catabolic process)	NA
Pheophytinase(PPH)
Solyc01g088090.2	pheophytinase	45.7793	64.0632	41.4583	1.61e-06	yes	NA	NA
Solyc10g049560.1	pheophytinase	0.845846	1.23232	7.00253	0.1203	no	NA	NA
Pheide a oxygenase(PaO)
Solyc06g060310.2	Pheophorbide a oxygenase family protein with Rieske [2Fe-2S] domain	15.1389	10.6734	15.8403	0.72536	no	GO:0016491(oxidoreductase activity),GO:0051537(2 iron, 2 sulfur cluster binding),GO:0055114(oxidation-reduction process),GO:0010277(chlorophyllide a oxygenase [overall] activity)	00860(Porphyrin and chlorophyll metabolism)
Solyc11g012850.1	Pheophorbide a oxygenase family protein with Rieske [2Fe-2S] domain	41.8726	32.9133	54.3871	0.94044	no	GO:0016491(oxidoreductase activity),GO:0051537(2 iron, 2 sulfur cluster binding),GO:0055114(oxidation-reduction process),GO:0010277(chlorophyllide a oxygenase [overall] activity)	00860(Porphyrin and chlorophyll metabolism)
Solyc11g066440.1	Pheophorbide a oxygenase family protein with Rieske [2Fe-2S] domain	62.3116	67.6125	51.7397	3.7544e-05	yes	GO:0016491(oxidoreductase activity),GO:0051537(2 iron, 2 sulfur cluster binding),GO:0055114(oxidation-reduction process),GO:0010277(chlorophyllide a oxygenase [overall] activity)	00860(Porphyrin and chlorophyll metabolism)
Red Chl catabolic reductase（RCCR）
Solyc03g044470.2	Red chlorophyll catabolite reductase, chloroplastic	16.1665	8.00473	15.1999	0.40425	no	NA	00860(Porphyrin and chlorophyll metabolism)
