# Supplementary material for: Transcriptomic Analysis Reveals Possible Influences of ABA on Secondary Metabolism of Pigments, Flavonoids and Antioxidants in Tomato Fruit during Ripening
Source: PLoS One. 2015 Jun 8;10(6):e0129598. doi: 10.1371/journal.pone.0129598 (PMC4460000; doi:10.1371/journal.pone.0129598)
Supplement: S15 Table — The genes’ expression level were normalized with the value in FPKM. The different expression was analyzed according to the expression level of each gene among three samples by using P-value. yes: significantly difference expression (P value ≤ 0.05); no: no change in expression level (P value>0.05). (XLS) [file pone.0129598.s019.xls]

## Sheet: Table S15
Table S15 Genes related to flavonoid biosynthesis
The genes’ expression level were normalized with the value in FPKM.
The different expression was analyzed according to the expression level of each gene among three samples by using P-value.
yes: significantly difference expression (P value ≤ 0.05); no: no change in expression level (P value ＞0.05)
Gene	Annotation	CK	ABA	NDGA	P value	significant	GO	KEGG
Phenylalanine ammonia-lyase (PAL)
Solyc03g042560.1	phenylalanine ammonia-lyase 2	0	0	0.45094	0.74653	no	GO:0016841(ammonia-lyase activity),GO:0009058(biosynthetic process)	NA
Solyc05g056170.2	phenylalanine ammonia-lyase 2	1.44343	1.79109	2.51342	0.92803	no	GO:0016841(ammonia-lyase activity),GO:0009058(biosynthetic process)	00360(Phenylalanine metabolism)
Solyc03g078270.1	phenylalanine ammonia-lyase 1	0	2.46562	0	0.02586	yes	GO:0016841(ammonia-lyase activity),GO:0009058(biosynthetic process)	NA
Solyc09g007890.1	phenylalanine ammonia-lyase 1	0.0837304	0	0	0.91195	no	GO:0016841(ammonia-lyase activity),GO:0009058(biosynthetic process)	00360(Phenylalanine metabolism)
Solyc09g007900.2	phenylalanine ammonia-lyase 1	38.8574	21.7961	52.3455	0.34346	no	GO:0016841(ammonia-lyase activity),GO:0009058(biosynthetic process)	00360(Phenylalanine metabolism)
Solyc10g086180.1	phenylalanine ammonia-lyase 1	57.3439	34.2975	65.2696	0.3233	no	GO:0016841(ammonia-lyase activity),GO:0009058(biosynthetic process)	00360(Phenylalanine metabolism)
Cinnamate 4-hydroxylase (C4H)
Solyc05g047530.2	cinnamate-4-hydroxylase	24.6978	33.6301	7.70848	5.29e-08	yes	GO:0005506(iron ion binding),GO:0009055(electron carrier activity),GO:0016705(oxidoreductase activity, acting on paired donors, with incorporation or reduction of molecular oxygen),GO:0020037(heme binding),GO:0055114(oxidation-reduction process)	00360(Phenylalanine metabolism)
4-coumaroyl-CoA ligase (4CL)
Solyc03g097030.2	4-coumarate:CoA ligase 3	5.87011	2.76474	12.5536	0.28235	no	GO:0003824(catalytic activity),GO:0008152(metabolic process)	00130(Ubiquinone and other terpenoid-quinone biosynthesis)
Solyc03g117870.2	4-coumarate:CoA ligase 2	143.203	184.912	105.683	4.28e-20	yes	GO:0003824(catalytic activity),GO:0008152(metabolic process)	00130(Ubiquinone and other terpenoid-quinone biosynthesis)
Solyc06g068650.2	4-coumarate:CoA ligase 2	1.90336	0.673886	0.676274	0.55218	no	GO:0003824(catalytic activity),GO:0008152(metabolic process)	00130(Ubiquinone and other terpenoid-quinone biosynthesis)
Solyc07g008360.1	4-coumarate:CoA ligase 1	0.371245	0.818681	1.83532	0.7573	no	GO:0003824(catalytic activity),GO:0008152(metabolic process)	00130(Ubiquinone and other terpenoid-quinone biosynthesis)
Solyc12g042460.1	4-coumarate:CoA ligase 2	0.456913	0.205722	1.7465	0.65521	no	GO:0003824(catalytic activity),GO:0008152(metabolic process)	NA
Chalcone synthase (CHS)
Solyc05g053550.2	Chalcone synthase	181.496	182.304	178.63	3.03e-07	yes	GO:0016746(transferase activity, transferring acyl groups),GO:0009058(biosynthetic process),GO:0016747(transferase activity, transferring acyl groups other than amino-acyl groups),GO:0006633(fatty acid biosynthetic process),GO:0016020(membrane),GO:0008610(lipid biosynthetic process),GO:0004315(3-oxoacyl-[acyl-carrier-protein] synthase activity),GO:0008415(transferase activity, transferring acyl g…	00941(Flavonoid biosynthesis)
Chalcone isomerase (CHI)
Solyc05g010320.2	Chalcone-flavanone isomerase 1	1.97091	0	2.02565	0.47875	no	GO:0016872(intramolecular lyase activity),GO:0042398(cellular modified amino acid biosynthetic process)	00941(Flavonoid biosynthesis)
Solyc02g062170.2	Chalcone-flavanone isomerase 2	0.398049	0	0	0.6452	no	NA	NA
Solyc05g052240.2	Chalcone-flavanone isomerase 3	152.395	99.3474	217.176	0.12912	no	GO:0016872(intramolecular lyase activity),GO:0042398(cellular modified amino acid biosynthetic process)	NA
Solyc06g084260.2	Chalcone-flavanone isomerase family protein	4.11778	4.70909	5.18745	0.76231	no	GO:0016872(intramolecular lyase activity),GO:0042398(cellular modified amino acid biosynthetic process)	NA
Solyc07g062030.2	Chalcone-flavanone isomerase family protein	5.72797	6.67022	4.02932	0.22595	no	GO:0016872(intramolecular lyase activity),GO:0042398(cellular modified amino acid biosynthetic process)	NA
Solyc08g061480.2	Chalcone-flavanone isomerase family protein	16.2435	19.7941	23.1447	0.34534	no	GO:0016872(intramolecular lyase activity),GO:0042398(cellular modified amino acid biosynthetic process)	NA
Solyc02g067870.2	Chalcone-flavanone isomerase family protein	0	0	0.537538	0.70578	no	GO:0016872(intramolecular lyase activity),GO:0042398(cellular modified amino acid biosynthetic process)	NA
Flavanone 3-hydroxylase (F3H)
Solyc02g083860.2	flavanone 3-hydroxylase	130.324	67.4043	146.22	0.0096637	yes	GO:0016491(oxidoreductase activity),GO:0016706(oxidoreductase activity, acting on paired donors, with incorporation or reduction of molecular oxygen, 2-oxoglutarate as one donor, and incorporation of one atom each of oxygen into both donors),GO:0055114(oxidation-reduction process)	00941(Flavonoid biosynthesis)
Flavonoid-3’-hydroxylase (F3'H)
Solyc03g115220.2	flavonoid-3’-hydroxylase	8.38429	10.3153	25.8113	0.11099	no	GO:0005506(iron ion binding),GO:0009055(electron carrier activity),GO:0016705(oxidoreductase activity, acting on paired donors, with incorporation or reduction of molecular oxygen),GO:0020037(heme binding),GO:0055114(oxidation-reduction process)	00941(Flavonoid biosynthesis)
Solyc03g122350.2	flavonoid-3’-hydroxylase	112.69	155.869	101.452	1.21e-14	yes	GO:0005506(iron ion binding),GO:0009055(electron carrier activity),GO:0016705(oxidoreductase activity, acting on paired donors, with incorporation or reduction of molecular oxygen),GO:0020037(heme binding),GO:0055114(oxidation-reduction process)	NA
Solyc03g122360.2	flavonoid-3’-hydroxylase	2.70113	0.746863	1.54359	0.54131	no	GO:0005506(iron ion binding),GO:0009055(electron carrier activity),GO:0016705(oxidoreductase activity, acting on paired donors, with incorporation or reduction of molecular oxygen),GO:0020037(heme binding),GO:0055114(oxidation-reduction process)	NA
Solyc04g011690.2	flavonoid-3’-hydroxylase	0.678768	0	0	0.47368	no	GO:0005506(iron ion binding),GO:0009055(electron carrier activity),GO:0016705(oxidoreductase activity, acting on paired donors, with incorporation or reduction of molecular oxygen),GO:0020037(heme binding),GO:0055114(oxidation-reduction process)	NA
Solyc04g071780.2	flavonoid-3’-hydroxylase	4.85116	1.57158	14.0322	0.054645	no	GO:0005506(iron ion binding),GO:0009055(electron carrier activity),GO:0016705(oxidoreductase activity, acting on paired donors, with incorporation or reduction of molecular oxygen),GO:0020037(heme binding),GO:0055114(oxidation-reduction process)	NA
Solyc04g071790.1	flavonoid-3’-hydroxylase	0.328429	0.508859	6.7886	0.04011	yes	GO:0005506(iron ion binding),GO:0009055(electron carrier activity),GO:0016705(oxidoreductase activity, acting on paired donors, with incorporation or reduction of molecular oxygen),GO:0020037(heme binding),GO:0055114(oxidation-reduction process)	NA
Solyc04g071800.2	flavonoid-3’-hydroxylase	0.755968	0	6.33206	0.045943	yes	GO:0005506(iron ion binding),GO:0009055(electron carrier activity),GO:0016705(oxidoreductase activity, acting on paired donors, with incorporation or reduction of molecular oxygen),GO:0020037(heme binding),GO:0055114(oxidation-reduction process)	NA
Solyc04g083150.1	flavonoid-3’-hydroxylase	3.03635	2.46958	3.05576	0.89812	no	GO:0005506(iron ion binding),GO:0009055(electron carrier activity),GO:0016705(oxidoreductase activity, acting on paired donors, with incorporation or reduction of molecular oxygen),GO:0020037(heme binding),GO:0055114(oxidation-reduction process)	NA
Solyc11g030730.1	flavonoid-3’-hydroxylase	0.60836	1.98897	1.9091	0.57857	no	GO:0005506(iron ion binding),GO:0009055(electron carrier activity),GO:0016705(oxidoreductase activity, acting on paired donors, with incorporation or reduction of molecular oxygen),GO:0020037(heme binding),GO:0055114(oxidation-reduction process)	NA
Solyc11g066580.1	flavonoid-3’-hydroxylase	0	0	0.873423	0.56768	no	GO:0005506(iron ion binding),GO:0009055(electron carrier activity),GO:0016705(oxidoreductase activity, acting on paired donors, with incorporation or reduction of molecular oxygen),GO:0020037(heme binding),GO:0055114(oxidation-reduction process)	NA
Solyc12g045020.1	flavonoid-3’-hydroxylase	30.6644	57.1353	33.1441	1.23e-07	yes	GO:0005506(iron ion binding),GO:0009055(electron carrier activity),GO:0016705(oxidoreductase activity, acting on paired donors, with incorporation or reduction of molecular oxygen),GO:0020037(heme binding),GO:0055114(oxidation-reduction process)	NA
Flavonol synthase (FLS)
Solyc11g013110.1	flavonol synthase 1	714.103	474.776	932.522	0.0043391	yes	GO:0016491(oxidoreductase activity),GO:0016706(oxidoreductase activity, acting on paired donors, with incorporation or reduction of molecular oxygen, 2-oxoglutarate as one donor, and incorporation of one atom each of oxygen into both donors),GO:0055114(oxidation-reduction process)	00941(Flavonoid biosynthesis)
UDP flavonoid glucosyltransferase (UFGT)
Solyc04g010110.2	UDP-glucose:flavonoid 3-O-glucosyltransferase	29.0864	31.7796	31.2017	0.076956	no	GO:0016758(transferase activity, transferring hexosyl groups),GO:0008152(metabolic process)	NA
MYB12
Solyc01g079620.2	myb domain protein 12	21.8373	10.6039	19.5909	0.24431	no	GO:0003677(DNA binding)	NA
Solyc12g049350.1	myb domain protein 12	0	0	0.947829	0.54095	no	GO:0003677(DNA binding)	NA
AGL8
Solyc03g114830.2	AGAMOUS-like 8	165.568	203.443	139.995	7.57e-17	yes	GO:0003677(DNA binding),GO:0046983(protein dimerization activity),GO:0003700(sequence-specific DNA binding transcription factor activity),GO:0006355(regulation of transcription, DNA-dependent),GO:0005634(nucleus),GO:0043565(sequence-specific DNA binding)	NA
Solyc06g069430.2	AGAMOUS-like 8	625.037	771.956	445.668	3.47e-80	yes	GO:0003677(DNA binding),GO:0046983(protein dimerization activity),GO:0003700(sequence-specific DNA binding transcription factor activity),GO:0006355(regulation of transcription, DNA-dependent),GO:0005634(nucleus),GO:0043565(sequence-specific DNA binding)	NA
PAP1 (Probable plastid-lipid-associated protein 1)
Solyc02g081170.2	Probable plastid-lipid-associated protein 1, chloroplastic (R2R3-MYB transcription factor)	174.737	203.933	183.537	5.71e-10	yes	GO:0005198(structural molecule activity),GO:0009507(chloroplast)	NA
HCT (hydroxycinnamoyl-CoA shikimate/quinate hydroxycinnamoyl transferase)
Solyc03g117600.2	hydroxycinnamoyl-CoA shikimate/quinate hydroxycinnamoyl transferase	26.2242	20.2794	27.6623	0.5485	no	GO:0016747(transferase activity, transferring acyl groups other than amino-acyl groups)	00940(Phenylpropanoid biosynthesis)
Solyc06g074710.1	hydroxycinnamoyl-CoA shikimate/quinate hydroxycinnamoyl transferase	33.6936	41.2996	26.8118	0.00025589	yes	GO:0016747(transferase activity, transferring acyl groups other than amino-acyl groups)	NA
Solyc07g005760.2	hydroxycinnamoyl-CoA shikimate/quinate hydroxycinnamoyl transferase	170.57	151.392	124.031	1.12e-10	yes	GO:0016747(transferase activity, transferring acyl groups other than amino-acyl groups)	NA
Solyc11g071470.1	hydroxycinnamoyl-CoA shikimate/quinate hydroxycinnamoyl transferase	0.784043	0.0872972	0	0.49113	no	GO:0016747(transferase activity, transferring acyl groups other than amino-acyl groups)	NA
Solyc11g071480.1	hydroxycinnamoyl-CoA shikimate/quinate hydroxycinnamoyl transferase	0	0.175095	0	0.77139	no	GO:0016747(transferase activity, transferring acyl groups other than amino-acyl groups)	NA
P-coumaroyl ester 3-hydroxylase (C3H）
Solyc01g009370.1	P-coumaroyl ester 3-hydroxylase	2.18742	4.90144	0	0.0142	yes	GO:0005506(iron ion binding),GO:0009055(electron carrier activity),GO:0016705(oxidoreductase activity, acting on paired donors, with incorporation or reduction of molecular oxygen),GO:0020037(heme binding),GO:0055114(oxidation-reduction process)	NA
Solyc01g096670.2	P-coumaroyl ester 3-hydroxylase	7.1195	4.9917	4.5895	0.40083	no	GO:0005506(iron ion binding),GO:0009055(electron carrier activity),GO:0016705(oxidoreductase activity, acting on paired donors, with incorporation or reduction of molecular oxygen),GO:0020037(heme binding),GO:0055114(oxidation-reduction process)	00360(Phenylalanine metabolism)
Solyc10g078220.1	P-coumaroyl ester 3-hydroxylase	9.1425	13.4354	14.9859	0.30993	no	GO:0005506(iron ion binding),GO:0009055(electron carrier activity),GO:0016705(oxidoreductase activity, acting on paired donors, with incorporation or reduction of molecular oxygen),GO:0020037(heme binding),GO:0055114(oxidation-reduction process)	NA
Solyc10g078230.1	P-coumaroyl ester 3-hydroxylase	2.61226	6.24387	6.33687	0.28813	no	GO:0005506(iron ion binding),GO:0009055(electron carrier activity),GO:0016705(oxidoreductase activity, acting on paired donors, with incorporation or reduction of molecular oxygen),GO:0020037(heme binding),GO:0055114(oxidation-reduction process)	NA
Solyc10g078240.1	P-coumaroyl ester 3-hydroxylase	17.2312	20.1965	27.4433	0.50285	no	GO:0005506(iron ion binding),GO:0009055(electron carrier activity),GO:0016705(oxidoreductase activity, acting on paired donors, with incorporation or reduction of molecular oxygen),GO:0020037(heme binding),GO:0055114(oxidation-reduction process)	NA

## Sheet: Sheet2
Gene	Annotation	CK	ABA	NDGA	P value	significant	GO	KEGG
