# Supplementary material for: Transcriptomic Analysis Reveals Possible Influences of ABA on Secondary Metabolism of Pigments, Flavonoids and Antioxidants in Tomato Fruit during Ripening
Source: PLoS One. 2015 Jun 8;10(6):e0129598. doi: 10.1371/journal.pone.0129598 (PMC4460000; doi:10.1371/journal.pone.0129598)
Supplement: S16 Table — The genes’ expression level were normalized with the value in FPKM. The different expression was analyzed according to the expression level of each gene among three samples by using P-value. yes: significantly difference expression (P value ≤ 0.05); no: no change in expression level (P value>0.05). (XLS) [file pone.0129598.s020.xls]

## Sheet: Table S16
Table S16 Genes related to reactive oxygen species (ROS) scavenging system
The genes’ expression level were normalized with the value in FPKM.
The different expression was analyzed according to the expression level of each gene among three samples by using P-value.
yes: significantly difference expression (P value ≤ 0.05); no: no change in expression level (P value ＞0.05)
Gene	Annotation	CK	ABA	NDGA	P value	significant	GO	KEGG
Superoxide dismutase (SOD)
Solyc01g067740.2	copper/zinc superoxide dismutase 1	1823.6	2156.34	1606.96	0	yes	GO:0046872(metal ion binding),GO:0006801(superoxide metabolic process),GO:0055114(oxidation-reduction process)	04146(Peroxisome)
Solyc03g062890.2	copper/zinc superoxide dismutase 3	148.871	170.447	152.031	1.39e-08	yes	GO:0046872(metal ion binding),GO:0006801(superoxide metabolic process),GO:0055114(oxidation-reduction process)	NA
Solyc11g066390.1	copper/zinc superoxide dismutase 2	35.8239	29.8501	38.8306	0.41634	no	GO:0046872(metal ion binding),GO:0006801(superoxide metabolic process),GO:0055114(oxidation-reduction process)	04146(Peroxisome)
Solyc02g021140.2	Fe superoxide dismutase 3	16.593	21.9178	16.0217	0.025103	yes	GO:0004784(superoxide dismutase activity),GO:0046872(metal ion binding),GO:0006801(superoxide metabolic process),GO:0055114(oxidation-reduction process)	NA
Solyc03g095180.2	Fe superoxide dismutase 2	4.12089	5.05577	3.84124	0.46148	no	GO:0004784(superoxide dismutase activity),GO:0046872(metal ion binding),GO:0006801(superoxide metabolic process),GO:0055114(oxidation-reduction process)	NA
Solyc06g048410.2	Fe superoxide dismutase 2	147.369	185.041	138.236	1.72e-13	yes	GO:0004784(superoxide dismutase activity),GO:0046872(metal ion binding),GO:0006801(superoxide metabolic process),GO:0055114(oxidation-reduction process)	NA
Solyc06g049080.2	manganese superoxide dismutase 1	212.094	266.927	172.176	3e-24	yes	GO:0004784(superoxide dismutase activity),GO:0046872(metal ion binding),GO:0006801(superoxide metabolic process),GO:0055114(oxidation-reduction process)	04146(Peroxisome)
Catalase (CAT)
Solyc01g099420.1	catalase 1	4.37645	4.05785	0	0.037313	yes	GO:0004096(catalase activity),GO:0020037(heme binding),GO:0055114(oxidation-reduction process)	NA
Solyc01g100630.1	catalase 2	28.7732	34.2838	23.7679	0.0021132	yes	NA	NA
Solyc01g100640.2	catalase 2	28.7732	34.2838	23.7679	0.0021132	yes	NA	NA
Solyc02g082760.2	catalase 2	150.675	141.532	132.513	6.93e-07	yes	GO:0004096(catalase activity),GO:0020037(heme binding),GO:0055114(oxidation-reduction process),GO:0006979(response to oxidative stress),GO:0005506(iron ion binding)	00380(Tryptophan metabolism)
Solyc04g082460.2	catalase 2	88.4353	87.5014	80.6102	0.00015443	yes	GO:0004096(catalase activity),GO:0020037(heme binding),GO:0055114(oxidation-reduction process),GO:0006979(response to oxidative stress),GO:0005506(iron ion binding)	00380(Tryptophan metabolism)
Solyc12g094620.1	catalase 2	3648.54	3327.07	3231.18	0	yes	GO:0004096(catalase activity),GO:0020037(heme binding),GO:0055114(oxidation-reduction process),GO:0006979(response to oxidative stress),GO:0005506(iron ion binding)	NA
Glutaredoxin (GLR)
Solyc01g008130.2	glutaredoxin-related	3.25307	3.01737	8.43393	0.55883	no	GO:0035556(intracellular signal transduction)	NA
Solyc06g067960.2	glutaredoxin 4	53.6284	50.3305	38.4666	0.00024816	yes	GO:0009055(electron carrier activity),GO:0015035(protein disulfide oxidoreductase activity),GO:0045454(cell redox homeostasis)	NA
Solyc01g067440.2	Glutaredoxin family protein	10.0003	5.66702	15.2803	0.65737	no	GO:0009055(electron carrier activity),GO:0015035(protein disulfide oxidoreductase activity),GO:0045454(cell redox homeostasis)	NA
Solyc02g084660.2	Glutaredoxin family protein	25.2504	20.8122	23.8225	0.27973	no	GO:0009055(electron carrier activity),GO:0015035(protein disulfide oxidoreductase activity),GO:0045454(cell redox homeostasis)	NA
Solyc02g087850.1	Glutaredoxin family protein	7.5831	5.24711	7.46963	0.79491	no	GO:0009055(electron carrier activity),GO:0015035(protein disulfide oxidoreductase activity),GO:0045454(cell redox homeostasis)	NA
Solyc03g078380.1	Glutaredoxin family protein	271.742	237.174	205.903	1.18e-14	yes	GO:0009055(electron carrier activity),GO:0015035(protein disulfide oxidoreductase activity),GO:0045454(cell redox homeostasis)	NA
Solyc06g005260.2	Glutaredoxin family protein	118.065	130.893	94.2359	2.52e-10	yes	GO:0009055(electron carrier activity),GO:0015035(protein disulfide oxidoreductase activity),GO:0045454(cell redox homeostasis)	NA
Solyc06g008760.1	Glutaredoxin family protein	0.834445	1.1078	10.3644	0.015645	yes	GO:0009055(electron carrier activity),GO:0015035(protein disulfide oxidoreductase activity),GO:0045454(cell redox homeostasis)	NA
Solyc06g082170.2	Glutaredoxin family protein	1.46763	1.23874	0.813814	0.7411	no	GO:0003676(nucleic acid binding),GO:0004523(ribonuclease H activity),GO:0009055(electron carrier activity),GO:0015035(protein disulfide oxidoreductase activity),GO:0045454(cell redox homeostasis)	NA
Solyc06g082180.1	Glutaredoxin family protein	7.04556	6.93802	1.77833	0.031896	yes	GO:0009055(electron carrier activity),GO:0015035(protein disulfide oxidoreductase activity),GO:0045454(cell redox homeostasis)	NA
Solyc06g083690.2	Glutaredoxin family protein	19.7274	16.0896	18.2188	0.3457	no	GO:0009055(electron carrier activity),GO:0015035(protein disulfide oxidoreductase activity),GO:0045454(cell redox homeostasis)	NA
Solyc08g082590.2	Glutaredoxin family protein	0	0.161005	0.42685	0.86124	no	GO:0009055(electron carrier activity),GO:0015035(protein disulfide oxidoreductase activity),GO:0045454(cell redox homeostasis)	NA
Solyc10g079560.1	Glutaredoxin family protein	13.1036	10.7947	13.7256	0.68171	no	GO:0009055(electron carrier activity),GO:0015035(protein disulfide oxidoreductase activity),GO:0045454(cell redox homeostasis)	NA
Solyc11g005270.1	Glutaredoxin family protein	0.12324	0	0	0.87313	no	GO:0009055(electron carrier activity),GO:0015035(protein disulfide oxidoreductase activity),GO:0045454(cell redox homeostasis)	NA
Solyc11g069860.1	Glutaredoxin family protein	143.102	179.046	134.164	5.37e-13	yes	GO:0009055(electron carrier activity),GO:0015035(protein disulfide oxidoreductase activity),GO:0045454(cell redox homeostasis)	NA
Ascorbate peroxidase (APX)
Solyc06g005150.2	ascorbate peroxidase 1	111.708	128.472	112.381	6.04e-07	yes	GO:0004601(peroxidase activity),GO:0020037(heme binding),GO:0006979(response to oxidative stress),GO:0055114(oxidation-reduction process)	00053(Ascorbate and aldarate metabolism)
Solyc06g005160.2	ascorbate peroxidase 1	321.829	304.581	329.714	1.18e-08	yes	GO:0004601(peroxidase activity),GO:0020037(heme binding),GO:0006979(response to oxidative stress),GO:0055114(oxidation-reduction process)	00053(Ascorbate and aldarate metabolism)
Solyc09g007270.2	ascorbate peroxidase 2	485.867	591.479	413.656	2.8e-46	yes	GO:0004601(peroxidase activity),GO:0020037(heme binding),GO:0006979(response to oxidative stress),GO:0055114(oxidation-reduction process)	00053(Ascorbate and aldarate metabolism)
Solyc01g111510.2	ascorbate peroxidase 3	177.288	167.879	151.7	9.59e-09	yes	GO:0004601(peroxidase activity),GO:0020037(heme binding),GO:0006979(response to oxidative stress),GO:0055114(oxidation-reduction process)	00053(Ascorbate and aldarate metabolism)
Solyc02g083620.2	ascorbate peroxidase 3	0.287742	0	0	0.72851	no	GO:0004601(peroxidase activity),GO:0020037(heme binding),GO:0006979(response to oxidative stress),GO:0055114(oxidation-reduction process)	00053(Ascorbate and aldarate metabolism)
Solyc02g083630.2	ascorbate peroxidase 3	0	0	0.855641	0.57427	no	GO:0004601(peroxidase activity),GO:0020037(heme binding),GO:0006979(response to oxidative stress),GO:0055114(oxidation-reduction process)	NA
Solyc04g074640.2	ascorbate peroxidase 4	0	0	0.163008	0.89972	no	GO:0004601(peroxidase activity),GO:0020037(heme binding),GO:0006979(response to oxidative stress),GO:0055114(oxidation-reduction process)	00053(Ascorbate and aldarate metabolism)
Solyc08g059760.2	ascorbate peroxidase 6	13.8717	16.8618	19.4655	0.39374	no	GO:0004601(peroxidase activity),GO:0020037(heme binding),GO:0006979(response to oxidative stress),GO:0055114(oxidation-reduction process)	00053(Ascorbate and aldarate metabolism)
Solyc06g060260.2	stromal ascorbate peroxidase	42.5671	49.2663	41.4499	0.0024201	yes	GO:0004601(peroxidase activity),GO:0020037(heme binding),GO:0006979(response to oxidative stress),GO:0055114(oxidation-reduction process)	00053(Ascorbate and aldarate metabolism)
Solyc11g018550.2	thylakoidal ascorbate peroxidase	6.65573	5.58816	8.10354	0.94205	no	GO:0004601(peroxidase activity),GO:0020037(heme binding),GO:0006979(response to oxidative stress),GO:0055114(oxidation-reduction process)	00053(Ascorbate and aldarate metabolism)
Monodehydroascorbate reductase(MDAR)
Solyc09g009390.2	monodehydroascorbate reductase 1	225.851	308.721	154.185	5.29e-39	yes	GO:0016491(oxidoreductase activity),GO:0050660(flavin adenine dinucleotide binding),GO:0055114(oxidation-reduction process)	00053(Ascorbate and aldarate metabolism)
Solyc02g086710.2	monodehydroascorbate reductase 4	56.9896	61.8068	53.6652	0.0009098	yes	GO:0016491(oxidoreductase activity),GO:0050660(flavin adenine dinucleotide binding),GO:0055114(oxidation-reduction process)	00053(Ascorbate and aldarate metabolism)
Solyc08g081530.2	monodehydroascorbate reductase 6	24.2996	19.3198	19.7619	0.13908	no	GO:0016491(oxidoreductase activity),GO:0050660(flavin adenine dinucleotide binding),GO:0055114(oxidation-reduction process)	NA
Dehydroascorbate reductase(DHAR)
Solyc05g054760.2	dehydroascorbate reductase 2	43.262	40.1256	72.3632	0.63185	no	GO:0005515(protein binding)	NA
Solyc06g075520.2	dehydroascorbate reductase 2	0	5.58696	3.17975	0.018327	yes	NA	NA
Solyc11g011250.1	dehydroascorbate reductase 1	36.6284	40.8871	32.1823	0.0030817	yes	GO:0005515(protein binding)	NA
Glutathione reductase(GR)
Solyc09g065900.2	glutathione reductase	45.0251	46.7164	39.0949	0.0028295	yes	GO:0016491(oxidoreductase activity),GO:0050660(flavin adenine dinucleotide binding),GO:0055114(oxidation-reduction process),GO:0045454(cell redox homeostasis),GO:0005737(cytoplasm)	00480(Glutathione metabolism)
Glutathione S-transferase(GST)
Solyc02g068900.2	Glutathione S-transferase family protein	47.1674	64.8266	42.9267	2.35e-06	yes	NA	NA
Solyc04g057890.2	Glutathione S-transferase family protein	49.7372	48.2312	49.6719	0.032481	yes	GO:0005515(protein binding)	NA
Solyc04g081740.2	Glutathione S-transferase family protein	44.0142	58.263	36.0233	3.03e-06	yes	GO:0009055(electron carrier activity),GO:0015035(protein disulfide oxidoreductase activity),GO:0045454(cell redox homeostasis)	NA
Solyc05g006740.2	Glutathione S-transferase family protein	6.80485	6.85356	12.3351	0.85327	no	GO:0005515(protein binding)	NA
Solyc06g083770.2	Glutathione S-transferase family protein	6.37938	5.55446	7.22884	0.86817	no	NA	NA
Solyc09g007150.2	Glutathione S-transferase family protein	4.19502	2.11871	5.28787	0.85047	no	NA	NA
Solyc10g084400.1	Glutathione S-transferase family protein	94.3564	156.382	93.5909	9.13e-18	yes	NA	NA
Solyc06g009020.2	glutathione S-transferase PHI 8	249.806	365.629	231.667	1.84e-35	yes	GO:0005515(protein binding)	00480(Glutathione metabolism)
Solyc09g074850.2	glutathione S-transferase PHI 8	11.777	16.5907	15.3781	0.15207	no	NA	NA
Solyc12g094430.1	glutathione S-transferase PHI 9	50.4048	39.2006	51.1754	0.22328	no	GO:0005515(protein binding)	NA
Solyc01g081270.2	glutathione S-transferase TAU 7	16.7534	20.0997	12.6688	0.014905	yes	GO:0005515(protein binding)	NA
Solyc01g081310.2	glutathione S-transferase TAU 7	33.194	48.8667	38.4981	0.0004377	yes	GO:0005515(protein binding)	NA
Solyc01g099590.2	glutathione S-transferase TAU 7	141.495	174.758	148.869	6.06e-10	yes	GO:0005515(protein binding)	NA
Solyc06g069040.2	glutathione S-transferase TAU 7	20.1956	29.5817	14.4464	0.00015116	yes	GO:0005515(protein binding)	00480(Glutathione metabolism)
Solyc09g011570.2	glutathione S-transferase TAU 7	0.666802	1.40157	0	0.3034	no	GO:0005515(protein binding)	NA
Solyc09g011580.2	glutathione S-transferase TAU 7	61.2899	105.502	47.5106	2.39e-16	yes	NA	NA
Solyc09g063150.2	glutathione S-transferase TAU 7	10.525	11.8002	18.5266	0.72641	no	GO:0005515(protein binding)	NA
Solyc01g081250.2	glutathione S-transferase TAU 8	0	3.74735	294.12	6.52e-81	yes	NA	NA
Solyc01g086680.2	glutathione S-transferase TAU 8	6.98108	24.0694	4.48854	2.8e-08	yes	GO:0005515(protein binding)	NA
Solyc09g011490.2	glutathione S-transferase TAU 8	8.18499	8.165	13.3322	0.90416	no	GO:0005515(protein binding)	NA
Solyc09g011500.2	glutathione S-transferase TAU 8	0	0.694309	0	0.35727	no	GO:0005515(protein binding)	NA
Solyc09g011510.2	glutathione S-transferase TAU 8	8.95299	18.5326	4.11149	2.9667e-05	yes	NA	NA
Solyc09g011520.2	glutathione S-transferase TAU 8	13.6648	36.9247	4.43323	1.19e-12	yes	GO:0005515(protein binding)	NA
Solyc09g011540.2	glutathione S-transferase TAU 8	0	0.718763	0	0.34455	no	GO:0005515(protein binding)	NA
Solyc09g011550.2	glutathione S-transferase TAU 8	9.9115	4.88012	2.50371	0.027567	yes	GO:0005515(protein binding)	NA
Solyc09g011560.2	glutathione S-transferase TAU 8	61.2899	105.502	47.5106	2.39e-16	yes	NA	NA
Solyc09g011590.2	glutathione S-transferase TAU 8	20.6916	56.0724	13.7546	2.63e-15	yes	GO:0005515(protein binding)	NA
Solyc09g011600.2	glutathione S-transferase TAU 8	26.5381	17.551	33.4762	0.80644	no	GO:0005515(protein binding)	NA
Solyc09g011630.2	glutathione S-transferase TAU 8	61.2899	105.502	47.5106	2.39e-16	yes	NA	NA
Solyc09g011640.2	glutathione S-transferase TAU 8	3.86617	7.40274	2.31016	0.032574	yes	GO:0005515(protein binding)	NA
Solyc09g011650.2	glutathione S-transferase TAU 8	96.5404	132.918	80.6711	8.71e-14	yes	GO:0005515(protein binding)	NA
Solyc10g084960.1	glutathione S-transferase TAU 8	8.63814	13.9314	9.54953	0.0551	no	GO:0005515(protein binding)	NA
Solyc07g056440.2	glutathione S-transferase TAU 19	1388.37	2573.53	347.069	0	yes	NA	NA
Solyc07g056460.2	glutathione S-transferase TAU 19	0.309459	0	0.850846	0.76461	no	GO:0005515(protein binding)	NA
Solyc07g056470.2	glutathione S-transferase TAU 19	9.02993	25.2256	3.85434	1.65e-08	yes	NA	NA
Solyc07g056480.2	glutathione S-transferase TAU 19	9.02993	25.2256	3.85434	1.65e-08	yes	NA	NA
Solyc07g056490.2	glutathione S-transferase TAU 19	115.848	85.2262	127.888	0.18465	no	GO:0005515(protein binding)	NA
Solyc07g056500.2	glutathione S-transferase TAU 19	27.372	35.8271	39.7788	0.081099	no	GO:0005515(protein binding)	NA
Solyc12g011310.1	glutathione S-transferase TAU 19	109.775	86.3836	76.2429	1.47e-06	yes	GO:0005515(protein binding)	NA
Solyc07g056420.2	glutathione S-transferase TAU 25	1388.37	2573.53	347.069	0	yes	NA	NA
Solyc07g056430.2	glutathione S-transferase TAU 25	1388.37	2573.53	347.069	0	yes	NA	NA
Solyc07g056510.2	glutathione S-transferase TAU 25	25.8644	31.4456	14.0287	4.5935e-05	yes	GO:0005515(protein binding)	NA
Solyc12g011320.1	glutathione S-transferase TAU 25	15.7349	12.6016	13.7626	0.36458	no	GO:0005515(protein binding)	NA
Solyc04g050560.2	glutathione S-transferase THETA 1	15.0902	10.5874	24.7003	0.69495	no	NA	NA
Solyc08g080900.2	glutathione S-transferase THETA 1	84.5627	91.9947	75.0172	5.61e-06	yes	GO:0005515(protein binding)	NA
Solyc08g080910.2	glutathione S-transferase THETA 1	24.8693	21.022	17.1492	0.032088	yes	GO:0005515(protein binding)	NA
Solyc12g056250.1	glutathione S-transferase THETA 1	43.4621	36.8056	51.1968	0.55406	no	GO:0005515(protein binding)	NA
Solyc01g091330.2	glutathione S-transferase zeta 1	3.26337	0.778646	1.08068	0.28279	no	GO:0005515(protein binding)	NA
Solyc01g102660.2	glutathione S-transferase zeta 1	632.006	803.66	526.152	4.32e-70	yes	GO:0005515(protein binding)	NA
Solyc11g072190.1	Glutathione S-transferase, C-terminal-like;Translation elongation factor EF1B/ribosomal protein S6	248.429	220.935	352.414	0.53574	no	GO:0003746(translation elongation factor activity),GO:0006414(translational elongation),GO:0005853(eukaryotic translation elongation factor 1 complex)	NA
Solyc02g081430.2	microsomal glutathione s-transferase, putative	45.779	73.648	51.4511	3.35e-07	yes	NA	00480(Glutathione metabolism)
Glutathione peroxidase (GPX)
Solyc06g073460.2	glutathione peroxidase 2	172.423	156.833	144.534	3.75e-08	yes	GO:0004602(glutathione peroxidase activity),GO:0006979(response to oxidative stress),GO:0055114(oxidation-reduction process),GO:0016209(antioxidant activity),GO:0016491(oxidoreductase activity)	00480(Glutathione metabolism)
Solyc09g064850.2	glutathione peroxidase 4	31.8346	28.2959	29.3384	0.11234	no	GO:0004602(glutathione peroxidase activity),GO:0006979(response to oxidative stress),GO:0055114(oxidation-reduction process),GO:0016209(antioxidant activity),GO:0016491(oxidoreductase activity)	00480(Glutathione metabolism)
Solyc08g080940.2	glutathione peroxidase 6	335.019	514.263	271.653	6.85e-63	yes	GO:0004602(glutathione peroxidase activity),GO:0006979(response to oxidative stress),GO:0055114(oxidation-reduction process),GO:0016209(antioxidant activity),GO:0016491(oxidoreductase activity)	00480(Glutathione metabolism)
Solyc08g006720.2	glutathione peroxidase 7	36.7667	47.0731	39.3431	0.0023224	yes	GO:0004602(glutathione peroxidase activity),GO:0006979(response to oxidative stress),GO:0055114(oxidation-reduction process),GO:0016209(antioxidant activity),GO:0016491(oxidoreductase activity)	00480(Glutathione metabolism)
Solyc12g056230.1	glutathione peroxidase 8	73.1245	83.0835	55.4824	1.2e-07	yes	GO:0004602(glutathione peroxidase activity),GO:0006979(response to oxidative stress),GO:0055114(oxidation-reduction process),GO:0016209(antioxidant activity),GO:0016491(oxidoreductase activity)	NA
Solyc12g056240.1	glutathione peroxidase 8	14.8266	18.4925	16.7547	0.13991	no	GO:0004602(glutathione peroxidase activity),GO:0006979(response to oxidative stress),GO:0055114(oxidation-reduction process),GO:0016209(antioxidant activity),GO:0016491(oxidoreductase activity)	00480(Glutathione metabolism)
Peroxidase(POD)
Solyc08g061140.2	overexpressor of cationic peroxidase 3	22.1515	18.2717	24.5309	0.64174	no	GO:0003700(sequence-specific DNA binding transcription factor activity),GO:0043565(sequence-specific DNA binding),GO:0006355(regulation of transcription, DNA-dependent)	NA
Solyc01g006290.2	peroxidase 2	22.7759	10.3266	24.1105	0.28085	no	GO:0004601(peroxidase activity),GO:0020037(heme binding),GO:0006979(response to oxidative stress),GO:0055114(oxidation-reduction process)	00360(Phenylalanine metabolism)
Solyc01g006300.2	peroxidase 2	0	0	0.113456	0.92909	no	GO:0004601(peroxidase activity),GO:0020037(heme binding),GO:0006979(response to oxidative stress),GO:0055114(oxidation-reduction process)	NA
Solyc11g072920.1	peroxidase 2	0.947649	0	0.57511	0.64913	no	GO:0004601(peroxidase activity),GO:0020037(heme binding),GO:0006979(response to oxidative stress),GO:0055114(oxidation-reduction process)	00360(Phenylalanine metabolism)
Solyc01g058520.2	Peroxidase superfamily protein	1.27044	1.71913	0.51627	0.4759	no	NA	NA
Solyc01g101050.2	Peroxidase superfamily protein	0	0	0.616168	0.6707	no	GO:0004601(peroxidase activity),GO:0020037(heme binding),GO:0006979(response to oxidative stress),GO:0055114(oxidation-reduction process)	NA
Solyc01g105070.2	Peroxidase superfamily protein	35.7006	22.27	5.07728	4.57e-08	yes	GO:0004601(peroxidase activity),GO:0020037(heme binding),GO:0006979(response to oxidative stress),GO:0055114(oxidation-reduction process)	00360(Phenylalanine metabolism)
Solyc02g064970.2	Peroxidase superfamily protein	0	0.531468	0	0.45482	no	GO:0004601(peroxidase activity),GO:0020037(heme binding),GO:0006979(response to oxidative stress),GO:0055114(oxidation-reduction process)	00360(Phenylalanine metabolism)
Solyc02g079500.2	Peroxidase superfamily protein	66.8793	44.1145	109.955	0.10813	no	GO:0004601(peroxidase activity),GO:0020037(heme binding),GO:0006979(response to oxidative stress),GO:0055114(oxidation-reduction process)	NA
Solyc02g079510.2	Peroxidase superfamily protein	17.1824	23.2452	48.8768	0.035052	yes	GO:0004601(peroxidase activity),GO:0020037(heme binding),GO:0006979(response to oxidative stress),GO:0055114(oxidation-reduction process)	NA
Solyc02g080530.2	Peroxidase superfamily protein	0.675799	0.446312	5.01311	0.16212	no	GO:0004601(peroxidase activity),GO:0020037(heme binding),GO:0006979(response to oxidative stress),GO:0055114(oxidation-reduction process)	00360(Phenylalanine metabolism)
Solyc02g087070.2	Peroxidase superfamily protein	1.23414	1.58612	0.559166	0.54129	no	GO:0004601(peroxidase activity),GO:0020037(heme binding),GO:0006979(response to oxidative stress),GO:0055114(oxidation-reduction process)	00592(alpha-Linolenic acid metabolism)
Solyc02g087110.2	Peroxidase superfamily protein	0.329111	0.107573	1.17083	0.74262	no	GO:0004601(peroxidase activity),GO:0020037(heme binding),GO:0006979(response to oxidative stress),GO:0055114(oxidation-reduction process)	NA
Solyc02g087190.1	Peroxidase superfamily protein	7.61711	6.25605	16.5313	0.48421	no	GO:0004601(peroxidase activity),GO:0020037(heme binding),GO:0006979(response to oxidative stress),GO:0055114(oxidation-reduction process)	00360(Phenylalanine metabolism)
Solyc02g090450.2	Peroxidase superfamily protein	0	0.277207	0	0.66303	no	GO:0004601(peroxidase activity),GO:0020037(heme binding),GO:0006979(response to oxidative stress),GO:0055114(oxidation-reduction process)	00360(Phenylalanine metabolism)
Solyc02g094180.2	Peroxidase superfamily protein	1.06373	0	0.484455	0.56553	no	GO:0004601(peroxidase activity),GO:0020037(heme binding),GO:0006979(response to oxidative stress),GO:0055114(oxidation-reduction process)	00360(Phenylalanine metabolism)
Solyc03g006700.2	Peroxidase superfamily protein	10.7623	10.4754	4.14782	0.019081	yes	GO:0004601(peroxidase activity),GO:0020037(heme binding),GO:0006979(response to oxidative stress),GO:0055114(oxidation-reduction process)	NA
Solyc03g006810.2	Peroxidase superfamily protein	0.961871	0	0	0.34685	no	GO:0004601(peroxidase activity),GO:0020037(heme binding),GO:0006979(response to oxidative stress),GO:0055114(oxidation-reduction process)	NA
Solyc03g025380.2	Peroxidase superfamily protein	0.800419	0.436001	0.865466	0.97483	no	GO:0004601(peroxidase activity),GO:0020037(heme binding),GO:0006979(response to oxidative stress),GO:0055114(oxidation-reduction process)	NA
Solyc03g033690.1	Peroxidase superfamily protein	0	0	2.43537	0.20624	no	GO:0004601(peroxidase activity),GO:0020037(heme binding),GO:0006979(response to oxidative stress),GO:0055114(oxidation-reduction process)	NA
Solyc03g044100.2	Peroxidase superfamily protein	15.6378	8.55795	14.2959	0.45244	no	GO:0004601(peroxidase activity),GO:0020037(heme binding),GO:0006979(response to oxidative stress),GO:0055114(oxidation-reduction process)	00360(Phenylalanine metabolism)
Solyc04g064690.2	Peroxidase superfamily protein	1.92497	2.99694	2.95188	0.70572	no	GO:0004601(peroxidase activity),GO:0020037(heme binding),GO:0006979(response to oxidative stress),GO:0055114(oxidation-reduction process)	NA
Solyc04g071890.2	Peroxidase superfamily protein	105.4	198.892	111.657	8.46e-26	yes	GO:0004601(peroxidase activity),GO:0020037(heme binding),GO:0006979(response to oxidative stress),GO:0055114(oxidation-reduction process)	00360(Phenylalanine metabolism)
Solyc04g071900.2	Peroxidase superfamily protein	1.26508	0.640612	7.18241	0.09583	no	GO:0004601(peroxidase activity),GO:0020037(heme binding),GO:0006979(response to oxidative stress),GO:0055114(oxidation-reduction process)	00360(Phenylalanine metabolism)
Solyc05g046010.2	Peroxidase superfamily protein	0	0.260136	0	0.68002	no	GO:0004601(peroxidase activity),GO:0020037(heme binding),GO:0006979(response to oxidative stress),GO:0055114(oxidation-reduction process)	NA
Solyc05g050870.2	Peroxidase superfamily protein	0.797955	6.66903	0	0.00027166	yes	GO:0004601(peroxidase activity),GO:0020037(heme binding),GO:0006979(response to oxidative stress),GO:0055114(oxidation-reduction process)	NA
Solyc05g050880.2	Peroxidase superfamily protein	0	0.631317	0	0.39224	no	GO:0004601(peroxidase activity),GO:0020037(heme binding),GO:0006979(response to oxidative stress),GO:0055114(oxidation-reduction process)	NA
Solyc05g052280.2	Peroxidase superfamily protein	5.25077	6.22096	4.57891	0.36631	no	GO:0004601(peroxidase activity),GO:0020037(heme binding),GO:0006979(response to oxidative stress),GO:0055114(oxidation-reduction process)	00360(Phenylalanine metabolism)
Solyc06g050440.2	Peroxidase superfamily protein	12.7522	20.7017	16.2555	0.027958	yes	GO:0004601(peroxidase activity),GO:0020037(heme binding),GO:0006979(response to oxidative stress),GO:0055114(oxidation-reduction process)	00360(Phenylalanine metabolism)
Solyc06g076630.2	Peroxidase superfamily protein	24.58	17.5422	31.7734	0.91991	no	NA	NA
Solyc07g017880.2	Peroxidase superfamily protein	0.418873	0	0	0.63058	no	GO:0004601(peroxidase activity),GO:0020037(heme binding),GO:0006979(response to oxidative stress),GO:0055114(oxidation-reduction process)	00360(Phenylalanine metabolism)
Solyc07g047740.2	Peroxidase superfamily protein	0	0	0.671068	0.64725	no	GO:0004601(peroxidase activity),GO:0020037(heme binding),GO:0006979(response to oxidative stress),GO:0055114(oxidation-reduction process)	00360(Phenylalanine metabolism)
Solyc07g052550.1	Peroxidase superfamily protein	1.0351	0.693826	0	0.50683	no	GO:0004601(peroxidase activity),GO:0020037(heme binding),GO:0006979(response to oxidative stress),GO:0055114(oxidation-reduction process)	00360(Phenylalanine metabolism)
Solyc07g055190.2	Peroxidase superfamily protein	0	1.40541	2.28497	0.43156	no	GO:0004601(peroxidase activity),GO:0020037(heme binding),GO:0006979(response to oxidative stress),GO:0055114(oxidation-reduction process)	NA
Solyc08g069040.2	Peroxidase superfamily protein	0	0.272131	1.18024	0.62115	no	GO:0004601(peroxidase activity),GO:0020037(heme binding),GO:0006979(response to oxidative stress),GO:0055114(oxidation-reduction process)	NA
Solyc09g007520.2	Peroxidase superfamily protein	4.25245	7.4075	6.78197	0.32926	no	GO:0004601(peroxidase activity),GO:0020037(heme binding),GO:0006979(response to oxidative stress),GO:0055114(oxidation-reduction process)	00360(Phenylalanine metabolism)
Solyc09g072700.2	Peroxidase superfamily protein	0.121803	0	0	0.87451	no	GO:0004601(peroxidase activity),GO:0020037(heme binding),GO:0006979(response to oxidative stress),GO:0055114(oxidation-reduction process)	00360(Phenylalanine metabolism)
Solyc10g076240.1	Peroxidase superfamily protein	20.5789	8.63397	7.4697	0.0026979	yes	GO:0004601(peroxidase activity),GO:0020037(heme binding),GO:0006979(response to oxidative stress),GO:0055114(oxidation-reduction process)	NA
Solyc11g010120.1	Peroxidase superfamily protein	0	0.0766356	0.921768	0.61285	no	GO:0004601(peroxidase activity),GO:0020037(heme binding),GO:0006979(response to oxidative stress),GO:0055114(oxidation-reduction process)	00360(Phenylalanine metabolism)
Solyc11g018800.1	Peroxidase superfamily protein	0	1.10621	0	0.19401	no	GO:0004601(peroxidase activity),GO:0020037(heme binding),GO:0006979(response to oxidative stress),GO:0055114(oxidation-reduction process)	00360(Phenylalanine metabolism)
Solyc12g096530.1	Peroxidase superfamily protein	0	0.417129	0	0.53883	no	GO:0004601(peroxidase activity),GO:0020037(heme binding),GO:0006979(response to oxidative stress),GO:0055114(oxidation-reduction process)	00360(Phenylalanine metabolism)
Solyc06g060260.2	stromal ascorbate peroxidase	42.5671	49.2663	41.4499	0.0024201	yes	GO:0004601(peroxidase activity),GO:0020037(heme binding),GO:0006979(response to oxidative stress),GO:0055114(oxidation-reduction process)	00053(Ascorbate and aldarate metabolism)
Solyc07g020860.2	thioredoxin-dependent peroxidase 1	712.32	694.695	853.048	1.88e-10	yes	GO:0016209(antioxidant activity),GO:0016491(oxidoreductase activity),GO:0055114(oxidation-reduction process)	NA
Solyc11g018550.2	thylakoidal ascorbate peroxidase	6.65573	5.58816	8.10354	0.94205	no	GO:0004601(peroxidase activity),GO:0020037(heme binding),GO:0006979(response to oxidative stress),GO:0055114(oxidation-reduction process)	00053(Ascorbate and aldarate metabolism)
Thioredoxin (Trx)
Solyc03g121480.2	atypical CYS HIS rich thioredoxin 2	31.1295	43.2638	48.4764	0.035049	yes	GO:0045454(cell redox homeostasis),GO:0015035(protein disulfide oxidoreductase activity),GO:0009055(electron carrier activity),GO:0006662(glycerol ether metabolic process)	NA
Solyc00g005840.2	atypical CYS HIS rich thioredoxin 2	4.3838	2.57295	3.97737	0.81212	no	GO:0045454(cell redox homeostasis),GO:0015035(protein disulfide oxidoreductase activity),GO:0009055(electron carrier activity),GO:0006662(glycerol ether metabolic process)	NA
Solyc06g069720.2	atypical CYS HIS rich thioredoxin 4	4.78286	3.83491	1.85197	0.24083	no	GO:0045454(cell redox homeostasis),GO:0015035(protein disulfide oxidoreductase activity),GO:0009055(electron carrier activity),GO:0006662(glycerol ether metabolic process)	NA
Solyc10g080730.1	atypical CYS HIS rich thioredoxin 4	0	5.56789	0	0.00026024	yes	GO:0045454(cell redox homeostasis),GO:0015035(protein disulfide oxidoreductase activity),GO:0009055(electron carrier activity),GO:0006662(glycerol ether metabolic process)	NA
Solyc12g019740.1	atypical CYS HIS rich thioredoxin 4	58.9692	54.2446	61.9752	0.070484	no	GO:0045454(cell redox homeostasis),GO:0015035(protein disulfide oxidoreductase activity),GO:0009055(electron carrier activity),GO:0006662(glycerol ether metabolic process)	NA
Solyc03g115870.2	atypical CYS HIS rich thioredoxin 5	7.91781	6.42956	10.7207	0.99686	no	GO:0045454(cell redox homeostasis),GO:0015035(protein disulfide oxidoreductase activity),GO:0009055(electron carrier activity),GO:0006662(glycerol ether metabolic process)	NA
Solyc02g087230.2	ferredoxin thioredoxin reductase catalytic beta chain family protein	15.6976	12.6983	19.3944	0.91822	no	GO:0008937(ferredoxin-NAD(P) reductase activity),GO:0055114(oxidation-reduction process)	NA
Solyc01g087520.2	ferredoxin/thioredoxin reductase subunit A (variable subunit) 2	31.7054	30.8037	28.9797	0.052568	no	GO:0008937(ferredoxin-NAD(P) reductase activity),GO:0015979(photosynthesis),GO:0009536(plastid),GO:0051539(4 iron, 4 sulfur cluster binding),GO:0016992(lipoate synthase activity),GO:0009107(lipoate biosynthetic process)	NA
Solyc02g014870.2	mRNA splicing factor, thioredoxin-like U5 snRNP	183.058	212.403	171.233	4e-13	yes	GO:0045454(cell redox homeostasis),GO:0007067(mitosis),GO:0005681(spliceosomal complex)	03040(Spliceosome)
Solyc04g009230.2	mRNA splicing factor, thioredoxin-like U5 snRNP	53.1645	69.8677	40.159	5.17e-08	yes	GO:0045454(cell redox homeostasis),GO:0007067(mitosis),GO:0005681(spliceosomal complex)	03040(Spliceosome)
Solyc06g083570.2	mRNA splicing factor, thioredoxin-like U5 snRNP	12.8512	12.2216	14.0314	0.56986	no	GO:0007067(mitosis),GO:0005681(spliceosomal complex)	NA
Solyc02g082250.2	NADPH-dependent thioredoxin reductase A	44.0956	45.6351	33.579	0.0005164	yes	GO:0016491(oxidoreductase activity),GO:0050660(flavin adenine dinucleotide binding),GO:0055114(oxidation-reduction process)	00240(Pyrimidine metabolism)
Solyc03g032000.2	NADPH-dependent thioredoxin reductase A	17.7677	11.2211	21.385	0.79845	no	GO:0016491(oxidoreductase activity),GO:0050660(flavin adenine dinucleotide binding),GO:0055114(oxidation-reduction process)	00240(Pyrimidine metabolism)
Solyc04g016010.2	NADPH-dependent thioredoxin reductase C	6.45252	3.17537	6.26066	0.71082	no	GO:0045454(cell redox homeostasis),GO:0009055(electron carrier activity),GO:0015035(protein disulfide oxidoreductase activity),GO:0016491(oxidoreductase activity),GO:0055114(oxidation-reduction process)	NA
Solyc10g080080.1	NADPH-dependent thioredoxin reductase C	14.2149	13.2662	10.2116	0.11438	no	GO:0016491(oxidoreductase activity),GO:0050660(flavin adenine dinucleotide binding),GO:0055114(oxidation-reduction process),GO:0045454(cell redox homeostasis),GO:0009055(electron carrier activity),GO:0015035(protein disulfide oxidoreductase activity)	00240(Pyrimidine metabolism)
Solyc03g118550.2	tetraticopeptide domain-containing thioredoxin	30.2166	31.1206	23.6834	0.0079167	yes	GO:0045454(cell redox homeostasis)	NA
Solyc07g062580.2	tetratricopetide-repeat thioredoxin-like 1	4.97632	5.13647	4.4464	0.55159	no	GO:0045454(cell redox homeostasis),GO:0005515(protein binding)	NA
Solyc10g007230.1	tetratricopetide-repeat thioredoxin-like 3	0	0	0.254625	0.84784	no	GO:0045454(cell redox homeostasis),GO:0005515(protein binding)	NA
Solyc10g007420.2	tetratricopetide-repeat thioredoxin-like 4	1.87324	0.353066	2.4942	0.67345	no	GO:0045454(cell redox homeostasis)	NA
Solyc02g087630.2	thioredoxin 2	116.197	132.526	118.615	8.89e-07	yes	GO:0045454(cell redox homeostasis),GO:0015035(protein disulfide oxidoreductase activity),GO:0009055(electron carrier activity),GO:0006662(glycerol ether metabolic process)	NA
Solyc04g005810.2	thioredoxin 2	0.820793	0	0	0.40512	no	GO:0045454(cell redox homeostasis),GO:0015035(protein disulfide oxidoreductase activity),GO:0009055(electron carrier activity),GO:0006662(glycerol ether metabolic process)	NA
Solyc05g006830.2	thioredoxin 2	0.694785	0	0.234578	0.64739	no	GO:0045454(cell redox homeostasis),GO:0015035(protein disulfide oxidoreductase activity),GO:0009055(electron carrier activity),GO:0006662(glycerol ether metabolic process)	NA
Solyc05g006850.2	thioredoxin 2	10.9595	6.39406	9.74887	0.57101	no	GO:0045454(cell redox homeostasis),GO:0015035(protein disulfide oxidoreductase activity),GO:0009055(electron carrier activity),GO:0006662(glycerol ether metabolic process)	NA
Solyc05g006870.2	thioredoxin 2	3.40803	0	2.14569	0.21807	no	GO:0045454(cell redox homeostasis),GO:0015035(protein disulfide oxidoreductase activity),GO:0009055(electron carrier activity),GO:0006662(glycerol ether metabolic process)	NA
Solyc11g012730.1	thioredoxin domain-containing protein 9 homolog	42.6186	26.4121	43.6068	0.31403	no	GO:0045454(cell redox homeostasis)	NA
Solyc01g100320.2	thioredoxin family protein	388.385	425.726	297.466	9.02e-34	yes	GO:0045454(cell redox homeostasis),GO:0005783(endoplasmic reticulum)	NA
Solyc02g078360.2	thioredoxin family protein	50.8554	64.5379	54.4064	0.00029511	yes	GO:0045454(cell redox homeostasis),GO:0009055(electron carrier activity),GO:0015035(protein disulfide oxidoreductase activity)	NA
Solyc09g009820.2	Thioredoxin family protein	16.4022	14.0215	17.0261	0.55959	no	NA	NA
Solyc05g056300.2	thioredoxin F-type 1	8.77211	7.3089	14.9053	0.8757	no	GO:0045454(cell redox homeostasis),GO:0015035(protein disulfide oxidoreductase activity),GO:0009055(electron carrier activity),GO:0006662(glycerol ether metabolic process)	NA
Solyc02g084710.2	thioredoxin H-type 1	32.4294	30.3818	20.0659	0.0014543	yes	GO:0045454(cell redox homeostasis),GO:0015035(protein disulfide oxidoreductase activity),GO:0009055(electron carrier activity),GO:0006662(glycerol ether metabolic process)	NA
Solyc04g080850.2	thioredoxin H-type 1	235.689	408.547	318.076	1.18e-33	yes	GO:0045454(cell redox homeostasis),GO:0015035(protein disulfide oxidoreductase activity),GO:0009055(electron carrier activity),GO:0006662(glycerol ether metabolic process)	NA
Solyc09g015820.2	thioredoxin H-type 9	61.2345	72.6367	58.9807	6.4589e-05	yes	GO:0045454(cell redox homeostasis),GO:0015035(protein disulfide oxidoreductase activity),GO:0009055(electron carrier activity),GO:0006662(glycerol ether metabolic process)	NA
Solyc07g063190.2	thioredoxin M-type 4	102.672	68.2432	92.5671	0.0092042	yes	GO:0045454(cell redox homeostasis),GO:0015035(protein disulfide oxidoreductase activity),GO:0009055(electron carrier activity),GO:0006662(glycerol ether metabolic process)	NA
Solyc10g006970.2	thioredoxin M-type 4	37.0398	51.5795	37.7632	0.00013992	yes	GO:0045454(cell redox homeostasis),GO:0016491(oxidoreductase activity),GO:0015035(protein disulfide oxidoreductase activity),GO:0009055(electron carrier activity),GO:0006662(glycerol ether metabolic process)	NA
Solyc12g013810.1	thioredoxin M-type 4	64.3316	88.0916	90.5972	0.00039551	yes	GO:0045454(cell redox homeostasis),GO:0016491(oxidoreductase activity),GO:0015035(protein disulfide oxidoreductase activity),GO:0009055(electron carrier activity),GO:0006662(glycerol ether metabolic process)	NA
Solyc02g068500.2	thioredoxin O1	66.2501	89.5219	76.1589	9.682e-06	yes	GO:0045454(cell redox homeostasis),GO:0015035(protein disulfide oxidoreductase activity),GO:0009055(electron carrier activity),GO:0006662(glycerol ether metabolic process)	NA
Solyc01g067460.1	Thioredoxin superfamily protein	0	0	3.01853	0.14132	no	GO:0009055(electron carrier activity),GO:0015035(protein disulfide oxidoreductase activity),GO:0045454(cell redox homeostasis)	NA
Solyc01g108020.2	Thioredoxin superfamily protein	38.0912	48.0788	24.2981	1.5e-06	yes	GO:0045454(cell redox homeostasis),GO:0015035(protein disulfide oxidoreductase activity),GO:0009055(electron carrier activity),GO:0006662(glycerol ether metabolic process)	NA
Solyc02g064550.2	Thioredoxin superfamily protein	27.4836	31.0559	32.5487	0.12541	no	GO:0016209(antioxidant activity),GO:0016491(oxidoreductase activity),GO:0055114(oxidation-reduction process)	NA
Solyc02g077580.1	Thioredoxin superfamily protein	1.40757	0	0	0.21235	no	NA	NA
Solyc02g089230.2	Thioredoxin superfamily protein	26.7772	17.7537	26.3604	0.44265	no	GO:0015035(protein disulfide oxidoreductase activity),GO:0030288(outer membrane-bounded periplasmic space)	NA
Solyc03g112770.2	Thioredoxin superfamily protein	54.3145	74.2718	70.352	0.00040691	yes	GO:0009055(electron carrier activity),GO:0015035(protein disulfide oxidoreductase activity),GO:0045454(cell redox homeostasis)	NA
Solyc04g053110.1	Thioredoxin superfamily protein	0	0	2.43512	0.20627	no	GO:0009055(electron carrier activity),GO:0015035(protein disulfide oxidoreductase activity),GO:0045454(cell redox homeostasis)	NA
Solyc04g055010.2	Thioredoxin superfamily protein	12.7897	11.5794	22.2898	0.81353	no	NA	NA
Solyc04g064930.2	Thioredoxin superfamily protein	15.7722	15.4711	15.0833	0.26867	no	GO:0016209(antioxidant activity),GO:0016491(oxidoreductase activity),GO:0055114(oxidation-reduction process)	NA
Solyc04g071420.2	Thioredoxin superfamily protein	12.6196	5.36894	14.1757	0.45177	no	NA	NA
Solyc04g078910.2	Thioredoxin superfamily protein	7.39821	6.89324	7.49131	0.66116	no	GO:0045454(cell redox homeostasis),GO:0015035(protein disulfide oxidoreductase activity),GO:0009055(electron carrier activity),GO:0006662(glycerol ether metabolic process)	NA
Solyc06g007330.2	Thioredoxin superfamily protein	16.2715	19.4174	20.2736	0.25111	no	NA	NA
Solyc06g007340.2	Thioredoxin superfamily protein	16.2715	19.4174	20.2736	0.25111	no	NA	NA
Solyc06g062280.2	Thioredoxin superfamily protein	73.5211	82.5211	80.3327	0.0010279	yes	GO:0015035(protein disulfide oxidoreductase activity),GO:0030288(outer membrane-bounded periplasmic space)	NA
Solyc07g008910.2	Thioredoxin superfamily protein	12.8569	8.81598	13.1248	0.72785	no	NA	NA
Solyc07g053550.1	Thioredoxin superfamily protein	456.911	576.7	261.582	5.75e-79	yes	GO:0009055(electron carrier activity),GO:0015035(protein disulfide oxidoreductase activity),GO:0045454(cell redox homeostasis)	NA
Solyc07g064940.2	Thioredoxin superfamily protein	26.3295	22.8492	19.0039	0.031844	yes	GO:0045454(cell redox homeostasis),GO:0016209(antioxidant activity),GO:0016491(oxidoreductase activity),GO:0055114(oxidation-reduction process),GO:0015035(protein disulfide oxidoreductase activity),GO:0009055(electron carrier activity),GO:0006662(glycerol ether metabolic process)	NA
Solyc09g007190.2	Thioredoxin superfamily protein	8.32269	7.05139	9.7327	0.88566	no	GO:0016209(antioxidant activity),GO:0016491(oxidoreductase activity),GO:0055114(oxidation-reduction process)	NA
Solyc09g008290.2	Thioredoxin superfamily protein	28.36	19.1261	34.7261	0.80362	no	GO:0045454(cell redox homeostasis),GO:0015035(protein disulfide oxidoreductase activity),GO:0009055(electron carrier activity),GO:0006662(glycerol ether metabolic process)	NA
Solyc10g006520.2	Thioredoxin superfamily protein	6.86934	4.24331	4.41738	0.43157	no	GO:0045454(cell redox homeostasis)	NA
Solyc10g008150.1	Thioredoxin superfamily protein	0	2.26407	0	0.034864	yes	GO:0009055(electron carrier activity),GO:0015035(protein disulfide oxidoreductase activity),GO:0045454(cell redox homeostasis)	NA
Solyc10g008390.2	Thioredoxin superfamily protein	14.1965	24.0139	18.5925	0.012378	yes	GO:0045454(cell redox homeostasis),GO:0016491(oxidoreductase activity),GO:0015035(protein disulfide oxidoreductase activity),GO:0009055(electron carrier activity),GO:0006662(glycerol ether metabolic process)	NA
Solyc10g037980.1	Thioredoxin superfamily protein	53.334	43.5498	49.5169	0.05984	no	NA	NA
Solyc10g078830.1	Thioredoxin superfamily protein	40.5394	60.9903	50.2597	0.00010852	yes	NA	NA
Solyc10g083650.1	Thioredoxin superfamily protein	156.904	174.362	157.191	1.64e-08	yes	GO:0016209(antioxidant activity),GO:0016491(oxidoreductase activity),GO:0055114(oxidation-reduction process)	NA
Solyc11g012940.1	Thioredoxin superfamily protein	15.8024	4.87665	4.89394	0.0031371	yes	NA	NA
Solyc11g069940.1	Thioredoxin superfamily protein	22.747	12.8413	18.7095	0.21672	no	NA	NA
Solyc12g094380.1	Thioredoxin superfamily protein	65.7138	19.7444	83.4775	0.00022672	yes	NA	NA
Solyc12g095820.1	Thioredoxin superfamily protein	6.15414	15.6382	12.9999	0.021106	yes	NA	NA
Solyc01g008250.2	thioredoxin X	4.89149	11.5446	5.91309	0.015645	yes	GO:0045454(cell redox homeostasis),GO:0016209(antioxidant activity),GO:0016491(oxidoreductase activity),GO:0055114(oxidation-reduction process),GO:0015035(protein disulfide oxidoreductase activity),GO:0009055(electron carrier activity),GO:0006662(glycerol ether metabolic process)	NA
Solyc04g071560.2	thioredoxin Y1	21.3716	15.6713	14.9702	0.094535	no	GO:0045454(cell redox homeostasis),GO:0015035(protein disulfide oxidoreductase activity),GO:0009055(electron carrier activity),GO:0006662(glycerol ether metabolic process)	NA
Solyc01g096480.2	Thioredoxin z	22.9057	13.1993	19.8709	0.27613	no	GO:0045454(cell redox homeostasis),GO:0015035(protein disulfide oxidoreductase activity),GO:0009055(electron carrier activity),GO:0006662(glycerol ether metabolic process)	NA
Solyc10g078920.1	WCRKC thioredoxin 1	20.3868	14.2289	19.8229	0.51497	no	GO:0045454(cell redox homeostasis),GO:0015035(protein disulfide oxidoreductase activity),GO:0009055(electron carrier activity),GO:0006662(glycerol ether metabolic process)	NA
Solyc11g008450.1	WCRKC thioredoxin 2	19.5226	24.9592	22.7392	0.069238	no	GO:0045454(cell redox homeostasis),GO:0015035(protein disulfide oxidoreductase activity),GO:0009055(electron carrier activity),GO:0006662(glycerol ether metabolic process)	NA
Peroxiredoxin (PrxR)
Solyc01g079820.2	peroxiredoxin IIF	58.2944	62.7827	79.264	0.13582	no	GO:0016209(antioxidant activity),GO:0016491(oxidoreductase activity),GO:0055114(oxidation-reduction process)	NA
Solyc10g082030.1	2-cysteine peroxiredoxin B	32.7397	30.2191	47.2437	0.85857	no	GO:0016209(antioxidant activity),GO:0016491(oxidoreductase activity),GO:0055114(oxidation-reduction process),GO:0051920(peroxiredoxin activity)	NA
Solyc03g096040.2	1-cysteine peroxiredoxin 1	0.0708601	86.8408	39.5327	8.81e-31	yes	GO:0016209(antioxidant activity),GO:0016491(oxidoreductase activity),GO:0055114(oxidation-reduction process),GO:0051920(peroxiredoxin activity)	00360(Phenylalanine metabolism)
Solyc01g007740.2	2-cysteine peroxiredoxin B	32.9198	41.9082	38.111	0.011258	yes	GO:0016209(antioxidant activity),GO:0016491(oxidoreductase activity),GO:0055114(oxidation-reduction process),GO:0051920(peroxiredoxin activity)	NA
