# Supplementary material for: Transcriptomic Analysis Reveals Possible Influences of ABA on Secondary Metabolism of Pigments, Flavonoids and Antioxidants in Tomato Fruit during Ripening
Source: PLoS One. 2015 Jun 8;10(6):e0129598. doi: 10.1371/journal.pone.0129598 (PMC4460000; doi:10.1371/journal.pone.0129598)
Supplement: S17 Table — The genes’ expression level were normalized with the value in FPKM. The different expression was analyzed according to the expression level of each gene among three samples by using P-value. yes: significantly difference expression (P value ≤ 0.05); no: no change in expression level (P value>0.05). (XLS) [file pone.0129598.s021.xls]

## Sheet: Table S17
Table S17 Genes related to photosynthesis pathway
The genes’ expression level were normalized with the value in FPKM.
The different expression was analyzed according to the expression level of each gene among three samples by using P-value.
yes: significantly difference expression (P value ≤ 0.05); no: no change in expression level (P value ＞0.05)
Gene	Annotation	CK	ABA	NDGA	P value	significant	GO	KEGG
chlorophyll A/B binding protein
Solyc02g070940.1	chlorophyll A/B binding protein 1B	6.99042	1.24806	28.747	8.5948e-05	yes	GO:0016020(membrane),GO:0009765(photosynthesis, light harvesting)	00196(Photosynthesis - antenna proteins)
Solyc02g070950.1	chlorophyll A/B binding protein 1B	0.958618	0.909955	1.51664	0.99296	no	GO:0016020(membrane),GO:0009765(photosynthesis, light harvesting)	00196(Photosynthesis - antenna proteins)
Solyc02g070970.1	chlorophyll A/B binding protein 1B	0	0	0.31302	0.81635	no	GO:0016020(membrane),GO:0009765(photosynthesis, light harvesting)	00196(Photosynthesis - antenna proteins)
Solyc02g070980.1	chlorophyll A/B binding protein 1	0	0	0.440369	0.75166	no	GO:0016020(membrane),GO:0009765(photosynthesis, light harvesting)	00196(Photosynthesis - antenna proteins)
Solyc02g070990.1	chlorophyll A/B binding protein 1	0.588112	0	0	0.52339	no	GO:0016020(membrane),GO:0009765(photosynthesis, light harvesting)	00196(Photosynthesis - antenna proteins)
Solyc02g071000.1	chlorophyll A/B binding protein 1	0.518179	0	0	0.56528	no	GO:0016020(membrane),GO:0009765(photosynthesis, light harvesting)	00196(Photosynthesis - antenna proteins)
Solyc02g071010.1	chlorophyll A/B binding protein 1B	0.14459	0	2.21058	0.2955	no	GO:0016020(membrane),GO:0009765(photosynthesis, light harvesting)	00196(Photosynthesis - antenna proteins)
Solyc02g071030.1	chlorophyll A/B binding protein 1B	3.18871	0.26008	29.0292	7.84e-07	yes	GO:0016020(membrane),GO:0009765(photosynthesis, light harvesting)	00196(Photosynthesis - antenna proteins)
Solyc03g005760.1	chlorophyll A/B binding protein 1	21.8385	1.3494	69.3098	3.85e-10	yes	GO:0016020(membrane),GO:0009765(photosynthesis, light harvesting)	00196(Photosynthesis - antenna proteins)
Solyc03g005770.1	chlorophyll A/B binding protein 1	2.87809	0	5.35017	0.22494	no	GO:0016020(membrane),GO:0009765(photosynthesis, light harvesting)	00196(Photosynthesis - antenna proteins)
Solyc03g005780.1	chlorophyll A/B binding protein 3C	0	0	0.280268	0.83387	no	GO:0016020(membrane),GO:0009765(photosynthesis, light harvesting)	00196(Photosynthesis - antenna proteins)
Solyc01g105030.2	Chlorophyll A/B binding protein CP24 10A, chloroplastic	26.9758	2.63837	62.5686	1.93e-07	yes	GO:0016020(membrane),GO:0009765(photosynthesis, light harvesting)	00196(Photosynthesis - antenna proteins)	light harvesting complex photosystem II subunit 6
Solyc01g105050.2	Chlorophyll A/B binding protein CP24 10B, chloroplastic	15.4187	1.89165	46.165	2.44e-06	yes	GO:0016020(membrane),GO:0009765(photosynthesis, light harvesting)	00196(Photosynthesis - antenna proteins)	light harvesting complex photosystem II subunit 6
Photosystem I subunit
Solyc02g069450.2	photosystem I subunit F	57.5951	19.1817	105.017	6.24e-06	yes	NA	NA
Solyc02g069460.2	photosystem I subunit F	57.5951	19.1817	105.017	6.24e-06	yes	NA	NA
Solyc06g054260.1	photosystem I subunit D-2	133.61	26.7886	336.244	1.22e-32	yes	GO:0015979(photosynthesis),GO:0009522(photosystem I),GO:0009538(photosystem I reaction center)	00195(Photosynthesis)
Solyc06g083680.2	photosystem I subunit E-2	57.1273	50.6053	61.0688	0.13625	no	GO:0015979(photosynthesis),GO:0009522(photosystem I),GO:0009538(photosystem I reaction center)	00195(Photosynthesis)
Solyc09g063130.2	photosystem I subunit E-2	62.0789	14.3132	130.833	1.06e-10	yes	GO:0015979(photosynthesis),GO:0009522(photosystem I),GO:0009538(photosystem I reaction center)	00195(Photosynthesis)
Solyc07g066150.1	photosystem I subunit G	36.1932	4.1578	145.218	4.34e-22	yes	GO:0015979(photosynthesis),GO:0009522(photosystem I),GO:0016020(membrane)	00195(Photosynthesis)
Solyc03g120640.2	photosystem I subunit H-1	106.073	72.1611	150.684	0.38628	no	GO:0015979(photosynthesis),GO:0009522(photosystem I),GO:0009538(photosystem I reaction center)	00195(Photosynthesis)
Solyc06g066640.2	photosystem I subunit H2	1.08471	0	6.48617	0.058193	no	GO:0015979(photosynthesis),GO:0009522(photosystem I),GO:0009538(photosystem I reaction center)	00195(Photosynthesis)
Solyc08g006930.2	photosystem I subunit K	81.746	10.0318	222.572	4.16e-26	yes	GO:0015979(photosynthesis),GO:0009522(photosystem I),GO:0016020(membrane)	00195(Photosynthesis)
Solyc06g082940.2	photosystem I subunit l	15.8147	0	39.5079	6.32e-06	yes	GO:0015979(photosynthesis),GO:0009522(photosystem I),GO:0009538(photosystem I reaction center)	00195(Photosynthesis)
Solyc06g082950.2	photosystem I subunit l	34.722	14.5156	82.1455	1.4348e-05	yes	GO:0015979(photosynthesis),GO:0009522(photosystem I),GO:0009538(photosystem I reaction center)	00195(Photosynthesis)
Solyc06g074200.2	photosystem I subunit O	35.274	15.4029	66.9233	0.0028314	yes	NA	NA
Photosystem I light harvesting complex gene (LHCA)
Solyc05g056050.2	photosystem I light harvesting complex gene 1	0.955007	0	2.4494	0.47227	no	GO:0016020(membrane),GO:0009765(photosynthesis, light harvesting)	NA
Solyc05g056070.2	photosystem I light harvesting complex gene 1	25.0236	24.2519	35.0197	0.75467	no	NA	NA
Solyc07g022900.2	photosystem I light harvesting complex gene 5	0.371659	0	2.71278	0.28109	no	GO:0016020(membrane),GO:0009765(photosynthesis, light harvesting)	00196(Photosynthesis - antenna proteins)
Solyc10g006230.2	photosystem I light harvesting complex gene 2	63.1893	3.99159	160.902	4.92e-20	yes	GO:0016020(membrane),GO:0009765(photosynthesis, light harvesting)	00196(Photosynthesis - antenna proteins)
Solyc10g007690.2	photosystem I light harvesting complex gene 3	9.43108	1.66314	27.4659	0.00089509	yes	GO:0016020(membrane),GO:0009765(photosynthesis, light harvesting)	00196(Photosynthesis - antenna proteins)
Solyc12g011280.1	photosystem I light harvesting complex gene 3	0.204428	0.119773	0	0.87636	no	GO:0016020(membrane),GO:0009765(photosynthesis, light harvesting)	00196(Photosynthesis - antenna proteins)
Photosystem II light harvesting complex gene (LHCB)
Solyc06g063370.2	light harvesting complex of photosystem II 5	34.0197	7.20921	161.505	4.71e-25	yes	GO:0016020(membrane),GO:0009765(photosynthesis, light harvesting)	00196(Photosynthesis - antenna proteins)
Solyc09g014520.2	light harvesting complex photosystem II	25.8793	14.5663	76.1714	8.97e-06	yes	GO:0016020(membrane),GO:0009765(photosynthesis, light harvesting)	00196(Photosynthesis - antenna proteins)
Solyc07g047850.2	photosystem II light harvesting complex gene 2.1	32.2706	9.37633	94.5351	9.41e-10	yes	GO:0016020(membrane),GO:0009765(photosynthesis, light harvesting)	00196(Photosynthesis - antenna proteins)
Solyc12g006140.1	photosystem II light harvesting complex gene 2.1	1.85589	0	8.42073	0.036112	yes	GO:0016020(membrane),GO:0009765(photosynthesis, light harvesting)	00196(Photosynthesis - antenna proteins)
Photosystem II reaction center protein
Solyc01g010810.2	Mog1/PsbP/DUF1795-like photosystem II reaction center PsbP family protein	8.97691	13.8499	13.3807	0.19407	no	NA	NA
Solyc01g087040.2	Mog1/PsbP/DUF1795-like photosystem II reaction center PsbP family protein	15.4447	21.8111	19.7736	0.074992	no	GO:0005509(calcium ion binding),GO:0015979(photosynthesis),GO:0009523(photosystem II),GO:0009654(oxygen evolving complex),GO:0019898(extrinsic to membrane)	NA
Solyc04g064670.2	Mog1/PsbP/DUF1795-like photosystem II reaction center PsbP family protein	5.03145	2.89015	9.13323	0.64671	no	GO:0005509(calcium ion binding),GO:0015979(photosynthesis),GO:0009523(photosystem II),GO:0009654(oxygen evolving complex),GO:0019898(extrinsic to membrane)	NA
Solyc06g065490.2	Mog1/PsbP/DUF1795-like photosystem II reaction center PsbP family protein	1.15881	0	0	0.27924	no	GO:0005509(calcium ion binding),GO:0015979(photosynthesis),GO:0009523(photosystem II),GO:0009654(oxygen evolving complex),GO:0019898(extrinsic to membrane)	NA
Solyc08g043180.2	Mog1/PsbP/DUF1795-like photosystem II reaction center PsbP family protein	12.3329	18.4049	11.1239	0.013283	yes	NA	NA
Solyc08g067840.2	Mog1/PsbP/DUF1795-like photosystem II reaction center PsbP family protein	6.37144	3.68771	6.20418	0.78697	no	GO:0005509(calcium ion binding),GO:0015979(photosynthesis),GO:0009523(photosystem II),GO:0009654(oxygen evolving complex),GO:0019898(extrinsic to membrane)	NA
Solyc00g277510.1	photosystem II reaction center protein A	7.83244	7.63764	15.6755	0.70306	no	GO:0045156(electron transporter, transferring electrons within the cyclic electron transport pathway of photosynthesis activity),GO:0009772(photosynthetic electron transport in photosystem II),GO:0019684(photosynthesis, light reaction),GO:0030077(plasma membrane light-harvesting complex)	NA
Solyc01g048590.1	photosystem II reaction center protein A	9.38858	0	0	3.2463e-05	yes	GO:0045156(electron transporter, transferring electrons within the cyclic electron transport pathway of photosynthesis activity),GO:0009772(photosynthetic electron transport in photosystem II),GO:0019684(photosynthesis, light reaction),GO:0030077(plasma membrane light-harvesting complex)	NA
Solyc02g021290.1	photosystem II reaction center protein A	0	0	21.1415	1.117e-06	yes	NA	NA
Solyc05g016120.1	photosystem II reaction center protein A	10.3232	9.99587	7.12802	0.15972	no	GO:0045156(electron transporter, transferring electrons within the cyclic electron transport pathway of photosynthesis activity),GO:0009772(photosynthetic electron transport in photosystem II),GO:0019684(photosynthesis, light reaction),GO:0015979(photosynthesis),GO:0009522(photosystem I),GO:0009579(thylakoid),GO:0016021(integral to membrane),GO:0030077(plasma membrane light-harvesting complex)	NA
Solyc11g013780.1	photosystem II reaction center protein A	23.9002	0	0	3.75e-12	yes	GO:0045156(electron transporter, transferring electrons within the cyclic electron transport pathway of photosynthesis activity),GO:0009772(photosynthetic electron transport in photosystem II),GO:0019684(photosynthesis, light reaction),GO:0030077(plasma membrane light-harvesting complex)	NA
Solyc12g039030.1	photosystem II reaction center protein A	72.5641	14.8411	63.5945	8.58e-07	yes	GO:0045156(electron transporter, transferring electrons within the cyclic electron transport pathway of photosynthesis activity),GO:0009772(photosynthetic electron transport in photosystem II),GO:0019684(photosynthesis, light reaction),GO:0030077(plasma membrane light-harvesting complex)	NA
Solyc01g007500.2	photosystem II reaction center protein B	2.62391	1.70133	2.05445	0.82128	no	NA	NA
Solyc01g044250.1	photosystem II reaction center protein C	0	4.63443	0	0.0010383	yes	GO:0016168(chlorophyll binding),GO:0009767(photosynthetic electron transport chain),GO:0019684(photosynthesis, light reaction),GO:0009521(photosystem),GO:0016020(membrane)	NA
Solyc10g017940.1	photosystem II reaction center protein C	0.135092	0	0	0.86181	no	GO:0016168(chlorophyll binding),GO:0009767(photosynthetic electron transport chain),GO:0019684(photosynthesis, light reaction),GO:0009521(photosystem),GO:0016020(membrane)	00195(Photosynthesis)
Solyc10g047410.1	photosystem II reaction center protein C	0	0	0.449576	0.74719	no	GO:0016651(oxidoreductase activity, acting on NADH or NADPH),GO:0048038(quinone binding),GO:0051287(NAD binding),GO:0055114(oxidation-reduction process),GO:0016168(chlorophyll binding),GO:0009767(photosynthetic electron transport chain),GO:0019684(photosynthesis, light reaction),GO:0009521(photosystem),GO:0016020(membrane)	NA
Solyc10g061830.1	photosystem II reaction center protein C	0	0	9.49756	0.0021192	yes	GO:0016168(chlorophyll binding),GO:0009767(photosynthetic electron transport chain),GO:0019684(photosynthesis, light reaction),GO:0009521(photosystem),GO:0016020(membrane)	NA
Solyc12g038080.1	photosystem II reaction center protein C	1.75863	0	1.50253	0.50535	no	GO:0016168(chlorophyll binding),GO:0009767(photosynthetic electron transport chain),GO:0019684(photosynthesis, light reaction),GO:0009521(photosystem),GO:0016020(membrane)	NA
Solyc00g230080.1	photosystem II reaction center protein D	0	0	3.39661	0.1106	no	GO:0045156(electron transporter, transferring electrons within the cyclic electron transport pathway of photosynthesis activity),GO:0009772(photosynthetic electron transport in photosystem II),GO:0019684(photosynthesis, light reaction),GO:0030077(plasma membrane light-harvesting complex)	NA
Solyc09g031730.1	photosystem II reaction center protein D	2.31415	0	0	0.078275	no	GO:0045156(electron transporter, transferring electrons within the cyclic electron transport pathway of photosynthesis activity),GO:0009772(photosynthetic electron transport in photosystem II),GO:0019684(photosynthesis, light reaction),GO:0030077(plasma membrane light-harvesting complex)	NA
Solyc09g055950.1	photosystem II reaction center protein D	0	0	2.90412	0.1522	no	GO:0045156(electron transporter, transferring electrons within the cyclic electron transport pathway of photosynthesis activity),GO:0009772(photosynthetic electron transport in photosystem II),GO:0019684(photosynthesis, light reaction),GO:0030077(plasma membrane light-harvesting complex)	00195(Photosynthesis)
Solyc01g007410.2	photosystem II reaction center protein F	0	4.23186	36.8851	1.13e-08	yes	GO:0046872(metal ion binding),GO:0015979(photosynthesis),GO:0009523(photosystem II),GO:0009536(plastid),GO:0009579(thylakoid),GO:0016021(integral to membrane)	00195(Photosynthesis)
Solyc01g007300.1	photosystem II reaction center protein G	1.2057	2.29337	2.40644	0.71688	no	GO:0008137(NADH dehydrogenase (ubiquinone) activity),GO:0048038(quinone binding),GO:0051539(4 iron, 4 sulfur cluster binding),GO:0055114(oxidation-reduction process),GO:0016651(oxidoreductase activity, acting on NADH or NADPH)	00190(Oxidative phosphorylation)
Solyc01g007520.2	photosystem II reaction center protein H	2.62391	1.70133	2.05445	0.82128	no	NA	NA
Solyc09g064500.2	photosystem II reaction center PSB28 protein	0.640865	0.413915	1.15553	0.96115	no	GO:0015979(photosynthesis),GO:0009523(photosystem II),GO:0009654(oxygen evolving complex),GO:0016020(membrane)	00195(Photosynthesis)
Solyc07g054820.2	photosystem II reaction center PSB29 protein	19.5385	19.3298	14.7674	0.047129	yes	GO:0010027(thylakoid membrane organization),GO:0015979(photosynthesis),GO:0009523(photosystem II)	NA
Solyc01g106090.2	Photosystem II reaction center PsbP family protein	21.2599	20.6007	12.1858	0.0061837	yes	GO:0005509(calcium ion binding),GO:0015979(photosynthesis),GO:0009523(photosystem II),GO:0009654(oxygen evolving complex),GO:0019898(extrinsic to membrane)	NA
Solyc04g009420.2	Photosystem II reaction center PsbP family protein	0.481056	1.11962	2.2397	0.72384	no	GO:0005509(calcium ion binding),GO:0015979(photosynthesis),GO:0009523(photosystem II),GO:0009654(oxygen evolving complex),GO:0019898(extrinsic to membrane)	NA
Solyc12g094720.1	Photosystem II reaction center PsbP family protein	0.778659	0	0	0.42435	no	GO:0005509(calcium ion binding),GO:0015979(photosynthesis),GO:0009523(photosystem II),GO:0009654(oxygen evolving complex),GO:0019898(extrinsic to membrane)	NA
Solyc06g084050.2	photosystem II reaction center W	3.5384	0	10.9481	0.02623	yes	GO:0015979(photosynthesis),GO:0009507(chloroplast),GO:0009523(photosystem II)	00195(Photosynthesis)
Solyc09g065910.1	photosystem II reaction center W	50.809	19.1088	114.311	1.53e-07	yes	GO:0015979(photosynthesis),GO:0009507(chloroplast),GO:0009523(photosystem II)	NA
Oxygen-evolving complex protein (PSB)
Solyc02g065400.2	Oxygen-evolving enhancer protein 1-2, chloroplastic (photosystem II subunit O-2)	65.4201	60.6708	102.695	0.68477	no	GO:0005509(calcium ion binding),GO:0015979(photosynthesis),GO:0042549(photosystem II stabilization),GO:0009523(photosystem II),GO:0009654(oxygen evolving complex),GO:0019898(extrinsic to membrane)	00195(Photosynthesis)
Solyc02g090030.2	Oxygen-evolving enhancer protein 1-2, chloroplastic (photosystem II subunit O-2)	42.554	8.02116	114.689	1.75e-12	yes	GO:0005509(calcium ion binding),GO:0015979(photosynthesis),GO:0042549(photosystem II stabilization),GO:0009523(photosystem II),GO:0009654(oxygen evolving complex),GO:0019898(extrinsic to membrane)	00195(Photosynthesis)
Solyc02g079950.2	Oxygen-evolving enhancer protein 3, chloroplastic (photosystem II subunit Q-2)	47.8405	6.15773	133.138	5.29e-16	yes	GO:0005509(calcium ion binding),GO:0015979(photosynthesis),GO:0009523(photosystem II),GO:0009654(oxygen evolving complex),GO:0019898(extrinsic to membrane)	00195(Photosynthesis)
Solyc07g044860.2	Oxygen-evolving enhancer protein 2-1, chloroplastic (photosystem II subunit P-1)	168.789	108.497	292.064	0.00021389	yes	GO:0005509(calcium ion binding),GO:0015979(photosynthesis),GO:0009523(photosystem II),GO:0009654(oxygen evolving complex),GO:0019898(extrinsic to membrane)	00195(Photosynthesis)
Solyc07g066310.2	Oxygen evolving complex assembly (photosystem II subunit R)	830.823	656.639	1160.81	0.87895	no	GO:0015979(photosynthesis),GO:0009523(photosystem II),GO:0009654(oxygen evolving complex),GO:0042651(thylakoid membrane)	00195(Photosynthesis)
Solyc12g017250.1	Oxygen evolving complex assembly (photosystem II subunit R)	275.853	299.078	235.325	3.35e-19	yes	GO:0015979(photosynthesis),GO:0009523(photosystem II),GO:0009654(oxygen evolving complex),GO:0042651(thylakoid membrane)	NA
Chloroplast photosystem II subunit X (Fragment)
Solyc05g025600.1	photosystem II subunit X	24.0608	1.32487	92.9018	7.67e-15	yes	GO:0015979(photosynthesis),GO:0009523(photosystem II),GO:0016020(membrane)	NA
Cytochrome b6f complex
Solyc01g109040.2	cytochrome b6f complex subunit (petM), putative	0.389087	2.08398	1.50616	0.41085	no	NA	NA
Solyc04g082010.1	plastocyanin 1	9.62644	5.52041	26.5969	0.027669	yes	GO:0005507(copper ion binding),GO:0009055(electron carrier activity)	00195(Photosynthesis)
Solyc12g005630.1	photosynthetic electron transfer C	29.8322	18.0036	37.2741	0.61972	no	GO:0016491(oxidoreductase activity),GO:0051537(2 iron, 2 sulfur cluster binding),GO:0055114(oxidation-reduction process),GO:0009496(plastoquinol--plastocyanin reductase activity),GO:0042651(thylakoid membrane),GO:0016679(oxidoreductase activity, acting on diphenols and related substances as donors)	00195(Photosynthesis)
ATP synthases
Solyc02g080540.1	ATP synthase gamma chain 1	0.927848	0	6.18253	0.060126	no	GO:0046933(hydrogen ion transporting ATP synthase activity, rotational mechanism),GO:0046961(proton-transporting ATPase activity, rotational mechanism),GO:0015986(ATP synthesis coupled proton transport),GO:0045261(proton-transporting ATP synthase complex, catalytic core F(1))	00190(Oxidative phosphorylation)
Solyc12g005060.1	ATP synthase gamma chain 1	31.9281	39.7353	23.1688	9.1628e-05	yes	GO:0046933(hydrogen ion transporting ATP synthase activity, rotational mechanism),GO:0046961(proton-transporting ATPase activity, rotational mechanism),GO:0015986(ATP synthesis coupled proton transport),GO:0045261(proton-transporting ATP synthase complex, catalytic core F(1))	NA
Solyc12g056830.1	ATP synthase delta-subunit gene	28.4719	4.99131	71.3837	8.94e-08	yes	GO:0046933(hydrogen ion transporting ATP synthase activity, rotational mechanism),GO:0015986(ATP synthesis coupled proton transport),GO:0045261(proton-transporting ATP synthase complex, catalytic core F(1)),GO:0005886(plasma membrane)	00190(Oxidative phosphorylation)
Solyc05g050500.1	ATP synthase F1 delta-subunit gene	27.7532	27.1182	65.9645	0.040783	yes	GO:0046933(hydrogen ion transporting ATP synthase activity, rotational mechanism),GO:0015986(ATP synthesis coupled proton transport),GO:0045261(proton-transporting ATP synthase complex, catalytic core F(1)),GO:0005886(plasma membrane)	NA
Solyc06g066000.1	ATP synthase subunit b&apos	63.1011	64.0438	84.1535	0.22691	no	GO:0015078(hydrogen ion transmembrane transporter activity),GO:0015986(ATP synthesis coupled proton transport),GO:0045263(proton-transporting ATP synthase complex, coupling factor F(o))	00190(Oxidative phosphorylation)
Solyc06g065990.1	ATP synthase subunit b&apos	0.798112	0.199394	0.403981	0.80509	no	GO:0015078(hydrogen ion transmembrane transporter activity),GO:0015986(ATP synthesis coupled proton transport),GO:0045263(proton-transporting ATP synthase complex, coupling factor F(o))	00190(Oxidative phosphorylation)
NADP reductase
Solyc02g062130.2	ferredoxin-NADP(+)-oxidoreductase 2	2.88125	0.383949	2.51905	0.48888	no	GO:0016491(oxidoreductase activity),GO:0055114(oxidation-reduction process)	00195(Photosynthesis)
Solyc02g083810.2	ferredoxin-NADP(+)-oxidoreductase 2	6.81808	6.8508	20.8632	0.12786	no	GO:0016491(oxidoreductase activity),GO:0055114(oxidation-reduction process)	NA
Ribulose 1,5-bisphosphate carboxylase (RuBPCO)
Solyc09g011080.2	ribulose 1,5-bisphosphate carboxylase	0	0	0.273538	0.83751	no	GO:0005524(ATP binding)	NA
Solyc10g086580.1	ribulose 1,5-bisphosphate carboxylase	32.7862	21.9835	66.7933	0.033518	yes	GO:0005524(ATP binding)	NA
Ribulose bisphosphate carboxylase large chain (RBCL)
Solyc01g007330.2	Ribulose bisphosphate carboxylase large chain	2.63255	2.58323	3.01035	0.897	no	GO:0000287(magnesium ion binding),GO:0016984(ribulose-bisphosphate carboxylase activity),GO:0015977(carbon fixation),GO:0009536(plastid)	00630(Glyoxylate and dicarboxylate metabolism)
Solyc11g013730.1	Ribulose bisphosphate carboxylase large chain	0.0743825	0	0	0.92138	no	GO:0000287(magnesium ion binding),GO:0016984(ribulose-bisphosphate carboxylase activity),GO:0015977(carbon fixation),GO:0009536(plastid)	NA
Ribulose bisphosphate carboxylase small chain (RBCS)
Solyc07g017950.2	ribulose bisphosphate carboxylase small chain 1A	0	261.508	0	0	yes	GO:0016984(ribulose-bisphosphate carboxylase activity),GO:0015977(carbon fixation)	NA
Solyc02g063150.2	Ribulose bisphosphate carboxylase (small chain)1B	1.23903	0	0.599478	0.52627	no	GO:0016984(ribulose-bisphosphate carboxylase activity),GO:0015977(carbon fixation)	00630(Glyoxylate and dicarboxylate metabolism)
Solyc02g085950.2	Ribulose bisphosphate carboxylase (small chain)3B	3.29977	0	5.01114	0.24382	no	GO:0016984(ribulose-bisphosphate carboxylase activity),GO:0015977(carbon fixation)	00630(Glyoxylate and dicarboxylate metabolism)
Solyc03g034220.2	Ribulose bisphosphate carboxylase (small chain) family protein	27.1177	2.7279	98.7559	1.21e-14	yes	GO:0016984(ribulose-bisphosphate carboxylase activity),GO:0015977(carbon fixation)	00630(Glyoxylate and dicarboxylate metabolism)
Phosphoenolpyruvate carboxylase (PEPC)
Solyc07g055060.2	Phosphoenolpyruvate carboxylase 1	81.1651	104.637	53.8259	3.58e-13	yes	GO:0008964(phosphoenolpyruvate carboxylase activity),GO:0006099(tricarboxylic acid cycle),GO:0015977(carbon fixation)	00620(Pyruvate metabolism)
Solyc12g014250.1	Phosphoenolpyruvate carboxylase 1	34.4664	27.0049	49.8306	0.96005	no	GO:0008964(phosphoenolpyruvate carboxylase activity),GO:0006099(tricarboxylic acid cycle),GO:0015977(carbon fixation)	00620(Pyruvate metabolism)
Solyc07g062530.2	Phosphoenolpyruvate carboxylase 3	32.4456	15.9031	108.139	4.44e-10	yes	GO:0008964(phosphoenolpyruvate carboxylase activity),GO:0006099(tricarboxylic acid cycle),GO:0015977(carbon fixation)	NA
Solyc10g007290.2	Phosphoenolpyruvate carboxylase 3	0.189005	0.53737	1.29091	0.77722	no	GO:0008964(phosphoenolpyruvate carboxylase activity),GO:0006099(tricarboxylic acid cycle),GO:0015977(carbon fixation)	00620(Pyruvate metabolism)
Solyc04g006970.2	Phosphoenolpyruvate carboxylase 4	33.4797	22.6067	70.9072	0.017059	yes	GO:0008964(phosphoenolpyruvate carboxylase activity),GO:0006099(tricarboxylic acid cycle),GO:0015977(carbon fixation)	00620(Pyruvate metabolism)
Solyc08g008530.1	Phosphoenolpyruvate carboxylase family protein	50.5186	52.3641	45.3038	0.0023279	yes	GO:0016830(carbon-carbon lyase activity),GO:0006725(cellular aromatic compound metabolic process)	NA
Solyc05g056270.2	Phosphoenolpyruvate carboxylase family protein	17.1432	11.3969	12.2606	0.18784	no	GO:0003824(catalytic activity),GO:0008152(metabolic process)	NA
Phosphofructokinase family protein (PFK)
Solyc04g015200.2	phosphofructokinase 2	25.4091	23.5591	23.7697	0.15164	no	GO:0003872(6-phosphofructokinase activity),GO:0006096(glycolysis),GO:0005945(6-phosphofructokinase complex)	00010(Glycolysis / Gluconeogenesis)
Solyc07g045160.2	phosphofructokinase 3	9.60462	14.3959	12.7621	0.14983	no	GO:0003872(6-phosphofructokinase activity),GO:0006096(glycolysis),GO:0005945(6-phosphofructokinase complex)	00010(Glycolysis / Gluconeogenesis)
Solyc08g066100.2	phosphofructokinase 3	11.5478	14.6412	9.95269	0.064505	no	GO:0003872(6-phosphofructokinase activity),GO:0006096(glycolysis),GO:0005945(6-phosphofructokinase complex)	00010(Glycolysis / Gluconeogenesis)
Solyc12g095880.1	phosphofructokinase 3	46.8827	44.5545	45.0696	0.032136	yes	GO:0003872(6-phosphofructokinase activity),GO:0006096(glycolysis),GO:0005945(6-phosphofructokinase complex)	00010(Glycolysis / Gluconeogenesis)
Solyc03g093520.2	phosphofructokinase 4	10.5204	6.14712	8.96251	0.53828	no	GO:0003872(6-phosphofructokinase activity),GO:0006096(glycolysis),GO:0005945(6-phosphofructokinase complex)	00010(Glycolysis / Gluconeogenesis)
Solyc04g014270.2	phosphofructokinase 5	12.3777	15.6656	13.6208	0.15811	no	GO:0003872(6-phosphofructokinase activity),GO:0006096(glycolysis),GO:0005945(6-phosphofructokinase complex)	00010(Glycolysis / Gluconeogenesis)
Fructose-1-6-bisphosphatase (FBP)
Solyc09g011810.2	fructose-1-6-bisphosphatase	2.4277	0.90251	5.65761	0.43834	no	GO:0042578(phosphoric ester hydrolase activity),GO:0005975(carbohydrate metabolic process)	00010(Glycolysis / Gluconeogenesis)
Solyc10g086730.1	fructose-1-6-bisphosphatase	4.85842	1.55067	17.5453	0.010511	yes	GO:0042578(phosphoric ester hydrolase activity),GO:0005975(carbohydrate metabolic process)	NA
Solyc04g071340.2	fructose-1,6-bisphosphatase	6.23995	2.16871	17.4698	0.034343	yes	GO:0042578(phosphoric ester hydrolase activity),GO:0005975(carbohydrate metabolic process)	00010(Glycolysis / Gluconeogenesis)
Solyc12g056530.1	fructose-1,6-bisphosphatase	93.848	129.638	90.0518	3.22e-11	yes	GO:0042578(phosphoric ester hydrolase activity),GO:0005975(carbohydrate metabolic process)	00010(Glycolysis / Gluconeogenesis)
Fructose-bisphosphate aldolase (FBA)
Solyc01g110360.2	fructose-bisphosphate aldolase 2	1.72494	0.314201	2.65136	0.64865	no	GO:0004332(fructose-bisphosphate aldolase activity),GO:0006096(glycolysis)	00010(Glycolysis / Gluconeogenesis)
Solyc02g062340.2	fructose-bisphosphate aldolase 2	6.27803	1.77433	8.79091	0.38164	no	GO:0004332(fructose-bisphosphate aldolase activity),GO:0006096(glycolysis)	00010(Glycolysis / Gluconeogenesis)
Solyc02g084440.2	fructose-bisphosphate aldolase 2	835.216	317.002	1143.32	3.43e-35	yes	GO:0004332(fructose-bisphosphate aldolase activity),GO:0006096(glycolysis)	00010(Glycolysis / Gluconeogenesis)
Solyc05g008600.2	fructose-bisphosphate aldolase 3	162.833	168.881	180.889	4.1148e-05	yes	GO:0004332(fructose-bisphosphate aldolase activity),GO:0006096(glycolysis)	00010(Glycolysis / Gluconeogenesis)

## Sheet: Sheet1
Gene	Annotation	CK	ABA	NDGA	P value	significant	GO	KEGG
